# Supplementary material for: Protein phosphorylation associated with drought priming-enhanced heat tolerance in a temperate grass species
Source: Hortic Res. 2020 Dec 1;7:207. doi: 10.1038/s41438-020-00440-8 (PMC7705721; doi:10.1038/s41438-020-00440-8)
Supplement: Supplementary file 2 — Supplementary Table S1 [file 41438_2020_440_MOESM2_ESM.xls]

## Sheet: All
Gene&phosphosite	Gene	USED to search annotaiton	ID (peptides found in MS)	peptide sequence	modification	D- VS ND-	BH adjust P-value	D-C VS ND-C	BH adjust P-value	D-H VS ND-H	BH adjust P-value	D-H VS D-C	BH adjust P-value	ND-H VS ND-C	BH adjust P-value	D-H VS ND-C	BH adjust P-value	ND-H VS D-C	BH adjust P-value	Uniprot (rice)	Gene name (Rice)	Biological Process	Cell Component	Molecular Function	KEGG Pathways	Uniprot (Arabidopsis)	Uniprot Name (Arabidopsis)	Gene names (Arabidopsis)	BINCODE	NAME	bin1	binshort	SUBA3	SUBA3short	126-127	126-128	126-129	126-130	126-131	127-128	127-129	127-130	127-131	128-129	128-130	128-131	129-130	129-131	130-131
Gene.124297::CL10895.Contig10_All::g.124297::m.124297 1xPhospho [S269]	Gene.124297::CL10895.Contig10_All::g.124297::m.124297	Gene.124297::CL10895	[K].TTEKEISDDEDEDDAADK.[K] 1xPhospho [S7]; 2xTMT6plex [K4; K18]; 1xTMT6plex [N-Term]	[K].TTEKEISDDEDEDDAADK.[K]	1xPhospho [S7]; 2xTMT6plex [K4; K18]; 1xTMT6plex [N-Term]	1.64091	0.00453662	0.00294528	0.984434	0.361069	0.00188434	3.35911	2.53047e-05	3.00098	5.18156e-05	3.36205	2.96454e-05	2.99804	5.46693e-05	Q07078	HSP81-3	GO:0044267,cellular protein metabolic process|GO:0006457,protein folding|GO:0044260,cellular macromolecule metabolic process|GO:0044238,primary metabolic process|GO:0019538,protein metabolic process|GO:0050896,response to stimulus|GO:0009987,cellular process|GO:0044237,cellular metabolic process|GO:0043170,macromolecule metabolic process|GO:0071704,organic substance metabolic process|GO:0006950,r…	GO:0005737,cytoplasm|GO:0044464,cell part|GO:0005623,cell|GO:0005622,intracellular|GO:0044424,intracellular part	GO:0035639,purine ribonucleoside triphosphate binding|GO:0005488,binding|GO:0043167,ion binding|GO:1901363,heterocyclic compound binding|GO:1901265,nucleoside phosphate binding|GO:0001882,nucleoside binding|GO:0043168,anion binding|GO:0051082,unfolded protein binding|GO:0000166,nucleotide binding|GO:0001883,purine nucleoside binding|GO:0032549,ribonucleoside binding|GO:0017076,purine nucleotide b…	osa04141,Protein processing in endoplasmic reticulum|osa04626,Plant-pathogen interaction	P55737	Heat shock protein 90-2	AT5G56030	20.2.1	stress.abiotic.heat	20	20.2	cytosol,nucleus	C,N	1.64091	1.6777	1.68065	-1.6814	-1.32033	0.0367956	0.0397408	-3.32231	-2.96124	0.00294528	-3.35911	-2.99804	-3.36205	-3.00098	0.361069
Gene.265472::Unigene34796_All::g.265472::m.265472 1xPhospho [S58]	Gene.265472::Unigene34796_All::g.265472::m.265472	Gene.265472::Unigene	[R].EESDDDSRR.[G] 1xPhospho [S3]; 1xTMT6plex [N-Term]	[R].EESDDDSRR.[G]	1xPhospho [S3]; 1xTMT6plex [N-Term]	1.08533	0.00255765	0.0584349	0.786379	0.861577	0.00133998	3.10962	8.62802e-05	2.30648	0.000158058	3.16805	7.2142e-05	2.24804	0.000130136	Q6Z7V2	HSP24.1	GO:0009628,response to abiotic stimulus|GO:0050896,response to stimulus|GO:0006950,response to stress|GO:0006970,response to osmotic stress|GO:0009266,response to temperature stimulus|GO:0009408,response to heat	GO:0005737,cytoplasm|GO:0043231,intracellular membrane-bounded organelle|GO:0044464,cell part|GO:0043229,intracellular organelle|GO:0005739,mitochondrion|GO:0005622,intracellular|GO:0044444,cytoplasmic part|GO:0005623,cell|GO:0044424,intracellular part|GO:0043227,membrane-bounded organelle|GO:0043226,organelle	0	osa04141,Protein processing in endoplasmic reticulum		23.6 kDa heat shock protein, mitochondrial (AtHsp23.6)	AT4G25200	20.2.1	stress.abiotic.heat	20	20.2	mitochondrion	M	1.08533	1.0177	1.07613	-2.09192	-1.23035	-0.0676387	-0.00920383	-3.17726	-2.31568	0.0584349	-3.10962	-2.24804	-3.16805	-2.30648	0.861577
Gene.124293::CL10895.Contig9_All::g.124293::m.124293 1xPhospho [S279]	Gene.124293::CL10895.Contig9_All::g.124293::m.124293	Gene.124293::CL10895	[K].EISDDEDEDDAAEK.[K] 1xPhospho [S3]; 1xTMT6plex [K14]; 1xTMT6plex [N-Term]	[K].EISDDEDEDDAAEK.[K]	1xPhospho [S3]; 1xTMT6plex [K14]; 1xTMT6plex [N-Term]	1.69936	0.000277356	0.0965944	0.309943	0.245767	0.00191655	2.6003	3.23027e-05	2.45113	5.47498e-06	2.69689	1.73613e-05	2.35453	6.12148e-05	Q07078	HSP81-3	GO:0044267,cellular protein metabolic process|GO:0006457,protein folding|GO:0044260,cellular macromolecule metabolic process|GO:0044238,primary metabolic process|GO:0019538,protein metabolic process|GO:0050896,response to stimulus|GO:0009987,cellular process|GO:0044237,cellular metabolic process|GO:0043170,macromolecule metabolic process|GO:0071704,organic substance metabolic process|GO:0006950,r…	GO:0005737,cytoplasm|GO:0044464,cell part|GO:0005623,cell|GO:0005622,intracellular|GO:0044424,intracellular part	GO:0035639,purine ribonucleoside triphosphate binding|GO:0005488,binding|GO:0043167,ion binding|GO:1901363,heterocyclic compound binding|GO:1901265,nucleoside phosphate binding|GO:0001882,nucleoside binding|GO:0043168,anion binding|GO:0051082,unfolded protein binding|GO:0000166,nucleotide binding|GO:0001883,purine nucleoside binding|GO:0032549,ribonucleoside binding|GO:0017076,purine nucleotide b…	osa04141,Protein processing in endoplasmic reticulum|osa04626,Plant-pathogen interaction		Heat shock protein 90-1 (AtHSP90.1) (AtHsp90-1) (Heat shock protein 81-1) (Hsp81-1) (Heat shock protein 83)	AT5G52640	20.2.1	stress.abiotic.heat	20	20.2	cytosol	C	1.69936	1.62367	1.72027	-0.976626	-0.730859	-0.0756889	0.0209055	-2.67599	-2.43022	0.0965944	-2.6003	-2.35453	-2.69689	-2.45113	0.245767
Gene.15690::CL856.Contig1_All::g.15690::m.15690 2xPhospho [S241; S243]	Gene.15690::CL856.Contig1_All::g.15690::m.15690	Gene.15690::CL856.Co	[R].RRSYSPYGR.[R] 2xPhospho [S3; S5]; 1xTMT6plex [N-Term]	[R].RRSYSPYGR.[R]	2xPhospho [S3; S5]; 1xTMT6plex [N-Term]	0.77271	0.00342237	-0.0289514	0.897629	0.234297	0.0401408	1.90871	0.000431606	1.64546	0.000211599	1.87976	0.00026752	1.67441	0.000427202	Q84QA6	OJ1012B02.15	0	GO:0032991,macromolecular complex|GO:0044464,cell part|GO:0005623,cell|GO:0030529,intracellular ribonucleoprotein complex|GO:0019013,viral nucleocapsid|GO:0019012,virion|GO:0019028,viral capsid|GO:0044424,intracellular part|GO:0005622,intracellular|GO:0044423,virion part	GO:0097159,organic cyclic compound binding|GO:0000166,nucleotide binding|GO:0036094,small molecule binding|GO:0005488,binding|GO:0003676,nucleic acid binding|GO:1901363,heterocyclic compound binding|GO:1901265,nucleoside phosphate binding	0	Q84TH4	Serine/arginine-rich splicing factor SR45a	AT1G07350	35.1	not assigned.no ontology	35	35	nucleus	N	0.77271	1.01117	0.982215	-0.897542	-0.663245	0.238456	0.209505	-1.67025	-1.43596	-0.0289514	-1.90871	-1.67441	-1.87976	-1.64546	0.234297
Gene.76932::CL5517.Contig12_All::g.76932::m.76932 3xPhospho [S250; S255; S258]; Gene.76901::CL5517.Contig2_All::g.76901::m.76901 3xPhospho [S253; S258; S261]	Gene.76932::CL5517.Contig12_All::g.76932::m.76932	Gene.76932::CL5517.C	[R].GGGQHDGKRSPPLDSDGSPPR.[R] 3xPhospho [S10; S15; S18]; 1xTMT6plex [K8]; 1xTMT6plex [N-Term]	[R].GGGQHDGKRSPPLDSDGSPPR.[R]	3xPhospho [S10; S15; S18]; 1xTMT6plex [K8]; 1xTMT6plex [N-Term]	0.0641639	0.0813981	-0.0698829	0.228514	0.675402	0.0019871	1.59673	0.000159738	0.851445	0.000239123	1.52685	0.000160435	0.921328	0.000138416	Q2QNB0	Os12g0572400	#N/A	#N/A	#N/A	#N/A	Q8L3X8	Serine/arginine-rich SC35-like splicing factor SCL30	AT3G55460	27.1.1	RNA.processing.splicing	27	27.1	nucleus	N	0.0641639	-0.0585983	-0.128481	-1.65533	-0.979926	-0.122762	-0.192645	-1.71949	-1.04409	-0.0698829	-1.59673	-0.921328	-1.52685	-0.851445	0.675402
Gene.273881::Unigene42056_All::g.273881::m.273881 2xPhospho [S205; S/Y]; Gene.273877::Unigene42053_All::g.273877::m.273877 2xPhospho [S203; S/Y]; Gene.273882::Unigene42058_All::g.273882::m.273882 2xPhospho [S204; S/Y]	Gene.273881::Unigene42056_All::g.273881::m.273881	Gene.273881::Unigene	[K].RYSRSPAHR.[E] 2xPhospho [S5; S/Y]; 1xTMT6plex [N-Term]	[K].RYSRSPAHR.[E]	2xPhospho [S5; S/Y]; 1xTMT6plex [N-Term]	0.300473	0.0241037	-0.00714207	0.901663	0.862105	0.00119234	1.57946	6.27662e-05	0.710216	0.0010187	1.57232	4.16389e-05	0.717358	0.00117127	Q7Y171	Os03g0374575	0	0	GO:0097159,organic cyclic compound binding|GO:0000166,nucleotide binding|GO:0036094,small molecule binding|GO:0005488,binding|GO:0003676,nucleic acid binding|GO:1901363,heterocyclic compound binding|GO:1901265,nucleoside phosphate binding	osa03040,Spliceosome	Q9SEU4	Serine/arginine-rich SC35-like splicing factor SCL33	AT1G55310	27.1.1	RNA.processing.splicing	27	27.1	nucleus	N	0.300473	0.341414	0.334272	-1.23805	-0.375945	0.0409403	0.0337982	-1.53852	-0.676418	-0.00714207	-1.57946	-0.717358	-1.57232	-0.710216	0.862105
Gene.9742::CL470.Contig5_All::g.9742::m.9742 3xPhospho [S218; S220; S222]	Gene.9742::CL470.Contig5_All::g.9742::m.9742	Gene.9742::CL470.Con	[R].AASRSPSPVK.[A] 3xPhospho [S3; S5; S7]; 1xTMT6plex [K10]; 1xTMT6plex [N-Term]	[R].AASRSPSPVK.[A]	3xPhospho [S3; S5; S7]; 1xTMT6plex [K10]; 1xTMT6plex [N-Term]	-0.0696172	0.423135	-0.333844	0.0654012	0.25846	0.0543112	1.38491	0.000981338	0.792601	0.000866387	1.05106	0.0011804	1.12645	0.000820675	Q0DIT6	Os05g0364600	0	0	GO:0097159,organic cyclic compound binding|GO:0000166,nucleotide binding|GO:0036094,small molecule binding|GO:0005488,binding|GO:0003676,nucleic acid binding|GO:1901363,heterocyclic compound binding|GO:1901265,nucleoside phosphate binding	osa03040,Spliceosome		Serine/arginine-rich-splicing factor SR34 (At-SR34) (At-SRp34) (AtSR34) (Pre-mRNA-splicing factor SF2) (SR1 protein)	AT1G02840	27.1.1	RNA.processing.splicing	27	27.1	nucleus	N	-0.0696172	0.224014	-0.10983	-1.16089	-0.902431	0.293632	-0.0402129	-1.09127	-0.832814	-0.333844	-1.38491	-1.12645	-1.05106	-0.792601	0.25846
Gene.110421::CL9184.Contig2_All::g.110421::m.110421 1xPhospho [S107]	Gene.110421::CL9184.Contig2_All::g.110421::m.110421	Gene.110421::CL9184.	[R].AVAKEEEVEEDSEEEER.[-] 1xPhospho [S12]; 1xTMT6plex [K4]; 1xTMT6plex [N-Term]	[R].AVAKEEEVEEDSEEEER.[-]	1xPhospho [S12]; 1xTMT6plex [K4]; 1xTMT6plex [N-Term]	0.456253	0.00582079	-0.00205171	0.982512	0.71407	0.00312695	1.35628	0.000370834	0.640161	0.0138089	1.35423	0.00356823	0.642213	0.0040553	Q9AUK4	Magnesium transporter MRS2-A, chloroplastic	0	0	0	0	Q058N4	Magnesium transporter MRS2-11, chloroplastic	AT5G22830	34.14	transport.unspecified cations	34	34.14	plastid	P	0.456253	0.483372	0.48132	-0.872911	-0.158841	0.0271191	0.0250674	-1.32916	-0.615094	-0.00205171	-1.35628	-0.642213	-1.35423	-0.640161	0.71407
Gene.60310::CL4048.Contig13_All::g.60310::m.60310 2xPhospho [S104; S108]	Gene.60310::CL4048.Contig13_All::g.60310::m.60310	Gene.60310::CL4048.C	[R].ESSRGRSYDR.[R] 2xPhospho [S3; S7]; 1xTMT6plex [N-Term]	[R].ESSRGRSYDR.[R]	2xPhospho [S3; S7]; 1xTMT6plex [N-Term]	0.290277	0.203386	-0.0808738	0.663464	0.29978	0.0337666	1.1546	0.00107848	0.773951	0.00382067	1.07373	0.000360627	0.854824	0.00629475	Q7XI49	Os07g0633200	#N/A	#N/A	#N/A	#N/A	Q9SEU4	Serine/arginine-rich SC35-like splicing factor SCL33	AT1G55310	27.1.1	RNA.processing.splicing	27	27.1	nucleus	N	0.290277	0.0101242	-0.0707496	-1.14448	-0.8447	-0.280153	-0.361027	-1.43476	-1.13498	-0.0808738	-1.1546	-0.854824	-1.07373	-0.773951	0.29978
Gene.274172::Unigene42224_All::g.274172::m.274172 3xPhospho [S161; S163; S165]	Gene.274172::Unigene42224_All::g.274172::m.274172	Gene.274172::Unigene	[R].GRSISRSPVR.[G] 3xPhospho [S3; S5; S7]; 1xTMT6plex [N-Term]	[R].GRSISRSPVR.[G]	3xPhospho [S3; S5; S7]; 1xTMT6plex [N-Term]	0.0641589	0.292746	-0.00250251	0.981774	0.413428	0.0177813	1.13984	0.000877697	0.723905	0.00180557	1.13733	0.000605347	0.726407	0.00294145	Q69KL9	RSZ21A	GO:0016070,RNA metabolic process|GO:0016071,mRNA metabolic process|GO:0044238,primary metabolic process|GO:0044260,cellular macromolecule metabolic process|GO:0006139,nucleobase-containing compound metabolic process|GO:0009987,cellular process|GO:0006725,cellular aromatic compound metabolic process|GO:0010467,gene expression|GO:0044237,cellular metabolic process|GO:0043170,macromolecule metabolic…	GO:0043231,intracellular membrane-bounded organelle|GO:0005634,nucleus|GO:0044464,cell part|GO:0005623,cell|GO:0005622,intracellular|GO:0043229,intracellular organelle|GO:0044424,intracellular part|GO:0043227,membrane-bounded organelle|GO:0043226,organelle	GO:0043169,cation binding|GO:0046914,transition metal ion binding|GO:0097159,organic cyclic compound binding|GO:0000166,nucleotide binding|GO:0036094,small molecule binding|GO:0043167,ion binding|GO:0008270,zinc ion binding|GO:0003676,nucleic acid binding|GO:0046872,metal ion binding|GO:1901363,heterocyclic compound binding|GO:1901265,nucleoside phosphate binding|GO:0005488,binding	osa03040,Spliceosome	O81126	Serine/arginine-rich splicing factor RSZ22	AT4G31580	27.1.1	RNA.processing.splicing	27	27.1	nucleus	N	0.0641589	-0.00313425	-0.00563676	-1.14297	-0.729542	-0.0672931	-0.0697956	-1.20713	-0.793701	-0.00250251	-1.13984	-0.726407	-1.13733	-0.723905	0.413428
Gene.105235::CL8557.Contig2_All::g.105235::m.105235 1xPhospho [T279]	Gene.105235::CL8557.Contig2_All::g.105235::m.105235	Gene.105235::CL8557.	[R].DGGSATPGDDKDEKN.[-] 1xPhospho [T6]; 2xTMT6plex [K11; K14]; 1xTMT6plex [N-Term]	[R].DGGSATPGDDKDEKN.[-]	1xPhospho [T6]; 2xTMT6plex [K11; K14]; 1xTMT6plex [N-Term]	-0.0584167	0.256793	-0.693857	0.000672879	0.227319	0.0075984	1.10517	6.65055e-05	0.183991	0.00794268	0.411311	0.000134936	0.877848	0.000334294	Q5VRH4	HGO	GO:0034440,lipid oxidation|GO:0008104,protein localization|GO:0006778,porphyrin-containing compound metabolic process|GO:0043436,oxoacid metabolic process|GO:0044281,small molecule metabolic process|GO:0044282,small molecule catabolic process|GO:1901360,organic cyclic compound metabolic process|GO:1901361,organic cyclic compound catabolic process|GO:0044712,single-organism catabolic process|GO:00…	GO:0005737,cytoplasm|GO:0005829,cytosol|GO:0044464,cell part|GO:0005623,cell|GO:0005622,intracellular|GO:0044444,cytoplasmic part|GO:0044424,intracellular part	GO:0043169,cation binding|GO:0051213,dioxygenase activity|GO:0043167,ion binding|GO:0004411,homogentisate 1,2-dioxygenase activity|GO:0016702,oxidoreductase activity, acting on single donors with incorporation of molecular oxygen, incorporation of two atoms of oxygen|GO:0016701,oxidoreductase activity, acting on single donors with incorporation of molecular oxygen|GO:0003824,catalytic activity|GO…	osa00350,Tyrosine metabolism|osa01100,Metabolic pathways		Homogentisate 1,2-dioxygenase (EC 1.13.11.5) (Homogentisate oxygenase) (Homogentisic acid oxidase) (Homogentisicase)	AT5G54080	13.2.6.2	amino acid metabolism.degradation.aromatic aa.tyrosine	13	13.2	cytosol	C	-0.0584167	0.291694	-0.402163	-0.813474	-0.586154	0.350111	-0.343746	-0.755057	-0.527738	-0.693857	-1.10517	-0.877848	-0.411311	-0.183991	0.227319
Gene.255261::Unigene27307_All::g.255261::m.255261 3xPhospho [S106; T/S]	Gene.255261::Unigene27307_All::g.255261::m.255261	Gene.255261::Unigene	[R].KQSKTSFSITSPK.[V] 3xPhospho [S8; S/T]; 3xTMT6plex [K1; K4; K13]; 1xTMT6plex [N-Term]	[R].KQSKTSFSITSPK.[V]	3xPhospho [S8; S/T]; 3xTMT6plex [K1; K4; K13]; 1xTMT6plex [N-Term]	1.26273	0.000267589	-0.941991	0.000684685	-0.0895302	0.0553884	1.09356	0.00213408	0.241099	0.0014852	0.151569	0.0209867	1.18309	9.33768e-05	Q0IZR7	Os09g0553900	0	0	0	0		Protein PLASTID MOVEMENT IMPAIRED 1	AT1G42550	31.1	cell.organisation	31	31.1	cytosol	C	1.26273	0.59026	-0.351731	-0.5033	-0.59283	-0.672473	-1.61446	-1.76603	-1.85556	-0.941991	-1.09356	-1.18309	-0.151569	-0.241099	-0.0895302
Gene.88793::CL6723.Contig3_All::g.88793::m.88793 2xPhospho [S250; S252]; Gene.88805::CL6723.Contig8_All::g.88805::m.88805 2xPhospho [S198; S200]	Gene.88793::CL6723.Contig3_All::g.88793::m.88793	Gene.88793::CL6723.C	[R].SRSPSPQHR.[R] 2xPhospho [S3; S5]; 1xTMT6plex [N-Term]	[R].SRSPSPQHR.[R]	2xPhospho [S3; S5]; 1xTMT6plex [N-Term]	0.679186	0.00111584	0.0365105	0.542954	0.842349	0.00049882	1.05743	0.000118466	0.251588	0.0015414	1.09394	4.09729e-05	0.215078	0.0115773	Q6AUG0	U2AF35B	GO:0016070,RNA metabolic process|GO:0016071,mRNA metabolic process|GO:0044238,primary metabolic process|GO:0044260,cellular macromolecule metabolic process|GO:0006139,nucleobase-containing compound metabolic process|GO:0009987,cellular process|GO:0006725,cellular aromatic compound metabolic process|GO:0010467,gene expression|GO:0044237,cellular metabolic process|GO:0043170,macromolecule metabolic…	GO:0043231,intracellular membrane-bounded organelle|GO:0005634,nucleus|GO:0044464,cell part|GO:0005623,cell|GO:0005622,intracellular|GO:0043229,intracellular organelle|GO:0044424,intracellular part|GO:0043227,membrane-bounded organelle|GO:0043226,organelle	GO:0043169,cation binding|GO:0097159,organic cyclic compound binding|GO:0000166,nucleotide binding|GO:0036094,small molecule binding|GO:0043167,ion binding|GO:0003723,RNA binding|GO:0003676,nucleic acid binding|GO:0003677,DNA binding|GO:0046872,metal ion binding|GO:1901363,heterocyclic compound binding|GO:1901265,nucleoside phosphate binding|GO:0005488,binding	osa03040,Spliceosome		Splicing factor U2af small subunit A (U2 auxiliary factor 35 kDa subunit A) (U2 small nuclear ribonucleoprotein auxiliary factor small subunit A) (U2 snRNP auxiliary factor small subunit A) (Zinc finger CCCH domain-containing protein 8) (AtC3H8)	AT1G27650	27.1.1	RNA.processing.splicing	27	27.1	nucleus	N	0.679186	0.488685	0.525195	-0.568742	0.273607	-0.190501	-0.15399	-1.24793	-0.405578	0.0365105	-1.05743	-0.215078	-1.09394	-0.251588	0.842349
Gene.15690::CL856.Contig1_All::g.15690::m.15690 2xPhospho [S198; S200]	Gene.15690::CL856.Contig1_All::g.15690::m.15690	Gene.15690::CL856.Co	[R].ERSYSPYSR.[G] 2xPhospho [S3; S5]; 1xTMT6plex [N-Term]	[R].ERSYSPYSR.[G]	2xPhospho [S3; S5]; 1xTMT6plex [N-Term]	0.211929	0.00541762	-0.0723901	0.571666	0.204283	0.0854698	1.05162	0.0011297	0.77495	0.00190958	0.979232	0.00182656	0.84734	0.000689064	Q84QA6	OJ1012B02.15	0	GO:0032991,macromolecular complex|GO:0044464,cell part|GO:0005623,cell|GO:0030529,intracellular ribonucleoprotein complex|GO:0019013,viral nucleocapsid|GO:0019012,virion|GO:0019028,viral capsid|GO:0044424,intracellular part|GO:0005622,intracellular|GO:0044423,virion part	GO:0097159,organic cyclic compound binding|GO:0000166,nucleotide binding|GO:0036094,small molecule binding|GO:0005488,binding|GO:0003676,nucleic acid binding|GO:1901363,heterocyclic compound binding|GO:1901265,nucleoside phosphate binding	0	Q84TH4	Serine/arginine-rich splicing factor SR45a	AT1G07350	35.1	not assigned.no ontology	35	35	nucleus	N	0.211929	0.286817	0.214426	-0.764806	-0.560523	0.0748872	0.00249709	-0.976735	-0.772453	-0.0723901	-1.05162	-0.84734	-0.979232	-0.77495	0.204283
Gene.23856::CL1335.Contig2_All::g.23856::m.23856 1xPhospho [S351]	Gene.23856::CL1335.Contig2_All::g.23856::m.23856	Gene.23856::CL1335.C	[K].SQHGGEDQDESDEQPTGDGHTK.[N] 1xPhospho [S11]; 1xTMT6plex [K22]; 1xTMT6plex [N-Term]	[K].SQHGGEDQDESDEQPTGDGHTK.[N]	1xPhospho [S11]; 1xTMT6plex [K22]; 1xTMT6plex [N-Term]	0.517757	0.00499775	-0.178799	0.136049	0.182653	0.00463236	1.01397	0.00489468	0.652517	0.000400715	0.83517	0.000121173	0.831316	0.000924359	Q8LJ88	P0691E06.32	GO:0044238,primary metabolic process|GO:0019538,protein metabolic process|GO:0043170,macromolecule metabolic process|GO:0071704,organic substance metabolic process|GO:0008152,metabolic process|GO:0006508,proteolysis	0	GO:0016787,hydrolase activity|GO:0004175,endopeptidase activity|GO:0070011,peptidase activity, acting on L-amino acid peptides|GO:0003824,catalytic activity|GO:0004197,cysteine-type endopeptidase activity|GO:0008233,peptidase activity|GO:0008234,cysteine-type peptidase activity	0		Metacaspase-4 (AtMC4) (EC 3.4.22.-) (Metacaspase 2d) (AtMCP2d) (Metacaspase-7) [Cleaved into: Metacaspase-4 subunit p20; Metacaspase-4 subunit p10]	AT1G79340	29.5	protein.degradation	29	29.5	cytosol	C	0.517757	0.620803	0.442005	-0.393165	-0.210512	0.103046	-0.0757527	-0.910923	-0.728269	-0.178799	-1.01397	-0.831316	-0.83517	-0.652517	0.182653
Gene.89507::CL6787.Contig1_All::g.89507::m.89507 1xPhospho [S251]	Gene.89507::CL6787.Contig1_All::g.89507::m.89507	Gene.89507::CL6787.C	[R].VDSQGQMCGSTFK.[V] 1xCarbamidomethyl [C8]; 1xPhospho [S3]; 1xOxidation [M7]; 1xTMT6plex [K13]; 1xTMT6plex [N-Term]	[R].VDSQGQMCGSTFK.[V]	1xCarbamidomethyl [C8]; 1xPhospho [S3]; 1xOxidation [M7]; 1xTMT6plex [K13]; 1xTMT6plex [N-Term]	0.981596	5.09978e-05	-0.139934	0.0448503	-0.325199	0.00195373	1.00678	9.42717e-05	1.19205	6.07887e-05	0.866849	3.03704e-05	1.33198	8.74503e-05	Q84MQ0	OSJNBb0036F07.11	0	0	0	0		Aluminum induced protein with YGL and LRDR motifs (Aluminum-induced protein-like) (Putative aluminum-induced protein)	AT5G43830	17.2.3	hormone metabolism.auxin.induced-regulated-responsive-activated	17	17.2	cytosol	C	0.981596	1.51884	1.37891	0.512061	0.186862	0.537247	0.397313	-0.469536	-0.794734	-0.139934	-1.00678	-1.33198	-0.866849	-1.19205	-0.325199
Gene.138516::CL12842.Contig3_All::g.138516::m.138516 2xPhospho [S37; S38]; Gene.138518::CL12842.Contig4_All::g.138518::m.138518 2xPhospho [S40; S41]	Gene.138516::CL12842.Contig3_All::g.138516::m.138516	Gene.138516::CL12842	[R].SSASSGEEEERER.[K] 2xPhospho [S4; S5]; 1xTMT6plex [N-Term]	[R].SSASSGEEEERER.[K]	2xPhospho [S4; S5]; 1xTMT6plex [N-Term]	0.128046	0.41594	0.0788818	0.415989	0.349811	0.0457741	1.0038	0.000540336	0.732875	0.0080357	1.08269	0.000587738	0.653993	0.00488907	Q6H712	P0030G02.15	0	0	0	0		Style cell-cycle inhibitor 1 (AtSCI1)	AT1G79200	35.2	not assigned.unknown	35	35	nucleus	N	0.128046	-0.100708	-0.0218264	-1.10451	-0.754701	-0.228755	-0.149873	-1.23256	-0.882748	0.0788818	-1.0038	-0.653993	-1.08269	-0.732875	0.349811
Gene.289949::Unigene55015_All::g.289949::m.289949 1xPhospho [S293]	Gene.289949::Unigene55015_All::g.289949::m.289949	Gene.289949::Unigene	[R].GTSAPSPDADSCLR.[W] 1xCarbamidomethyl [C12]; 1xPhospho [S6]; 1xTMT6plex [N-Term]	[R].GTSAPSPDADSCLR.[W]	1xCarbamidomethyl [C12]; 1xPhospho [S6]; 1xTMT6plex [N-Term]	-0.0515402	0.560289	-0.221104	0.0203017	0.347864	0.0447532	0.989658	0.0019888	0.42069	0.021258	0.768554	3.27719e-05	0.641794	0.00221056	Q5ZAF2	P0025A05.8	GO:0008152,metabolic process	0	GO:0016758,transferase activity, transferring hexosyl groups|GO:0016740,transferase activity|GO:0016757,transferase activity, transferring glycosyl groups|GO:0003824,catalytic activity	0		UDP-glycosyltransferase 73B4 (EC 2.4.1.-) (Flavonol 3-O-glucosyltransferase UGT73B4) (EC 2.4.1.91)	AT2G15490	26.2	misc.UDP glucosyl and glucoronyl transferases	26	26.2	extracellular,plasma membrane	EX,PM	-0.0515402	0.190953	-0.0301503	-0.798705	-0.45084	0.242494	0.0213899	-0.747164	-0.3993	-0.221104	-0.989658	-0.641794	-0.768554	-0.42069	0.347864
Gene.9742::CL470.Contig5_All::g.9742::m.9742 1xPhospho [S93]	Gene.9742::CL470.Contig5_All::g.9742::m.9742	Gene.9742::CL470.Con	[R].SSSYSSSGR.[R] 1xPhospho [S3]; 1xTMT6plex [N-Term]	[R].SSSYSSSGR.[R]	1xPhospho [S3]; 1xTMT6plex [N-Term]	0.0381785	0.526999	0.0402817	0.699571	0.0872242	0.0949951	0.986697	0.000182396	0.939755	0.000696198	1.02698	0.000374461	0.899473	0.000340274	Q0DIT6	Os05g0364600	0	0	GO:0097159,organic cyclic compound binding|GO:0000166,nucleotide binding|GO:0036094,small molecule binding|GO:0005488,binding|GO:0003676,nucleic acid binding|GO:1901363,heterocyclic compound binding|GO:1901265,nucleoside phosphate binding	osa03040,Spliceosome		Serine/arginine-rich-splicing factor SR34 (At-SR34) (At-SRp34) (AtSR34) (Pre-mRNA-splicing factor SF2) (SR1 protein)	AT1G02840	27.1.1	RNA.processing.splicing	27	27.1	nucleus	N	0.0381785	0.0532329	0.0935146	-0.933464	-0.84624	0.0150543	0.0553361	-0.971643	-0.884419	0.0402817	-0.986697	-0.899473	-1.02698	-0.939755	0.0872242
Gene.290783::Unigene55432_All::g.290783::m.290783 1xPhospho [S113]	Gene.290783::Unigene55432_All::g.290783::m.290783	Gene.290783::Unigene	[R].SSLASDSK.[L] 1xPhospho [S5]; 1xTMT6plex [K8]; 1xTMT6plex [N-Term]	[R].SSLASDSK.[L]	1xPhospho [S5]; 1xTMT6plex [K8]; 1xTMT6plex [N-Term]	0.708637	0.00202158	-0.0905598	0.268045	0.178642	0.038427	0.956484	0.000408497	0.687282	0.000766035	0.865924	0.000709684	0.777842	0.00027312	Q6K4N7	OSJNBa0054K20.28-2	0	GO:0044425,membrane part|GO:0016021,integral component of membrane|GO:0016020,membrane|GO:0031224,intrinsic component of membrane	0	0		Amino acid transporter AVT1A (AtAvt1A)	AT2G41190	34.3	transport.amino acids	34	34.3	plasma membrane	PM	0.708637	0.919438	0.828878	-0.0370459	0.141596	0.210801	0.120241	-0.745683	-0.567041	-0.0905598	-0.956484	-0.777842	-0.865924	-0.687282	0.178642
Gene.175638::CL19104.Contig4_All::g.175638::m.175638 2xPhospho [S87; T90]	Gene.175638::CL19104.Contig4_All::g.175638::m.175638	Gene.175638::CL19104	[R].SAPTTPIK.[Q] 2xPhospho [S1; T4]; 1xTMT6plex [K8]; 1xTMT6plex [N-Term]	[R].SAPTTPIK.[Q]	2xPhospho [S1; T4]; 1xTMT6plex [K8]; 1xTMT6plex [N-Term]	-0.409582	0.00186098	-0.421986	0.00314054	-0.420767	0.00141164	0.951301	0.00019223	0.950082	5.34801e-05	0.529314	0.000372023	1.37207	6.87255e-05	Q10NX2	Os03g0255500	#N/A	#N/A	#N/A	#N/A	Q9T074	Phosphoenolpyruvate carboxykinase (ATP)	AT4G37870	6.4	gluconeogenesis / glyoxylate cycle.PEPCK	6	6.4	cytosol	C	-0.409582	0.781376	0.359389	-0.169925	-0.590692	1.19096	0.768971	0.239657	-0.181111	-0.421986	-0.951301	-1.37207	-0.529314	-0.950082	-0.420767
Gene.284775::Unigene50821_All::g.284775::m.284775 1xPhospho [S190]	Gene.284775::Unigene50821_All::g.284775::m.284775	Gene.284775::Unigene	[K].SIQCPADSDEEHLEQFK.[E] 1xCarbamidomethyl [C4]; 1xPhospho [S8]; 1xTMT6plex [K17]; 1xTMT6plex [N-Term]	[K].SIQCPADSDEEHLEQFK.[E]	1xCarbamidomethyl [C4]; 1xPhospho [S8]; 1xTMT6plex [K17]; 1xTMT6plex [N-Term]	-0.570755	0.00247702	-0.632921	0.0294035	-0.197877	0.0696089	0.934737	0.00107948	0.499693	0.0188373	0.301817	0.0222696	1.13261	0.000997131	Q0IZR4	Os09g0554300	GO:0006810,transport|GO:0009987,cellular process|GO:0051179,localization|GO:0044765,single-organism transport|GO:0044763,single-organism cellular process|GO:1902578,single-organism localization|GO:0051234,establishment of localization|GO:0055085,transmembrane transport|GO:0044699,single-organism process	GO:0044425,membrane part|GO:0016021,integral component of membrane|GO:0016020,membrane|GO:0031224,intrinsic component of membrane	0	0		Protein PIN-LIKES 7 (Auxin efflux carrier-like protein 7)	AT5G65980	34.99	transport.misc	34	34.99	plasma membrane	PM	-0.570755	0.29776	-0.335161	-0.636978	-0.834854	0.868515	0.235594	-0.0662228	-0.2641	-0.632921	-0.934737	-1.13261	-0.301817	-0.499693	-0.197877
Gene.133583::CL12107.Contig3_All::g.133583::m.133583 1xPhospho [T464]	Gene.133583::CL12107.Contig3_All::g.133583::m.133583	Gene.133583::CL12107	[R].GGMTSHAAVVAR.[G] 1xPhospho [T4]; 1xOxidation [M3]; 1xTMT6plex [N-Term]	[R].GGMTSHAAVVAR.[G]	1xPhospho [T4]; 1xOxidation [M3]; 1xTMT6plex [N-Term]	0.157286	0.403923	0.306677	0.0662114	-0.0890196	0.521804	0.915354	0.00342579	1.31105	0.00120492	1.22203	0.00255384	1.00437	0.00134104	Q6AVA8	PPDK1	GO:0044710,single-organism metabolic process|GO:0006082,organic acid metabolic process|GO:0016310,phosphorylation|GO:0009987,cellular process|GO:0019752,carboxylic acid metabolic process|GO:0032787,monocarboxylic acid metabolic process|GO:0071704,organic substance metabolic process|GO:0006796,phosphate-containing compound metabolic process|GO:0044763,single-organism cellular process|GO:0044281,sm…	GO:0005737,cytoplasm|GO:0005829,cytosol|GO:0009536,plastid|GO:0043231,intracellular membrane-bounded organelle|GO:0009532,plastid stroma|GO:0009570,chloroplast stroma|GO:0005634,nucleus|GO:0044464,cell part|GO:0044444,cytoplasmic part|GO:0005623,cell|GO:0005622,intracellular|GO:0044446,intracellular organelle part|GO:0043229,intracellular organelle|GO:0044435,plastid part|GO:0044434,chloroplast p…	GO:0035639,purine ribonucleoside triphosphate binding|GO:0005488,binding|GO:0043167,ion binding|GO:1901363,heterocyclic compound binding|GO:1901265,nucleoside phosphate binding|GO:0001882,nucleoside binding|GO:0043168,anion binding|GO:0043169,cation binding|GO:0000166,nucleotide binding|GO:0016740,transferase activity|GO:0001883,purine nucleoside binding|GO:0032549,ribonucleoside binding|GO:00170…	osa00710,Carbon fixation in photosynthetic organisms|osa01200,Carbon metabolism|osa00620,Pyruvate metabolism|osa01100,Metabolic pathways		Pyruvate, phosphate dikinase 1, chloroplastic (EC 2.7.9.1) (Pyruvate, orthophosphate dikinase 1)	AT4G15530	6.5	gluconeogenesis / glyoxylate cycle.pyruvate dikinase	6	6.5	cytosol,plastid	C,P	0.157286	-0.256973	0.0497041	-1.17233	-1.26135	-0.414259	-0.107582	-1.32961	-1.41863	0.306677	-0.915354	-1.00437	-1.22203	-1.31105	-0.0890196
Gene.214189::Unigene5031_All::g.214189::m.214189 1xPhospho [S194]	Gene.214189::Unigene5031_All::g.214189::m.214189	Gene.214189::Unigene	[K].AASKPQKPDGDSDDDHKPLSLK.[I] 1xPhospho [S12]; 4xTMT6plex [K4; K7; K17; K22]; 1xTMT6plex [N-Term]	[K].AASKPQKPDGDSDDDHKPLSLK.[I]	1xPhospho [S12]; 4xTMT6plex [K4; K7; K17; K22]; 1xTMT6plex [N-Term]	0.161683	0.0706435	0.215419	0.0313675	0.0780381	0.118472	0.90241	0.000275903	1.03979	0.00016601	1.11783	0.000125304	0.824372	0.00035281	Q84ZL5	OJ1066_B03.125	GO:0071103,DNA conformation change|GO:0090304,nucleic acid metabolic process|GO:0034641,cellular nitrogen compound metabolic process|GO:0006807,nitrogen compound metabolic process|GO:1901360,organic cyclic compound metabolic process|GO:0006139,nucleobase-containing compound metabolic process|GO:0044260,cellular macromolecule metabolic process|GO:0071704,organic substance metabolic process|GO:0016…	GO:0043232,intracellular non-membrane-bounded organelle|GO:0044464,cell part|GO:0005623,cell|GO:0005622,intracellular|GO:0043229,intracellular organelle|GO:0043228,non-membrane-bounded organelle|GO:0044424,intracellular part|GO:0005694,chromosome|GO:0043226,organelle	GO:0008094,DNA-dependent ATPase activity|GO:0016818,hydrolase activity, acting on acid anhydrides, in phosphorus-containing anhydrides|GO:0016853,isomerase activity|GO:0042623,ATPase activity, coupled|GO:0097159,organic cyclic compound binding|GO:0016787,hydrolase activity|GO:0003677,DNA binding|GO:1901363,heterocyclic compound binding|GO:0017111,nucleoside-triphosphatase activity|GO:0003824,cata…	0		DNA topoisomerase 1 beta (EC 5.6.2.2) (DNA topoisomerase 1)	AT5G55310	28.1	DNA.synthesis/chromatin structure	28	28.1	nucleus	N	0.161683	0.0592771	0.274697	-0.843133	-0.765095	-0.102406	0.113014	-1.00482	-0.926778	0.215419	-0.90241	-0.824372	-1.11783	-1.03979	0.0780381
Gene.239562::Unigene18121_All::g.239562::m.239562 1xPhospho [S285]	Gene.239562::Unigene18121_All::g.239562::m.239562	Gene.239562::Unigene	[R].YDSDDAAAVK.[N] 1xPhospho [S3]; 1xTMT6plex [K10]; 1xTMT6plex [N-Term]	[R].YDSDDAAAVK.[N]	1xPhospho [S3]; 1xTMT6plex [K10]; 1xTMT6plex [N-Term]	-0.0906253	0.00827662	-0.411916	0.000668946	0.113583	0.0201175	0.894363	4.04645e-05	0.368864	0.000145516	0.482448	2.83578e-05	0.78078	7.0842e-05	Q0DID5	Os05g0399100	GO:0008152,metabolic process	0	GO:0016787,hydrolase activity|GO:0003824,catalytic activity	0		AT3g23600/MDB19_9 (Alpha/beta-Hydrolases superfamily protein) (Contains similarity to endo-1,3-1,4-beta-D-glucanase)	AT3G23600	26.1	misc.misc2	26	26.1	cytosol	C	-0.0906253	0.407221	-0.00469509	-0.487143	-0.373559	0.497846	0.0859302	-0.396517	-0.282934	-0.411916	-0.894363	-0.78078	-0.482448	-0.368864	0.113583
Gene.101140::CL8052.Contig1_All::g.101140::m.101140 1xPhospho [S115]	Gene.101140::CL8052.Contig1_All::g.101140::m.101140	Gene.101140::CL8052.	[K].DADVDDDEDDSKGGDETK.[E] 1xPhospho [S11]; 2xTMT6plex [K12; K18]; 1xTMT6plex [N-Term]	[K].DADVDDDEDDSKGGDETK.[E]	1xPhospho [S11]; 2xTMT6plex [K12; K18]; 1xTMT6plex [N-Term]	-0.169479	0.230353	-0.245749	0.0072828	0.114336	0.184045	0.885706	0.00832229	0.52562	0.00075868	0.639957	0.00176915	0.771369	0.000311848	Q5ZCV4	B1111C09.2	GO:0080090,regulation of primary metabolic process|GO:0019222,regulation of metabolic process|GO:2001141,regulation of RNA biosynthetic process|GO:0048468,cell development|GO:0009451,RNA modification|GO:1901362,organic cyclic compound biosynthetic process|GO:0071840,cellular component organization or biogenesis|GO:0048863,stem cell differentiation|GO:0010605,negative regulation of macromolecule m…	GO:0031974,membrane-enclosed lumen|GO:0043229,intracellular organelle|GO:0043228,non-membrane-bounded organelle|GO:0043227,membrane-bounded organelle|GO:0043226,organelle|GO:0030054,cell junction|GO:0031981,nuclear lumen|GO:0005730,nucleolus|GO:0005634,nucleus|GO:0055044,symplast|GO:0005911,cell-cell junction|GO:0009506,plasmodesma|GO:0043231,intracellular membrane-bounded organelle|GO:0043232,in…	GO:0035639,purine ribonucleoside triphosphate binding|GO:0005488,binding|GO:0043167,ion binding|GO:1901363,heterocyclic compound binding|GO:1901265,nucleoside phosphate binding|GO:0001882,nucleoside binding|GO:0043168,anion binding|GO:0016462,pyrophosphatase activity|GO:0000166,nucleotide binding|GO:0032561,guanyl ribonucleotide binding|GO:0001883,purine nucleoside binding|GO:0032549,ribonucleosi…	osa03008,Ribosome biogenesis in eukaryotes		Guanine nucleotide-binding protein-like NSN1 (Nucleolar GTP-binding protein NSN1) (DAR GTPase 4) (Protein nucleostemin-like 1)	AT3G07050	29.2.2.1	protein.synthesis.ribosome biogenesis.export from nucleus	29	29.2	nucleus	N	-0.169479	-0.114963	-0.360712	-1.00067	-0.886332	0.0545164	-0.191233	-0.831189	-0.716853	-0.245749	-0.885706	-0.771369	-0.639957	-0.52562	0.114336
Gene.101271::CL8070.Contig3_All::g.101271::m.101271 2xPhospho [S335; S337]; Gene.101264::CL8070.Contig2_All::g.101264::m.101264 2xPhospho [S284; S286]	Gene.101271::CL8070.Contig3_All::g.101271::m.101271	Gene.101271::CL8070.	[K].DTRPISEADSESDHGKK.[T] 2xPhospho [S10; S12]; 2xTMT6plex [K16; K17]; 1xTMT6plex [N-Term]	[K].DTRPISEADSESDHGKK.[T]	2xPhospho [S10; S12]; 2xTMT6plex [K16; K17]; 1xTMT6plex [N-Term]	0.394176	0.00689258	0.0600209	0.250543	0.292869	0.00858051	0.885649	0.000347188	0.652801	0.000237935	0.94567	0.00026752	0.59278	0.0003901	Q7XPE2	OSJNBa0060N03.19	#N/A	#N/A	#N/A	#N/A	B3H6J5	Pre-mRNA-splicing factor	AT3G49601	35.2	not assigned.unknown	35	35	nucleus	N	0.394176	0.198	0.258021	-0.687649	-0.39478	-0.196177	-0.136156	-1.08183	-0.788957	0.0600209	-0.885649	-0.59278	-0.94567	-0.652801	0.292869
Gene.63352::CL4294.Contig1_All::g.63352::m.63352 1xPhospho [S558]	Gene.63352::CL4294.Contig1_All::g.63352::m.63352	Gene.63352::CL4294.C	[K].SVPMDTDAKSPSK.[K] 1xPhospho [S10]; 2xTMT6plex [K9; K13]; 1xTMT6plex [N-Term]	[K].SVPMDTDAKSPSK.[K]	1xPhospho [S10]; 2xTMT6plex [K9; K13]; 1xTMT6plex [N-Term]	0.897562	0.000493416	0.118982	0.103671	0.0881337	0.105122	0.875662	0.000184109	0.90651	0.000366105	0.994644	4.16389e-05	0.787528	0.000697701	Q5KQJ9	Os05g0181000	0	0	GO:0043168,anion binding|GO:0005488,binding|GO:0030554,adenyl nucleotide binding|GO:0035639,purine ribonucleoside triphosphate binding|GO:0097367,carbohydrate derivative binding|GO:1901363,heterocyclic compound binding|GO:1901265,nucleoside phosphate binding|GO:0000166,nucleotide binding|GO:0036094,small molecule binding|GO:0032553,ribonucleotide binding|GO:0032559,adenyl ribonucleotide binding|G…	0		Heat shock 70 kDa protein 14 (Heat shock protein 70-14) (AtHsp70-14) (Heat shock protein 91)	AT1G79930	20.2.1	stress.abiotic.heat	20	20.2	cytosol	C	0.897562	0.81726	0.936242	-0.0584019	0.0297318	-0.0803016	0.0386805	-0.955964	-0.86783	0.118982	-0.875662	-0.787528	-0.994644	-0.90651	0.0881337
Gene.243225::Unigene20001_All::g.243225::m.243225 2xPhospho [S143; S147]	Gene.243225::Unigene20001_All::g.243225::m.243225	Gene.243225::Unigene	[R].DAAADLSEDLSEGEKGENINESSVHDESTR.[G] 2xPhospho [S7; S11]; 1xTMT6plex [K15]; 1xTMT6plex [N-Term]	[R].DAAADLSEDLSEGEKGENINESSVHDESTR.[G]	2xPhospho [S7; S11]; 1xTMT6plex [K15]; 1xTMT6plex [N-Term]	0.0122659	0.732139	-0.107128	0.00637091	0.275306	0.00161957	0.856299	7.83237e-05	0.473865	4.12333e-05	0.749171	0.00138487	0.580993	6.45588e-05	Q6ZHZ1	SPS4	GO:0009311,oligosaccharide metabolic process|GO:0009312,oligosaccharide biosynthetic process|GO:0044249,cellular biosynthetic process|GO:0044699,single-organism process|GO:1901576,organic substance biosynthetic process|GO:0044710,single-organism metabolic process|GO:0044711,single-organism biosynthetic process|GO:0044262,cellular carbohydrate metabolic process|GO:0005984,disaccharide metabolic pr…	0	GO:0035251,UDP-glucosyltransferase activity|GO:0046527,glucosyltransferase activity|GO:0003824,catalytic activity|GO:0016740,transferase activity|GO:0046524,sucrose-phosphate synthase activity|GO:0016757,transferase activity, transferring glycosyl groups|GO:0016758,transferase activity, transferring hexosyl groups|GO:0008194,UDP-glycosyltransferase activity	osa00500,Starch and sucrose metabolism|osa01100,Metabolic pathways		Sucrose-phosphate synthase 1 (EC 2.4.1.14) (Sucrose-phosphate synthase 1F) (AtSPS1F) (Sucrose-phosphate synthase 5.1) (AtSPS5.1) (UDP-glucose-fructose-phosphate glucosyltransferase)	AT5G20280	2.1.1.1	major CHO metabolism.synthesis.sucrose.SPS	2	2.1	cytosol	C	0.0122659	0.0320514	-0.0750762	-0.824247	-0.548941	0.0197855	-0.0873421	-0.836513	-0.561207	-0.107128	-0.856299	-0.580993	-0.749171	-0.473865	0.275306
Gene.217030::Unigene6510_All::g.217030::m.217030 2xPhospho [S121; S124]	Gene.217030::Unigene6510_All::g.217030::m.217030	Gene.217030::Unigene	[K].RPHDGRSDDSDDDNRPLASR.[K] 2xPhospho [S7; S10]; 1xTMT6plex [N-Term]	[K].RPHDGRSDDSDDDNRPLASR.[K]	2xPhospho [S7; S10]; 1xTMT6plex [N-Term]	0.0473057	0.5685	-0.0273181	0.728242	0.49808	0.00188434	0.852841	0.000178992	0.327443	0.00890224	0.825522	0.000368457	0.354761	0.00313705	Q84ZL5	DNA topoisomerase I	#N/A	#N/A	#N/A	#N/A	Q9FJ79	DNA topoisomerase 1 beta	AT5G55310	28.1	DNA.synthesis/chromatin structure	28	28.1	nucleus	N	0.0473057	0.0695409	0.0422228	-0.7833	-0.28522	0.0222352	-0.0050829	-0.830605	-0.332525	-0.0273181	-0.852841	-0.354761	-0.825522	-0.327443	0.49808
Gene.62015::CL4189.Contig6_All::g.62015::m.62015 1xPhospho [S254]	Gene.62015::CL4189.Contig6_All::g.62015::m.62015	Gene.62015::CL4189.C	[R].NYDSDGSR.[R] 1xPhospho [S4]; 1xTMT6plex [N-Term]	[R].NYDSDGSR.[R]	1xPhospho [S4]; 1xTMT6plex [N-Term]	0.154901	0.0783688	-0.167938	0.10182	-0.0621459	0.310246	0.812715	0.000593033	0.706923	0.00105602	0.644777	0.00188312	0.874861	0.000236675	Q9ZQW8	U2AF35A	GO:0016070,RNA metabolic process|GO:0016071,mRNA metabolic process|GO:0044238,primary metabolic process|GO:0044260,cellular macromolecule metabolic process|GO:0006139,nucleobase-containing compound metabolic process|GO:0009987,cellular process|GO:0006725,cellular aromatic compound metabolic process|GO:0010467,gene expression|GO:0044237,cellular metabolic process|GO:0043170,macromolecule metabolic…	GO:0043231,intracellular membrane-bounded organelle|GO:0005634,nucleus|GO:0044464,cell part|GO:0005623,cell|GO:0005622,intracellular|GO:0043229,intracellular organelle|GO:0044424,intracellular part|GO:0043227,membrane-bounded organelle|GO:0043226,organelle	GO:0043169,cation binding|GO:0097159,organic cyclic compound binding|GO:0000166,nucleotide binding|GO:0036094,small molecule binding|GO:0043167,ion binding|GO:0003723,RNA binding|GO:0003676,nucleic acid binding|GO:0003677,DNA binding|GO:0046872,metal ion binding|GO:1901363,heterocyclic compound binding|GO:1901265,nucleoside phosphate binding|GO:0005488,binding	osa03040,Spliceosome	Q9FMY5	Splicing factor U2af small subunit B	AT5G42820	27.1.1	RNA.processing.splicing	27	27.1	nucleus	N	0.154901	0.0573892	-0.110549	-0.755326	-0.817472	-0.0975122	-0.26545	-0.910228	-0.972373	-0.167938	-0.812715	-0.874861	-0.644777	-0.706923	-0.0621459
Gene.95809::CL7457.Contig1_All::g.95809::m.95809 1xPhospho [S61]	Gene.95809::CL7457.Contig1_All::g.95809::m.95809	Gene.95809::CL7457.C	[K].AAVEPEEDGSPESK.[H] 1xPhospho [S10]; 1xTMT6plex [K14]; 1xTMT6plex [N-Term]	[K].AAVEPEEDGSPESK.[H]	1xPhospho [S10]; 1xTMT6plex [K14]; 1xTMT6plex [N-Term]	-0.0306671	0.390087	-0.215781	0.0104299	0.0427632	0.190588	0.812496	0.000184561	0.553951	0.000229289	0.596715	8.06297e-05	0.769733	0.000275231	Q0JJV7	Os01g0714100	0	0	0	0		Protein PLASTID MOVEMENT IMPAIRED 1-RELATED 1	AT5G20610	35.2	not assigned.unknown	35	35	nucleus	N	-0.0306671	0.166477	-0.049304	-0.646019	-0.603255	0.197144	-0.0186369	-0.615351	-0.572588	-0.215781	-0.812496	-0.769733	-0.596715	-0.553951	0.0427632
Gene.150724::CL14676.Contig3_All::g.150724::m.150724 1xPhospho [S]; Gene.150725::CL14676.Contig4_All::g.150725::m.150725 1xPhospho [S]	Gene.150724::CL14676.Contig3_All::g.150724::m.150724	Gene.150724::CL14676	[K].KHGEGHKDDGHSSSSSDSD.[-] 1xPhospho [S]; 2xTMT6plex [K1; K7]; 1xTMT6plex [N-Term]	[K].KHGEGHKDDGHSSSSSDSD.[-]	1xPhospho [S]; 2xTMT6plex [K1; K7]; 1xTMT6plex [N-Term]	2.1584	5.09978e-05	0.204959	0.0489689	0.0611218	0.0786247	0.804046	0.000130527	0.947883	0.000297383	1.009	0.000276118	0.742924	6.99484e-05	Q40711	Dehydrin family protein	0	0	0	0	Q9SLJ2	Dehydrin HIRD11	AT1G54410	20.2.99	stress.abiotic.unspecified	20	20.2	cytosol	C	2.1584	1.7175	1.92246	0.913459	0.97458	-0.440892	-0.235934	-1.24494	-1.18382	0.204959	-0.804046	-0.742924	-1.009	-0.947883	0.0611218
Gene.99496::CL7875.Contig2_All::g.99496::m.99496 1xPhospho [S104]	Gene.99496::CL7875.Contig2_All::g.99496::m.99496	Gene.99496::CL7875.C	[K].EEKVEEKEESDDDMGFSLFD.[-] 1xPhospho [S10]; 2xTMT6plex [K3; K7]; 1xTMT6plex [N-Term]	[K].EEKVEEKEESDDDMGFSLFD.[-]	1xPhospho [S10]; 2xTMT6plex [K3; K7]; 1xTMT6plex [N-Term]	-0.203813	0.000242501	-0.654865	0.00421742	-0.00111956	0.917101	0.799188	0.00128917	0.145443	0.00630119	0.144324	1.73613e-05	0.800308	6.57058e-05	Q65WT5	Os05g0445500	GO:0044249,cellular biosynthetic process|GO:0034641,cellular nitrogen compound metabolic process|GO:0006807,nitrogen compound metabolic process|GO:0034645,cellular macromolecule biosynthetic process|GO:1901576,organic substance biosynthetic process|GO:0044267,cellular protein metabolic process|GO:0044260,cellular macromolecule metabolic process|GO:0043043,peptide biosynthetic process|GO:0071704,o…	GO:0005737,cytoplasm|GO:0032991,macromolecular complex|GO:0005840,ribosome|GO:0043232,intracellular non-membrane-bounded organelle|GO:0044464,cell part|GO:0044444,cytoplasmic part|GO:0005623,cell|GO:0030529,intracellular ribonucleoprotein complex|GO:0043229,intracellular organelle|GO:0043228,non-membrane-bounded organelle|GO:0044424,intracellular part|GO:0005622,intracellular|GO:0043226,organelle	GO:0003735,structural constituent of ribosome|GO:0005198,structural molecule activity	osa03010,Ribosome		60S acidic ribosomal protein P2-2	AT2G27710	29.2.1.2.2.82	protein.synthesis.ribosomal protein.eukaryotic.60S subunit.P2	29	29.2.1.2	cytosol	C	-0.203813	0.509277	-0.145588	-0.289911	-0.291031	0.71309	0.0582251	-0.0860985	-0.0872181	-0.654865	-0.799188	-0.800308	-0.144324	-0.145443	-0.00111956
Gene.251335::Unigene24129_All::g.251335::m.251335 2xPhospho [T996; S999]	Gene.251335::Unigene24129_All::g.251335::m.251335	Gene.251335::Unigene	[K].VKQHTLVSGGVR.[G] 2xPhospho [T5; S8]; 1xTMT6plex [K2]; 1xTMT6plex [N-Term]	[K].VKQHTLVSGGVR.[G]	2xPhospho [T5; S8]; 1xTMT6plex [K2]; 1xTMT6plex [N-Term]	-0.726184	0.0025146	-0.893473	0.00321484	0.423767	0.00749138	0.79806	0.0012487	-0.51918	0.0187233	-0.0954129	0.227238	0.374293	0.00582049	Q6K9J0	OJ1316_E06.11-1	GO:0044267,cellular protein metabolic process|GO:0006468,protein phosphorylation|GO:0044260,cellular macromolecule metabolic process|GO:0044238,primary metabolic process|GO:0019538,protein metabolic process|GO:0016310,phosphorylation|GO:0009987,cellular process|GO:0043412,macromolecule modification|GO:0006464,cellular protein modification process|GO:0043170,macromolecule metabolic process|GO:0071…	0	GO:0035639,purine ribonucleoside triphosphate binding|GO:0004672,protein kinase activity|GO:0043167,ion binding|GO:1901363,heterocyclic compound binding|GO:0001883,purine nucleoside binding|GO:0001882,nucleoside binding|GO:0043168,anion binding|GO:0000166,nucleotide binding|GO:0016740,transferase activity|GO:0004712,protein serine/threonine/tyrosine kinase activity|GO:1901265,nucleoside phosphate…	0		Kinase superfamily with octicosapeptide/Phox/Bem1p domain-containing protein (Similarity to protein kinase)	AT5G57610	29.4	protein.postranslational modification	29	29.4	cytosol,nucleus	C,N	-0.726184	0.223216	-0.670257	-0.574844	-0.151077	0.9494	0.0559269	0.15134	0.575107	-0.893473	-0.79806	-0.374293	0.0954129	0.51918	0.423767
Gene.253026::Unigene25144_All::g.253026::m.253026 2xPhospho [S59; S67]	Gene.253026::Unigene25144_All::g.253026::m.253026	Gene.253026::Unigene	[R].RRSPEDDGEDSDGSGSGR.[A] 2xPhospho [S3; S11]; 1xTMT6plex [N-Term]	[R].RRSPEDDGEDSDGSGSGR.[A]	2xPhospho [S3; S11]; 1xTMT6plex [N-Term]	0.189554	0.377164	-0.0103108	0.943897	0.306389	0.075353	0.794303	0.0039267	0.477604	0.0517472	0.783992	0.0012218	0.487914	0.0329022	Q7X776	OSJNBb0022F16.14	GO:0009628,response to abiotic stimulus|GO:0061458,reproductive system development|GO:0009314,response to radiation|GO:0009648,photoperiodism|GO:0090304,nucleic acid metabolic process|GO:0034641,cellular nitrogen compound metabolic process|GO:0006807,nitrogen compound metabolic process|GO:0009416,response to light stimulus|GO:0007275,multicellular organism development|GO:0044699,single-organism p…	GO:0043229,intracellular organelle|GO:0071944,cell periphery|GO:0043227,membrane-bounded organelle|GO:0043226,organelle|GO:0005737,cytoplasm|GO:0031984,organelle subcompartment|GO:0016020,membrane|GO:0044431,Golgi apparatus part|GO:0005794,Golgi apparatus|GO:0012505,endomembrane system|GO:0005886,plasma membrane|GO:0043231,intracellular membrane-bounded organelle|GO:0005802,trans-Golgi network|GO…	0	0		Protein KAKU4	AT4G31430	35.2	not assigned.unknown	35	35	nucleus	N	0.189554	-0.184499	-0.19481	-0.978802	-0.672413	-0.374053	-0.384363	-1.16836	-0.861967	-0.0103108	-0.794303	-0.487914	-0.783992	-0.477604	0.306389
Gene.153276::CL15083.Contig2_All::g.153276::m.153276 1xPhospho [S99]	Gene.153276::CL15083.Contig2_All::g.153276::m.153276	Gene.153276::CL15083	[K].KEEAKEESDDDMGFSLFD.[-] 1xPhospho [S8]; 1xOxidation [M12]; 2xTMT6plex [K1; K5]; 1xTMT6plex [N-Term]	[K].KEEAKEESDDDMGFSLFD.[-]	1xPhospho [S8]; 1xOxidation [M12]; 2xTMT6plex [K1; K5]; 1xTMT6plex [N-Term]	-0.24097	0.0021441	-0.71665	0.00675181	0.0114239	0.191342	0.78774	0.000142523	0.0596659	0.000297383	0.0710897	0.00122727	0.776316	0.00294145	Q69UI8	P0470F10.11	GO:0044249,cellular biosynthetic process|GO:0034641,cellular nitrogen compound metabolic process|GO:0006807,nitrogen compound metabolic process|GO:0034645,cellular macromolecule biosynthetic process|GO:1901576,organic substance biosynthetic process|GO:0044267,cellular protein metabolic process|GO:0044260,cellular macromolecule metabolic process|GO:0043043,peptide biosynthetic process|GO:0071704,o…	GO:0005737,cytoplasm|GO:0032991,macromolecular complex|GO:0005840,ribosome|GO:0043232,intracellular non-membrane-bounded organelle|GO:0044464,cell part|GO:0044444,cytoplasmic part|GO:0005623,cell|GO:0030529,intracellular ribonucleoprotein complex|GO:0043229,intracellular organelle|GO:0043228,non-membrane-bounded organelle|GO:0044424,intracellular part|GO:0005622,intracellular|GO:0043226,organelle	GO:0003735,structural constituent of ribosome|GO:0005198,structural molecule activity	osa03010,Ribosome		60S acidic ribosomal protein family (60s acidic ribosomal protein P1) (Putative 60S acidic ribosomal protein P1)	AT5G24510	29.2.1.2.2.81	protein.synthesis.ribosomal protein.eukaryotic.60S subunit.P1	29	29.2.1.2	cytosol	C	-0.24097	0.615981	-0.100669	-0.171759	-0.160335	0.856952	0.140301	0.0692114	0.0806352	-0.71665	-0.78774	-0.776316	-0.0710897	-0.0596659	0.0114239
Gene.31481::CL1844.Contig16_All::g.31481::m.31481 1xPhospho [S382]	Gene.31481::CL1844.Contig16_All::g.31481::m.31481	Gene.31481::CL1844.C	[K].HDEDNDSDDEKK.[K-] 1xPhospho [S7]; 2xTMT6plex [K11; K12]; 1xTMT6plex [N-Term]	[K].HDEDNDSDDEKK.[K-]	1xPhospho [S7]; 2xTMT6plex [K11; K12]; 1xTMT6plex [N-Term]	0.685117	0.000136329	-0.0987668	0.00671211	-0.195862	0.00312695	0.785431	3.26301e-05	0.882526	5.70362e-05	0.686664	3.71546e-05	0.981293	5.5047e-05	Q7XXQ8	P0479H10.4-1	0	0	0	0		At1g11440 (Putative serine/threonine protein kinase) (T23J18.11)	AT1G11440	35.2	not assigned.unknown	35	35	nucleus	N	0.685117	0.797957	0.699191	0.0125262	-0.183335	0.11284	0.0140736	-0.672591	-0.868452	-0.0987668	-0.785431	-0.981293	-0.686664	-0.882526	-0.195862
Gene.273881::Unigene42056_All::g.273881::m.273881 2xPhospho [S37; S39]; Gene.273882::Unigene42058_All::g.273882::m.273882 2xPhospho [S36; S38]	Gene.273881::Unigene42056_All::g.273881::m.273881	Gene.273881::Unigene	[R].GYDYSPSPPR.[G] 2xPhospho [S5; S7]; 1xTMT6plex [N-Term]	[R].GYDYSPSPPR.[G]	2xPhospho [S5; S7]; 1xTMT6plex [N-Term]	0.077327	0.0427236	0.0786187	0.0092296	0.301302	0.0017585	0.77807	3.56983e-05	0.555386	4.12333e-05	0.856688	2.45132e-05	0.476767	6.30391e-05	C7J0R1	Os03g0374575	0	0	GO:0097159,organic cyclic compound binding|GO:0000166,nucleotide binding|GO:0036094,small molecule binding|GO:0005488,binding|GO:0003676,nucleic acid binding|GO:1901363,heterocyclic compound binding|GO:1901265,nucleoside phosphate binding	osa03040,Spliceosome	Q9SEU4	Serine/arginine-rich SC35-like splicing factor SCL33	AT1G55310	27.1.1	RNA.processing.splicing	27	27.1	nucleus	N	0.077327	-0.0628959	0.0157228	-0.840965	-0.539663	-0.140223	-0.0616042	-0.918292	-0.61699	0.0786187	-0.77807	-0.476767	-0.856688	-0.555386	0.301302
Gene.284740::Unigene50808_All::g.284740::m.284740 1xPhospho [S206]	Gene.284740::Unigene50808_All::g.284740::m.284740	Gene.284740::Unigene	[R].AYFDSADWALGK.[SQ] 1xPhospho [S5]; 1xTMT6plex [K12]; 1xTMT6plex [N-Term]	[R].AYFDSADWALGK.[SQ]	1xPhospho [S5]; 1xTMT6plex [K12]; 1xTMT6plex [N-Term]	0.0156222	0.764197	0.417701	0.0101702	0.18805	0.0335066	0.768349	0.000543105	0.997999	0.000400715	1.18605	0.000259375	0.580299	0.00103602	Q5SN58	P0003E08.12-1	0	0	0	0		AT5G64130 protein (cAMP-regulated phosphoprotein 19-related protein)	AT5G64130	35.2	not assigned.unknown	35	35	cytosol	C	0.0156222	-0.639094	-0.221393	-1.40744	-1.21939	-0.654716	-0.237015	-1.42307	-1.23501	0.417701	-0.768349	-0.580299	-1.18605	-0.997999	0.18805
Gene.88793::CL6723.Contig3_All::g.88793::m.88793 2xPhospho [S316; S322]	Gene.88793::CL6723.Contig3_All::g.88793::m.88793	Gene.88793::CL6723.C	[R].ARSPVRENSEER.[R] 2xPhospho [S3; S9]; 1xTMT6plex [N-Term]	[R].ARSPVRENSEER.[R]	2xPhospho [S3; S9]; 1xTMT6plex [N-Term]	0.463807	0.0126039	0.125826	0.158246	0.381938	0.0493523	0.756288	0.00166555	0.500175	0.000195383	0.882113	0.00674155	0.374349	0.0227942	Q6AUG0	U2AF35B	GO:0016070,RNA metabolic process|GO:0016071,mRNA metabolic process|GO:0044238,primary metabolic process|GO:0044260,cellular macromolecule metabolic process|GO:0006139,nucleobase-containing compound metabolic process|GO:0009987,cellular process|GO:0006725,cellular aromatic compound metabolic process|GO:0010467,gene expression|GO:0044237,cellular metabolic process|GO:0043170,macromolecule metabolic…	GO:0043231,intracellular membrane-bounded organelle|GO:0005634,nucleus|GO:0044464,cell part|GO:0005623,cell|GO:0005622,intracellular|GO:0043229,intracellular organelle|GO:0044424,intracellular part|GO:0043227,membrane-bounded organelle|GO:0043226,organelle	GO:0043169,cation binding|GO:0097159,organic cyclic compound binding|GO:0000166,nucleotide binding|GO:0036094,small molecule binding|GO:0043167,ion binding|GO:0003723,RNA binding|GO:0003676,nucleic acid binding|GO:0003677,DNA binding|GO:0046872,metal ion binding|GO:1901363,heterocyclic compound binding|GO:1901265,nucleoside phosphate binding|GO:0005488,binding	osa03040,Spliceosome		Splicing factor U2af small subunit A (U2 auxiliary factor 35 kDa subunit A) (U2 small nuclear ribonucleoprotein auxiliary factor small subunit A) (U2 snRNP auxiliary factor small subunit A) (Zinc finger CCCH domain-containing protein 8) (AtC3H8)	AT1G27650	27.1.1	RNA.processing.splicing	27	27.1	nucleus	N	0.463807	0.0931094	0.218935	-0.663178	-0.28124	-0.370698	-0.244872	-1.12699	-0.745047	0.125826	-0.756288	-0.374349	-0.882113	-0.500175	0.381938
Gene.96928::CL7590.Contig2_All::g.96928::m.96928 2xPhospho [S73; S75]	Gene.96928::CL7590.Contig2_All::g.96928::m.96928	Gene.96928::CL7590.C	[R].SRSPPRPSLPPPPPLGLSRPER.[Y] 2xPhospho [S1; S3]; 1xTMT6plex [N-Term]	[R].SRSPPRPSLPPPPPLGLSRPER.[Y]	2xPhospho [S1; S3]; 1xTMT6plex [N-Term]	0.254353	0.00366174	0.0748442	0.248783	0.4607	0.0176654	0.755522	0.00185443	0.369666	0.0058462	0.830366	0.0096753	0.294821	0.0154023	Q5Z4U6	P0545E05.35	0	0	GO:0043169,cation binding|GO:0046872,metal ion binding|GO:0005488,binding|GO:0043167,ion binding	0		Abscisic acid receptor PYL5 (ABI1-binding protein 3) (PYR1-like protein 5) (Regulatory components of ABA receptor 8)	AT5G05440	35.1	not assigned.no ontology	35	35	cytosol	C	0.254353	0.142968	0.217813	-0.612553	-0.151853	-0.111385	-0.0365408	-0.866907	-0.406206	0.0748442	-0.755522	-0.294821	-0.830366	-0.369666	0.4607
Gene.130179::CL11616.Contig3_All::g.130179::m.130179 2xPhospho [S243; S245]	Gene.130179::CL11616.Contig3_All::g.130179::m.130179	Gene.130179::CL11616	[R].AYTWEEDFSGSDDEEEDEPERKPEK.[K] 2xPhospho [S9; S11]; 2xTMT6plex [K22; K25]; 1xTMT6plex [N-Term]	[R].AYTWEEDFSGSDDEEEDEPERKPEK.[K]	2xPhospho [S9; S11]; 2xTMT6plex [K22; K25]; 1xTMT6plex [N-Term]	0.162858	0.00432766	0.0819773	0.0719842	0.234214	0.00560843	0.742232	0.000182396	0.589995	0.000208648	0.824209	0.000165978	0.508018	0.000213107	Q5VS79	P0644B06.3-1	0	0	0	0		BAG family molecular chaperone regulator 7 (Bcl-2-associated athanogene 7)	AT5G62390	30.3	signalling.calcium	30	30.3	endoplasmic reticulum	ER	0.162858	-0.0588937	0.0230836	-0.801126	-0.566912	-0.221751	-0.139774	-0.963983	-0.729769	0.0819773	-0.742232	-0.508018	-0.824209	-0.589995	0.234214
Gene.243225::Unigene20001_All::g.243225::m.243225 1xPhospho [S147]	Gene.243225::Unigene20001_All::g.243225::m.243225	Gene.243225::Unigene	[R].DAAADLSEDLSEGEKGENINESSVHDESTR.[G] 1xPhospho [S11]; 1xTMT6plex [K15]; 1xTMT6plex [N-Term]	[R].DAAADLSEDLSEGEKGENINESSVHDESTR.[G]	1xPhospho [S11]; 1xTMT6plex [K15]; 1xTMT6plex [N-Term]	-0.229518	0.00710726	-0.135474	0.0987757	0.195506	0.0709064	0.742004	0.00063285	0.411024	0.00793968	0.60653	0.000544241	0.546499	0.00502713	Q6ZHZ1	SPS4	GO:0009311,oligosaccharide metabolic process|GO:0009312,oligosaccharide biosynthetic process|GO:0044249,cellular biosynthetic process|GO:0044699,single-organism process|GO:1901576,organic substance biosynthetic process|GO:0044710,single-organism metabolic process|GO:0044711,single-organism biosynthetic process|GO:0044262,cellular carbohydrate metabolic process|GO:0005984,disaccharide metabolic pr…	0	GO:0035251,UDP-glucosyltransferase activity|GO:0046527,glucosyltransferase activity|GO:0003824,catalytic activity|GO:0016740,transferase activity|GO:0046524,sucrose-phosphate synthase activity|GO:0016757,transferase activity, transferring glycosyl groups|GO:0016758,transferase activity, transferring hexosyl groups|GO:0008194,UDP-glycosyltransferase activity	osa00500,Starch and sucrose metabolism|osa01100,Metabolic pathways		Sucrose-phosphate synthase 1 (EC 2.4.1.14) (Sucrose-phosphate synthase 1F) (AtSPS1F) (Sucrose-phosphate synthase 5.1) (AtSPS5.1) (UDP-glucose-fructose-phosphate glucosyltransferase)	AT5G20280	2.1.1.1	major CHO metabolism.synthesis.sucrose.SPS	2	2.1	cytosol	C	-0.229518	-0.0550348	-0.190509	-0.797039	-0.601534	0.174483	0.0390084	-0.567522	-0.372016	-0.135474	-0.742004	-0.546499	-0.60653	-0.411024	0.195506
Gene.51345::CL3317.Contig1_All::g.51345::m.51345 2xPhospho [S327; S329]; Gene.51347::CL3317.Contig2_All::g.51347::m.51347 2xPhospho [S327; S329]	Gene.51345::CL3317.Contig1_All::g.51345::m.51345	Gene.51345::CL3317.C	[R].RHSRSPPPR.[R] 2xPhospho [S3; S5]; 1xTMT6plex [N-Term]	[R].RHSRSPPPR.[R]	2xPhospho [S3; S5]; 1xTMT6plex [N-Term]	0.467779	0.00242775	0.19426	0.0383373	0.994763	0.00172528	0.734396	0.000110427	-0.0661075	0.391853	0.928656	0.000183207	-0.260367	0.0107457	Q5JN45	P0401G10.11	0	0	GO:0097159,organic cyclic compound binding|GO:0000166,nucleotide binding|GO:0036094,small molecule binding|GO:0005488,binding|GO:0003676,nucleic acid binding|GO:1901363,heterocyclic compound binding|GO:1901265,nucleoside phosphate binding	osa03013,RNA transport|osa03015,mRNA surveillance pathway	Q9SEE9	Serine/arginine-rich splicing factor SR45	AT1G16610	26.3	misc.gluco-, galacto- and mannosidases	26	26.3	nucleus	N	0.467779	0.238439	0.432698	-0.495957	0.498806	-0.22934	-0.0350807	-0.963736	0.0310269	0.19426	-0.734396	0.260367	-0.928656	0.0661075	0.994763
Gene.41472::CL2554.Contig7_All::g.41472::m.41472 1xPhospho [S427]	Gene.41472::CL2554.Contig7_All::g.41472::m.41472	Gene.41472::CL2554.C	[R].AMYYNDMSPR.[N] 1xPhospho [S8]; 1xTMT6plex [N-Term]	[R].AMYYNDMSPR.[N]	1xPhospho [S8]; 1xTMT6plex [N-Term]	-0.180572	0.00167967	-0.168873	0.123614	0.0466857	0.282053	0.732543	4.82988e-05	0.516984	0.00228809	0.56367	0.00745303	0.685857	0.0004767	Q5ZDH9	P0480E02.3	0	0	0	0		Expressed protein (Octicosapeptide/Phox/Bem1p family protein)	AT2G01190	35.1	not assigned.no ontology	35	35	nucleus	N	-0.180572	0.215255	0.0463823	-0.517288	-0.470602	0.395828	0.226954	-0.336715	-0.29003	-0.168873	-0.732543	-0.685857	-0.56367	-0.516984	0.0466857
Gene.253028::Unigene25145_All::g.253028::m.253028 3xPhospho [S73; S75; S81]	Gene.253028::Unigene25145_All::g.253028::m.253028	Gene.253028::Unigene	[R].RAPEPEPLSESEDDFASGGEVAPTEGISKPLADVLK.[E] 3xPhospho [S9; S11; S17]; 2xTMT6plex [K29; K36]; 1xTMT6plex [N-Term]	[R].RAPEPEPLSESEDDFASGGEVAPTEGISKPLADVLK.[E]	3xPhospho [S9; S11; S17]; 2xTMT6plex [K29; K36]; 1xTMT6plex [N-Term]	-0.320448	0.0612374	-0.216616	0.00325389	0.168994	0.0497701	0.72718	0.00717824	0.34157	0.000590407	0.510564	0.00143473	0.558186	0.000178119	Q8L4C2	P0698A10.41	0	0	0	0		DNA repair RAD52-like protein 1, mitochondrial (Organellar DNA-binding protein 1)	AT1G71310	35.2	not assigned.unknown	35	35	mitochondrion	M	-0.320448	-0.400538	-0.617154	-1.12772	-0.958724	-0.0800903	-0.296706	-0.80727	-0.638276	-0.216616	-0.72718	-0.558186	-0.510564	-0.34157	0.168994
Gene.204163::CL22869.Contig3_All::g.204163::m.204163 2xPhospho [S53; S56]	Gene.204163::CL22869.Contig3_All::g.204163::m.204163	Gene.204163::CL22869	[R].ELSRASLGGDDDLLAQQQK.[A] 2xPhospho [S3; S6]; 1xTMT6plex [K19]; 1xTMT6plex [N-Term]	[R].ELSRASLGGDDDLLAQQQK.[A]	2xPhospho [S3; S6]; 1xTMT6plex [K19]; 1xTMT6plex [N-Term]	0.220292	0.0789527	-0.395774	0.00187198	-0.0350438	0.196822	0.722486	0.000220056	0.361755	0.000185919	0.326711	0.000642357	0.757529	0.000123532	Q338G4	Os10g0405300	0	0	0	0		At5g64850 (Sorbin/SH3 domain protein)	AT5G64850	35.2	not assigned.unknown	35	35	nucleus	N	0.220292	0.350586	-0.0451888	-0.3719	-0.406944	0.130293	-0.265481	-0.592192	-0.627236	-0.395774	-0.722486	-0.757529	-0.326711	-0.361755	-0.0350438
Gene.124267::CL10895.Contig3_All::g.124267::m.124267 1xPhospho [S245]; Gene.124277::CL10895.Contig6_All::g.124277::m.124277 1xPhospho [S278]	Gene.124267::CL10895.Contig3_All::g.124267::m.124267	Gene.124267::CL10895	[K].TTEKEISDDEDEDEK.[K] 1xPhospho [S7]; 2xTMT6plex [K4; K15]; 1xTMT6plex [N-Term]	[K].TTEKEISDDEDEDEK.[K]	1xPhospho [S7]; 2xTMT6plex [K4; K15]; 1xTMT6plex [N-Term]	-0.156745	0.00056934	-0.116227	0.0353349	-0.0121507	0.728505	0.721542	0.000356389	0.617466	4.65399e-05	0.605315	0.000351387	0.733692	0.00229279	Q0J4P2	Heat shock protein 81-1	#N/A	#N/A	#N/A	#N/A	P55737	Heat shock protein 90-2	AT5G56030	20.2.1	stress.abiotic.heat	20	20.2	cytosol,nucleus	C,N	-0.156745	0.21189	0.0956632	-0.509652	-0.521802	0.368635	0.252409	-0.352906	-0.365057	-0.116227	-0.721542	-0.733692	-0.605315	-0.617466	-0.0121507
Gene.9160::CL438.Contig2_All::g.9160::m.9160 1xPhospho [S54]	Gene.9160::CL438.Contig2_All::g.9160::m.9160	Gene.9160::CL438.Con	[K].FHGSSSSSSDSDGEGK.[S] 1xPhospho [S11]; 1xTMT6plex [K16]; 1xTMT6plex [N-Term]	[K].FHGSSSSSSDSDGEGK.[S]	1xPhospho [S11]; 1xTMT6plex [K16]; 1xTMT6plex [N-Term]	-0.0871042	0.242415	0.00502779	0.881658	0.395445	0.00187523	0.713465	0.000169636	0.323047	0.000840394	0.718492	9.63008e-05	0.318019	0.0015152	Q65X89	Os05g0526400	0	GO:0005783,endoplasmic reticulum|GO:0005789,endoplasmic reticulum membrane|GO:0042175,nuclear outer membrane-endoplasmic reticulum membrane network|GO:0043229,intracellular organelle|GO:0043227,membrane-bounded organelle|GO:0043226,organelle|GO:0031224,intrinsic component of membrane|GO:0005737,cytoplasm|GO:0031090,organelle membrane|GO:0016021,integral component of membrane|GO:0016020,membrane|G…	0	0	Q9SUR3	Reticulon-like protein B1	AT4G23630	20.1	stress.biotic	20	20.1	plasma membrane	PM	-0.0871042	0.00889526	0.013923	-0.704569	-0.309124	0.0959994	0.101027	-0.617465	-0.22202	0.00502779	-0.713465	-0.318019	-0.718492	-0.323047	0.395445
Gene.786::CL39.Contig1_All::g.786::m.786 2xPhospho [S875; S877]	Gene.786::CL39.Contig1_All::g.786::m.786	Gene.786::CL39.Conti	[R].RVSRSPHSK.[H] 2xPhospho [S3; S5]; 1xTMT6plex [K9]; 1xTMT6plex [N-Term]	[R].RVSRSPHSK.[H]	2xPhospho [S3; S5]; 1xTMT6plex [K9]; 1xTMT6plex [N-Term]	0.349508	0.00434923	0.00923241	0.747043	0.342976	0.00166902	0.712507	6.85772e-05	0.378763	0.000314786	0.721739	6.25098e-05	0.369531	0.00027312	Q0J9C3	Os04g0661700	0	0	0	0		Ribosomal protein L1p/L10e family (T2D23.8 protein)	AT1G06380	29.2.1.2.2.1	protein.synthesis.ribosomal protein.eukaryotic.60S subunit.L1	29	29.2.1.2	plastid	P	0.349508	0.0363499	0.0455823	-0.676157	-0.333181	-0.313158	-0.303925	-1.02566	-0.682689	0.00923241	-0.712507	-0.369531	-0.721739	-0.378763	0.342976
Gene.73717::CL5220.Contig8_All::g.73717::m.73717 2xPhospho [S248; S250]; 2xPhospho [S517; S519]	Gene.73717::CL5220.Contig8_All::g.73717::m.73717	Gene.73717::CL5220.C	[RG].RSLSPEAK.[VDE] 2xPhospho [S2; S4]; 1xTMT6plex [K8]; 1xTMT6plex [N-Term]	[RG].RSLSPEAK.[VDE]	2xPhospho [S2; S4]; 1xTMT6plex [K8]; 1xTMT6plex [N-Term]	0.0107504	0.514467	-0.149899	0.00961341	0.117158	0.0313062	0.712494	7.83237e-05	0.445437	0.000701551	0.562595	7.00535e-05	0.595336	0.000410934	Q10N19	Os03g0285900	#N/A	#N/A	#N/A	#N/A	Q8VYA5	Serine/arginine-rich splicing factor RS2Z33	AT2G37340	27.1.1	RNA.processing.splicing	27	27.1	nucleus	N	0.0107504	0.165514	0.0156143	-0.54698	-0.429822	0.154763	0.00486393	-0.557731	-0.440573	-0.149899	-0.712494	-0.595336	-0.562595	-0.445437	0.117158
Gene.151405::CL14785.Contig1_All::g.151405::m.151405 1xPhospho [S302]	Gene.151405::CL14785.Contig1_All::g.151405::m.151405	Gene.151405::CL14785	[R].LMPEPTAVALLYAQQQQQLLHDNMGSGIEK.[I] 1xPhospho [S26]; 1xTMT6plex [K30]; 1xTMT6plex [N-Term]	[R].LMPEPTAVALLYAQQQQQLLHDNMGSGIEK.[I]	1xPhospho [S26]; 1xTMT6plex [K30]; 1xTMT6plex [N-Term]	0.908744	0.00104472	0.383724	0.0472865	0.479117	0.023841	0.703042	0.00411151	0.607649	0.00671486	1.08677	0.00114023	0.223925	0.113445	Q10PW8	Os03g0218500	GO:0044267,cellular protein metabolic process|GO:0010286,heat acclimation|GO:0006457,protein folding|GO:0044260,cellular macromolecule metabolic process|GO:0044238,primary metabolic process|GO:0019538,protein metabolic process|GO:0050896,response to stimulus|GO:0009987,cellular process|GO:0044237,cellular metabolic process|GO:0043170,macromolecule metabolic process|GO:0071704,organic substance me…	0	GO:0043168,anion binding|GO:0005488,binding|GO:0030554,adenyl nucleotide binding|GO:0035639,purine ribonucleoside triphosphate binding|GO:0097367,carbohydrate derivative binding|GO:1901363,heterocyclic compound binding|GO:1901265,nucleoside phosphate binding|GO:0000166,nucleotide binding|GO:0036094,small molecule binding|GO:0032553,ribonucleotide binding|GO:0032559,adenyl ribonucleotide binding|G…	0		Probable mediator of RNA polymerase II transcription subunit 37c (Heat shock 70 kDa protein 4) (Heat shock cognate 70 kDa protein 4) (Heat shock cognate protein 70-4) (AtHsc70-4) (Heat shock protein 70-4) (AtHsp70-4)	AT3G12580	20.2.1	stress.abiotic.heat	20	20.2	cytosol	C	0.908744	0.589635	0.973358	-0.113407	0.365709	-0.319109	0.0646143	-1.02215	-0.543035	0.383724	-0.703042	-0.223925	-1.08677	-0.607649	0.479117
Gene.264191::Unigene33955_All::g.264191::m.264191 2xPhospho [T447; S451]	Gene.264191::Unigene33955_All::g.264191::m.264191	Gene.264191::Unigene	[K].ASDALKTPENSPK.[A] 2xPhospho [T7; S11]; 2xTMT6plex [K6; K13]; 1xTMT6plex [N-Term]	[K].ASDALKTPENSPK.[A]	2xPhospho [T7; S11]; 2xTMT6plex [K6; K13]; 1xTMT6plex [N-Term]	-0.0307589	0.139612	-0.2642	0.00490873	0.142193	0.00467494	0.699925	0.000177179	0.293531	0.000236504	0.435725	6.8966e-05	0.557731	0.000357064	Q5W645	Os05g0349500	GO:0046907,intracellular transport|GO:0006810,transport|GO:0051649,establishment of localization in cell|GO:0051234,establishment of localization|GO:0051179,localization|GO:0051641,cellular localization	GO:0005635,nuclear envelope|GO:0031975,envelope|GO:0043229,intracellular organelle|GO:0043227,membrane-bounded organelle|GO:0043226,organelle|GO:0031224,intrinsic component of membrane|GO:0046930,pore complex|GO:0016021,integral component of membrane|GO:0016020,membrane|GO:0031967,organelle envelope|GO:0012505,endomembrane system|GO:0043234,protein complex|GO:0032991,macromolecular complex|GO:004…	0	0		Nuclear pore complex protein NUP50B (Nucleoporin 50B)	AT3G15970	30.5	signalling.G-proteins	30	30.5	nucleus	N	-0.0307589	0.182915	-0.0812854	-0.51701	-0.374817	0.213674	-0.0505266	-0.486251	-0.344058	-0.2642	-0.699925	-0.557731	-0.435725	-0.293531	0.142193
Gene.36860::CL2208.Contig2_All::g.36860::m.36860 1xPhospho [S91]	Gene.36860::CL2208.Contig2_All::g.36860::m.36860	Gene.36860::CL2208.C	[R].TSSLPTETEEER.[W] 1xPhospho [S3]; 1xTMT6plex [N-Term]	[R].TSSLPTETEEER.[W]	1xPhospho [S3]; 1xTMT6plex [N-Term]	1.32934	0.0059015	-0.0940777	0.382811	0.0423963	0.491524	0.694793	0.00103662	0.558319	0.00323083	0.600715	0.00211191	0.652397	0.00151715	Q6YVY6	Os07g0602900	0	GO:0043231,intracellular membrane-bounded organelle|GO:0005634,nucleus|GO:0044464,cell part|GO:0005623,cell|GO:0005622,intracellular|GO:0043229,intracellular organelle|GO:0044424,intracellular part|GO:0043227,membrane-bounded organelle|GO:0043226,organelle	0	0	Q9LMX5	Ninja-family protein AFP2	AT1G13740	35.2	not assigned.unknown	35	35	nucleus	N	1.32934	1.33706	1.24299	0.642271	0.684667	0.00772811	-0.0863496	-0.687065	-0.644669	-0.0940777	-0.694793	-0.652397	-0.600715	-0.558319	0.0423963
Gene.49793::CL3212.Contig2_All::g.49793::m.49793 2xPhospho [S302; S304]	Gene.49793::CL3212.Contig2_All::g.49793::m.49793	Gene.49793::CL3212.C	[R].NVGDDVRSDSEDEDEHED.[-] 2xPhospho [S8; S10]; 1xTMT6plex [N-Term]	[R].NVGDDVRSDSEDEDEHED.[-]	2xPhospho [S8; S10]; 1xTMT6plex [N-Term]	-0.0475657	0.837552	-0.521599	0.00970478	-0.0865425	0.705555	0.693797	0.0532315	0.258741	0.163429	0.172199	0.2933	0.78034	0.0492657	Q6EUN0	Os02g0581300	GO:0044238,primary metabolic process|GO:0044710,single-organism metabolic process|GO:0006629,lipid metabolic process|GO:0071704,organic substance metabolic process|GO:0008152,metabolic process|GO:0044699,single-organism process	GO:0005783,endoplasmic reticulum|GO:0005789,endoplasmic reticulum membrane|GO:0042175,nuclear outer membrane-endoplasmic reticulum membrane network|GO:0043229,intracellular organelle|GO:0043227,membrane-bounded organelle|GO:0043226,organelle|GO:0031224,intrinsic component of membrane|GO:0005737,cytoplasm|GO:0031090,organelle membrane|GO:0016021,integral component of membrane|GO:0016020,membrane|G…	0	0	Q6NQI8	LAG1 longevity assurance homolog 3	AT1G13580	11.8.1	lipid metabolism.'exotics' (steroids, squalene etc).sphingolipids	11	11.8	endoplasmic reticulum	ER	-0.0475657	0.440788	-0.0808101	-0.253009	-0.339551	0.488354	-0.0332444	-0.205443	-0.291986	-0.521599	-0.693797	-0.78034	-0.172199	-0.258741	-0.0865425
Gene.165216::CL17110.Contig3_All::g.165216::m.165216 2xPhospho [S248; S250]; Gene.165220::CL17110.Contig4_All::g.165220::m.165220 2xPhospho [S248; S250]; Gene.165210::CL17110.Contig2_All::g.165210::m.165210 2xPhospho [S248; S250]	Gene.165216::CL17110.Contig3_All::g.165216::m.165216	Gene.165216::CL17110	[R].GRSVSPEENTHR.[G] 2xPhospho [S3; S5]; 1xTMT6plex [N-Term]	[R].GRSVSPEENTHR.[G]	2xPhospho [S3; S5]; 1xTMT6plex [N-Term]	-0.0217572	0.621401	0.0294409	0.317763	0.298293	0.00186166	0.692433	9.3624e-05	0.423581	0.000382387	0.721874	0.00012737	0.39414	0.000102335	A0A0P0WQD6	Os05g0545600	#N/A	#N/A	#N/A	#N/A	Q8W4D8	FHA domain-containing protein DDL	AT3G20550	32	micro RNA, natural antisense etc	32	32	nucleus	N	-0.0217572	0.000277521	0.0297184	-0.692155	-0.393863	0.0220347	0.0514756	-0.670398	-0.372105	0.0294409	-0.692433	-0.39414	-0.721874	-0.423581	0.298293
Gene.120237::CL10389.Contig1_All::g.120237::m.120237 2xPhospho [S271; S273]	Gene.120237::CL10389.Contig1_All::g.120237::m.120237	Gene.120237::CL10389	[R].QDSDTSELNDSHSEREDSDR.[A] 2xPhospho [S11; S13]; 1xTMT6plex [N-Term]	[R].QDSDTSELNDSHSEREDSDR.[A]	2xPhospho [S11; S13]; 1xTMT6plex [N-Term]	-0.00992826	0.892566	0.183106	0.136428	0.220162	0.0523527	0.691199	0.000710362	0.654144	0.00455909	0.874306	0.000706661	0.471038	0.0075512	Q53JA9	LOC_Os11g22020	#N/A	#N/A	#N/A	#N/A		DNA ligase	AT4G08310	35.1	not assigned.no ontology	35	35	nucleus	N	-0.00992826	-0.239283	-0.0561763	-0.930482	-0.71032	-0.229355	-0.0462481	-0.920554	-0.700392	0.183106	-0.691199	-0.471038	-0.874306	-0.654144	0.220162
Gene.204163::CL22869.Contig3_All::g.204163::m.204163 1xPhospho [S56]	Gene.204163::CL22869.Contig3_All::g.204163::m.204163	Gene.204163::CL22869	[R].ASLGGDDDLLAQQQK.[A] 1xPhospho [S2]; 1xTMT6plex [K15]; 1xTMT6plex [N-Term]	[R].ASLGGDDDLLAQQQK.[A]	1xPhospho [S2]; 1xTMT6plex [K15]; 1xTMT6plex [N-Term]	0.123232	0.215877	-0.354673	0.0307095	0.239207	0.0169359	0.690174	0.00167151	0.0962944	0.150559	0.335501	0.00389502	0.450967	0.0071485	Q338G4	Os10g0405300	0	0	0	0		At5g64850 (Sorbin/SH3 domain protein)	AT5G64850	35.2	not assigned.unknown	35	35	nucleus	N	0.123232	0.420359	0.0656864	-0.269815	-0.030608	0.297128	-0.0575453	-0.393047	-0.15384	-0.354673	-0.690174	-0.450967	-0.335501	-0.0962944	0.239207
Gene.48255::CL3070.Contig4_All::g.48255::m.48255 2xPhospho [S954; S958]	Gene.48255::CL3070.Contig4_All::g.48255::m.48255	Gene.48255::CL3070.C	[K].STARDSDEDSEDDDGSPSAESK.[M] 2xPhospho [S6; S10]; 1xTMT6plex [K22]; 1xTMT6plex [N-Term]	[K].STARDSDEDSEDDDGSPSAESK.[M]	2xPhospho [S6; S10]; 1xTMT6plex [K22]; 1xTMT6plex [N-Term]	0.16221	0.106718	-0.145045	0.162729	0.247705	0.0648586	0.685225	0.00340739	0.292475	0.0113021	0.540179	0.003492	0.43752	0.00973766	Q7XX94	OSJNBa0040D17.15	GO:0008104,protein localization|GO:0072666,establishment of protein localization to vacuole|GO:0072665,protein localization to vacuole|GO:0051641,cellular localization|GO:0044699,single-organism process|GO:0009606,tropism|GO:0070727,cellular macromolecule localization|GO:0006886,intracellular protein transport|GO:0006605,protein targeting|GO:0071702,organic substance transport|GO:0033036,macromol…	GO:0044464,cell part|GO:0005623,cell|GO:0005622,intracellular	GO:0043169,cation binding|GO:0046914,transition metal ion binding|GO:0043167,ion binding|GO:0005488,binding|GO:0046872,metal ion binding|GO:0008270,zinc ion binding	0		Vacuolar protein sorting-associated protein 41 homolog	AT1G08190	31.4	cell.vesicle transport	31	31.4	nucleus	N	0.16221	0.141409	-0.00363596	-0.543815	-0.296111	-0.0208001	-0.165845	-0.706025	-0.45832	-0.145045	-0.685225	-0.43752	-0.540179	-0.292475	0.247705
Gene.243373::Unigene20093_All::g.243373::m.243373 1xPhospho [S353]	Gene.243373::Unigene20093_All::g.243373::m.243373	Gene.243373::Unigene	[K].AAPKPQQPDDDSDDDKPLASR.[L] 1xPhospho [S12]; 2xTMT6plex [K4; K16]; 1xTMT6plex [N-Term]	[K].AAPKPQQPDDDSDDDKPLASR.[L]	1xPhospho [S12]; 2xTMT6plex [K4; K16]; 1xTMT6plex [N-Term]	0.0320437	0.288291	-0.663038	0.00122105	-0.199295	0.0603319	0.68224	0.00108807	0.218496	0.000822571	0.0192013	0.642462	0.881534	0.000192131	Q84ZL5	OJ1066_B03.125	#N/A	#N/A	#N/A	#N/A	Q9FJ79	DNA topoisomerase 1 beta	AT5G55310	28.1	DNA.synthesis/chromatin structure	28	28.1	nucleus	N	0.0320437	0.421111	-0.241927	-0.261128	-0.460423	0.389068	-0.273971	-0.293172	-0.492467	-0.663038	-0.68224	-0.881534	-0.0192013	-0.218496	-0.199295
Gene.223544::Unigene9868_All::g.223544::m.223544 1xPhospho [S153]	Gene.223544::Unigene9868_All::g.223544::m.223544	Gene.223544::Unigene	[K].AHGTAVGLPSDDDMGNSEVGHNALGAGR.[I] 1xPhospho [S17]; 1xOxidation [M14]; 1xTMT6plex [N-Term]	[K].AHGTAVGLPSDDDMGNSEVGHNALGAGR.[I]	1xPhospho [S17]; 1xOxidation [M14]; 1xTMT6plex [N-Term]	-0.200681	0.139937	-0.0121747	0.927245	-0.0489823	0.740722	0.678872	0.00363631	0.71568	0.0100363	0.666697	0.00560378	0.727855	0.00764623	Q5QMK7	DNA topoisomerase I	#N/A	#N/A	#N/A	#N/A	Q9M9K1	Probable 2,3-bisphosphoglycerate-independent phosphoglycerate mutase 2	AT3G08590	4.1.12	glycolysis.cytosolic branch.phosphoglycerate mutase	4	4.1	cytosol	C	-0.200681	-0.104409	-0.116584	-0.783282	-0.832264	0.0962717	0.0840969	-0.582601	-0.631583	-0.0121747	-0.678872	-0.727855	-0.666697	-0.71568	-0.0489823
Gene.206873::CL23054.Contig3_All::g.206873::m.206873 1xPhospho [T74]	Gene.206873::CL23054.Contig3_All::g.206873::m.206873	Gene.206873::CL23054	[K].ADVNDGANDTPR.[S] 1xPhospho [T10]; 1xTMT6plex [N-Term]	[K].ADVNDGANDTPR.[S]	1xPhospho [T10]; 1xTMT6plex [N-Term]	-0.233009	0.0272443	-0.0183062	0.88521	-0.0237551	0.676712	0.670269	0.00302143	0.675718	0.000484446	0.651963	0.00105381	0.694024	0.00229181	Q2RAA7	Os11g0158600	GO:0080090,regulation of primary metabolic process|GO:0019222,regulation of metabolic process|GO:0031326,regulation of cellular biosynthetic process|GO:0031323,regulation of cellular metabolic process|GO:0090304,nucleic acid metabolic process|GO:0044249,cellular biosynthetic process|GO:0034641,cellular nitrogen compound metabolic process|GO:0006807,nitrogen compound metabolic process|GO:0034645,c…	GO:0043231,intracellular membrane-bounded organelle|GO:0005634,nucleus|GO:0044464,cell part|GO:0005623,cell|GO:0005622,intracellular|GO:0043229,intracellular organelle|GO:0044424,intracellular part|GO:0043227,membrane-bounded organelle|GO:0043226,organelle	GO:0097159,organic cyclic compound binding|GO:0005488,binding|GO:0003676,nucleic acid binding|GO:0003677,DNA binding|GO:1901363,heterocyclic compound binding	0		Homeobox protein BEL1 homolog	AT5G41410	27.3.22	RNA.regulation of transcription.HB,Homeobox transcription factor family	27	27.3	nucleus	N	-0.233009	0.314412	0.296106	-0.355856	-0.379612	0.547421	0.529115	-0.122848	-0.146603	-0.0183062	-0.670269	-0.694024	-0.651963	-0.675718	-0.0237551
Gene.264191::Unigene33955_All::g.264191::m.264191 1xPhospho [S219]	Gene.264191::Unigene33955_All::g.264191::m.264191	Gene.264191::Unigene	[K].KDEAESGTKDESPEQK.[N] 1xPhospho [S12]; 3xTMT6plex [K1; K9; K16]; 1xTMT6plex [N-Term]	[K].KDEAESGTKDESPEQK.[N]	1xPhospho [S12]; 3xTMT6plex [K1; K9; K16]; 1xTMT6plex [N-Term]	0.205944	0.00453393	-0.0989891	0.00308629	0.250499	0.00252293	0.660991	4.04645e-05	0.311504	0.000833981	0.562002	2.45132e-05	0.410493	0.00580748	Q5W645	Os05g0349500	GO:0046907,intracellular transport|GO:0006810,transport|GO:0051649,establishment of localization in cell|GO:0051234,establishment of localization|GO:0051179,localization|GO:0051641,cellular localization	GO:0005635,nuclear envelope|GO:0031975,envelope|GO:0043229,intracellular organelle|GO:0043227,membrane-bounded organelle|GO:0043226,organelle|GO:0031224,intrinsic component of membrane|GO:0046930,pore complex|GO:0016021,integral component of membrane|GO:0016020,membrane|GO:0031967,organelle envelope|GO:0012505,endomembrane system|GO:0043234,protein complex|GO:0032991,macromolecular complex|GO:004…	0	0		Nuclear pore complex protein NUP50B (Nucleoporin 50B)	AT3G15970	30.5	signalling.G-proteins	30	30.5	nucleus	N	0.205944	0.315826	0.216837	-0.345166	-0.0946667	0.109882	0.0108924	-0.55111	-0.300611	-0.0989891	-0.660991	-0.410493	-0.562002	-0.311504	0.250499
Gene.239710::Unigene18204_All::g.239710::m.239710 1xPhospho [S838]	Gene.239710::Unigene18204_All::g.239710::m.239710	Gene.239710::Unigene	[K].EQMTPLSDFEDKL.[-] 1xPhospho [S7]; 1xOxidation [M3]; 1xTMT6plex [K12]; 1xTMT6plex [N-Term]	[K].EQMTPLSDFEDKL.[-]	1xPhospho [S7]; 1xOxidation [M3]; 1xTMT6plex [K12]; 1xTMT6plex [N-Term]	0.0576819	0.0570769	0.061376	0.143022	0.0815569	0.0514123	0.656328	0.000181117	0.636147	0.000200737	0.717704	0.00018755	0.574771	0.000163498	Q6H4L2	P0461D06.32	GO:0044249,cellular biosynthetic process|GO:0034641,cellular nitrogen compound metabolic process|GO:0006807,nitrogen compound metabolic process|GO:0034645,cellular macromolecule biosynthetic process|GO:1901576,organic substance biosynthetic process|GO:0044267,cellular protein metabolic process|GO:0044260,cellular macromolecule metabolic process|GO:0043043,peptide biosynthetic process|GO:0071704,o…	0	GO:0035639,purine ribonucleoside triphosphate binding|GO:0005488,binding|GO:0003676,nucleic acid binding|GO:0043167,ion binding|GO:1901363,heterocyclic compound binding|GO:0001883,purine nucleoside binding|GO:0001882,nucleoside binding|GO:0043168,anion binding|GO:0016462,pyrophosphatase activity|GO:0000166,nucleotide binding|GO:0032561,guanyl ribonucleotide binding|GO:1901265,nucleoside phosphate…	0		Elongation factor 2 (EF-2) (Protein LOW EXPRESSION OF OSMOTICALLY RESPONSIVE GENES 1)	AT1G56070	29.2.4	protein.synthesis.elongation	29	29.2	cytosol	C	0.0576819	0.0395131	0.100889	-0.616815	-0.535258	-0.0181688	0.0432072	-0.674496	-0.59294	0.061376	-0.656328	-0.574771	-0.717704	-0.636147	0.0815569
Gene.150724::CL14676.Contig3_All::g.150724::m.150724 2xPhospho [S]; Gene.150725::CL14676.Contig4_All::g.150725::m.150725 2xPhospho [S]	Gene.150724::CL14676.Contig3_All::g.150724::m.150724	Gene.150724::CL14676	[K].KHGEGHKDDGHSSSSSDSD.[-] 2xPhospho [S]; 2xTMT6plex [K1; K7]; 1xTMT6plex [N-Term]	[K].KHGEGHKDDGHSSSSSDSD.[-]	2xPhospho [S]; 2xTMT6plex [K1; K7]; 1xTMT6plex [N-Term]	2.08627	8.02754e-05	0.327216	0.0104469	-0.176723	0.0512987	0.65278	0.000840564	1.15672	0.00380123	0.979996	0.000210888	0.829503	0.000730273	Q40711	Dehydrin family protein	0	0	0	0	Q9SLJ2	Dehydrin HIRD11	AT1G54410	20.2.99	stress.abiotic.unspecified	20	20.2	cytosol	C	2.08627	1.55653	1.88375	0.903754	0.727031	-0.529733	-0.202517	-1.18251	-1.35924	0.327216	-0.65278	-0.829503	-0.979996	-1.15672	-0.176723
Gene.24901::CL1407.Contig10_All::g.24901::m.24901 1xPhospho [S525]	Gene.24901::CL1407.Contig10_All::g.24901::m.24901	Gene.24901::CL1407.C	[K].SKDTEESPAADADGGEK.[K] 1xPhospho [S7]; 2xTMT6plex [K2; K17]; 1xTMT6plex [N-Term]	[K].SKDTEESPAADADGGEK.[K]	1xPhospho [S7]; 2xTMT6plex [K2; K17]; 1xTMT6plex [N-Term]	0.185402	0.00706963	-0.0121514	0.737532	0.21623	0.00463236	0.652329	0.000180008	0.423948	0.000396851	0.640177	0.00018755	0.436099	0.000307621	Q0DRW2	Os03g0350100	GO:0009451,RNA modification|GO:0090304,nucleic acid metabolic process|GO:0034641,cellular nitrogen compound metabolic process|GO:0006807,nitrogen compound metabolic process|GO:0034660,ncRNA metabolic process|GO:1901360,organic cyclic compound metabolic process|GO:0006139,nucleobase-containing compound metabolic process|GO:0044260,cellular macromolecule metabolic process|GO:0071840,cellular compon…	GO:0032040,small-subunit processome|GO:0031974,membrane-enclosed lumen|GO:0030684,preribosome|GO:0043229,intracellular organelle|GO:0043228,non-membrane-bounded organelle|GO:0043227,membrane-bounded organelle|GO:0043226,organelle|GO:0005732,small nucleolar ribonucleoprotein complex|GO:0031981,nuclear lumen|GO:0005730,nucleolus|GO:0005634,nucleus|GO:0030529,intracellular ribonucleoprotein complex|…	GO:0097159,organic cyclic compound binding|GO:0005488,binding|GO:0003676,nucleic acid binding|GO:0030515,snoRNA binding|GO:1901363,heterocyclic compound binding|GO:0003723,RNA binding	osa03008,Ribosome biogenesis in eukaryotes		Probable nucleolar protein 5-2 (MAR-binding NOP56/58 homolog 2) (Nucleolar protein 58-2)	AT3G05060	29.2.2.3.1	protein.synthesis.ribosome biogenesis.Pre-rRNA processing and modifications.snoRNPs	29	29.2	nucleus	N	0.185402	0.0819382	0.0697868	-0.570391	-0.354161	-0.103463	-0.115615	-0.755792	-0.539562	-0.0121514	-0.652329	-0.436099	-0.640177	-0.423948	0.21623
Gene.2062::CL90.Contig2_All::g.2062::m.2062 2xPhospho [S8; S10]	Gene.2062::CL90.Contig2_All::g.2062::m.2062	Gene.2062::CL90.Cont	[R].GRSHSPVELKDDR.[T] 2xPhospho [S3; S5]; 1xTMT6plex [K10]; 1xTMT6plex [N-Term]	[R].GRSHSPVELKDDR.[T]	2xPhospho [S3; S5]; 1xTMT6plex [K10]; 1xTMT6plex [N-Term]	0.311131	0.0018873	-0.00613261	0.967215	0.476523	0.00287248	0.651844	0.00809083	0.169188	0.157514	0.645711	0.0164673	0.175321	0.0829242	Q7XD75	OSJNBb0049A16.15	0	GO:0032991,macromolecular complex|GO:0044464,cell part|GO:0005623,cell|GO:0030529,intracellular ribonucleoprotein complex|GO:0019013,viral nucleocapsid|GO:0019012,virion|GO:0019028,viral capsid|GO:0044424,intracellular part|GO:0005622,intracellular|GO:0044423,virion part	0	0		AT3G56720 protein (Pre-mRNA-splicing factor)	AT3G56720	35.2	not assigned.unknown	35	35	nucleus	N	0.311131	-0.0996454	-0.105778	-0.751489	-0.274966	-0.410776	-0.416909	-1.06262	-0.586097	-0.00613261	-0.651844	-0.175321	-0.645711	-0.169188	0.476523
Gene.15432::CL840.Contig1_All::g.15432::m.15432 2xPhospho [S76; S77]	Gene.15432::CL840.Contig1_All::g.15432::m.15432	Gene.15432::CL840.Co	[K].QYSSGGAEKEK.[T] 2xPhospho [S3; S4]; 2xTMT6plex [K9; K11]; 1xTMT6plex [N-Term]	[K].QYSSGGAEKEK.[T]	2xPhospho [S3; S4]; 2xTMT6plex [K9; K11]; 1xTMT6plex [N-Term]	-0.40489	0.05742	0.155278	0.261329	-0.986747	0.00114448	0.648503	0.000431964	1.79053	0.00024208	0.803782	0.00177596	1.63525	0.000144248	Q7G649	OSJNAb0008A05.8	0	0	0	0		At1g13930/F16A14.27 (F16A14.14) (F7A19.2 protein) (Oleosin-B3-like protein)	AT1G13930	20.2.3	stress.abiotic.drought/salt	20	20.2	plastid	P	-0.40489	-0.0956353	0.0596429	-0.744139	-1.73089	0.309254	0.464532	-0.339249	-1.326	0.155278	-0.648503	-1.63525	-0.803782	-1.79053	-0.986747
Gene.52148::CL3395.Contig6_All::g.52148::m.52148 2xPhospho [T170; T172]	Gene.52148::CL3395.Contig6_All::g.52148::m.52148	Gene.52148::CL3395.C	[R].ERTPTPGK.[Y] 2xPhospho [T3; T5]; 1xTMT6plex [K8]; 1xTMT6plex [N-Term]	[R].ERTPTPGK.[Y]	2xPhospho [T3; T5]; 1xTMT6plex [K8]; 1xTMT6plex [N-Term]	0.193712	0.0281604	-0.0890445	0.214757	0.114118	0.0435694	0.646408	0.000755896	0.443246	0.000158322	0.557364	0.00469921	0.53229	0.000847617	Q6YW54	B1090H08.54	0	GO:0032991,macromolecular complex|GO:0044464,cell part|GO:0005623,cell|GO:0030529,intracellular ribonucleoprotein complex|GO:0019013,viral nucleocapsid|GO:0019012,virion|GO:0019028,viral capsid|GO:0044424,intracellular part|GO:0005622,intracellular|GO:0044423,virion part	GO:0097159,organic cyclic compound binding|GO:0000166,nucleotide binding|GO:0036094,small molecule binding|GO:0005488,binding|GO:0003676,nucleic acid binding|GO:1901363,heterocyclic compound binding|GO:1901265,nucleoside phosphate binding	osa03040,Spliceosome	Q494N5	At4g35785	AT4G35785	27.4	RNA.RNA binding	27	27.4	nucleus	N	0.193712	-0.136118	-0.225163	-0.782527	-0.668409	-0.32983	-0.418875	-0.976239	-0.862121	-0.0890445	-0.646408	-0.53229	-0.557364	-0.443246	0.114118
Gene.274079::Unigene42165_All::g.274079::m.274079 2xPhospho [S237; S239]	Gene.274079::Unigene42165_All::g.274079::m.274079	Gene.274079::Unigene	[R].RSVSPVYQR.[S] 2xPhospho [S2; S4]; 1xTMT6plex [N-Term]	[R].RSVSPVYQR.[S]	2xPhospho [S2; S4]; 1xTMT6plex [N-Term]	0.000575352	0.990753	-0.0286237	0.513555	0.11706	0.184906	0.634687	0.00131414	0.489004	0.00226872	0.606064	0.00154258	0.517628	0.0017014	Q7XTJ6	OSJNBa0020P07.8	GO:0090304,nucleic acid metabolic process|GO:0034641,cellular nitrogen compound metabolic process|GO:0006807,nitrogen compound metabolic process|GO:0044237,cellular metabolic process|GO:1901360,organic cyclic compound metabolic process|GO:0006139,nucleobase-containing compound metabolic process|GO:0044260,cellular macromolecule metabolic process|GO:0071704,organic substance metabolic process|GO:0…	GO:0032991,macromolecular complex|GO:0043231,intracellular membrane-bounded organelle|GO:0005634,nucleus|GO:0044464,cell part|GO:0005623,cell|GO:0030529,intracellular ribonucleoprotein complex|GO:0044446,intracellular organelle part|GO:0043229,intracellular organelle|GO:0044428,nuclear part|GO:0044422,organelle part|GO:0044424,intracellular part|GO:0005622,intracellular|GO:0043227,membrane-bounde…	GO:0097159,organic cyclic compound binding|GO:0000166,nucleotide binding|GO:0036094,small molecule binding|GO:0003723,RNA binding|GO:0003676,nucleic acid binding|GO:1901363,heterocyclic compound binding|GO:1901265,nucleoside phosphate binding|GO:0005488,binding	osa03040,Spliceosome	P92964	Serine/arginine-rich splicing factor RS31	AT3G61860	27.1.1	RNA.processing.splicing	27	27.1	nucleus	N	0.000575352	-0.0491972	-0.0778208	-0.683884	-0.566825	-0.0497725	-0.0783962	-0.68446	-0.5674	-0.0286237	-0.634687	-0.517628	-0.606064	-0.489004	0.11706
Gene.119869::CL10344.Contig3_All::g.119869::m.119869 1xPhospho [S104]	Gene.119869::CL10344.Contig3_All::g.119869::m.119869	Gene.119869::CL10344	[K].DVAPDVDPPSPR.[V] 1xPhospho [S10]; 1xTMT6plex [N-Term]	[K].DVAPDVDPPSPR.[V]	1xPhospho [S10]; 1xTMT6plex [N-Term]	-0.0306938	0.381208	0.00814591	0.85296	-0.0719902	0.131591	0.634484	0.000618419	0.714621	0.000158358	0.64263	0.00059068	0.706475	0.000136165	Q69XK9	P0486H12.4	0	0	0	0		Uncharacterized protein At1g15400	AT1G15400	35.2	not assigned.unknown	35	35	nucleus	N	-0.0306938	0.0275847	0.0357306	-0.6069	-0.67889	0.0582785	0.0664244	-0.576206	-0.648196	0.00814591	-0.634484	-0.706475	-0.64263	-0.714621	-0.0719902
Gene.134800::CL12272.Contig6_All::g.134800::m.134800 2xPhospho [S127; S128]	Gene.134800::CL12272.Contig6_All::g.134800::m.134800	Gene.134800::CL12272	[R].VRGEDDELPQDGDYAEQKPDQSSDEDEFYK.[A] 2xPhospho [S22; S23]; 2xTMT6plex [K18; K30]; 1xTMT6plex [N-Term]	[R].VRGEDDELPQDGDYAEQKPDQSSDEDEFYK.[A]	2xPhospho [S22; S23]; 2xTMT6plex [K18; K30]; 1xTMT6plex [N-Term]	-0.438983	0.0247144	0.0607877	0.702201	0.167566	0.0404103	0.630364	0.00339368	0.523586	0.00588573	0.691151	0.00202979	0.462798	0.0108564	Q657Z6	P0005A05.2	0	0	0	0		Sas10/U3 ribonucleoprotein (Utp) family protein	AT2G43650	35.1	not assigned.no ontology	35	35	nucleus	N	-0.438983	-0.531153	-0.470365	-1.16152	-0.993951	-0.0921698	-0.0313821	-0.722533	-0.554968	0.0607877	-0.630364	-0.462798	-0.691151	-0.523586	0.167566
Gene.50338::CL3247.Contig4_All::g.50338::m.50338 1xPhospho [S912]; Gene.50336::CL3247.Contig3_All::g.50336::m.50336 1xPhospho [S686]	Gene.50338::CL3247.Contig4_All::g.50338::m.50338	Gene.50338::CL3247.C	[R].AASVEKPESERHSDNESQK.[K] 1xPhospho [S13]; 2xTMT6plex [K6; K19]; 1xTMT6plex [N-Term]	[R].AASVEKPESERHSDNESQK.[K]	1xPhospho [S13]; 2xTMT6plex [K6; K19]; 1xTMT6plex [N-Term]	-0.296018	0.00269139	-0.137142	0.0805326	0.271378	0.0011954	0.627362	0.000238028	0.218842	0.0002228	0.49022	4.82632e-05	0.355984	0.00128393	Q6H470	B1250G12.14	0	0	GO:0097159,organic cyclic compound binding|GO:0005488,binding|GO:0003676,nucleic acid binding|GO:1901363,heterocyclic compound binding|GO:0003723,RNA binding	0		Regulator of nonsense transcripts UPF2 (Nonsense mRNA reducing factor UPF2) (Up-frameshift suppressor 2 homolog) (AtUpf2)	AT2G39260	29.2.99	protein.synthesis.misc	29	29.2	nucleus	N	-0.296018	-0.0374448	-0.174586	-0.664807	-0.393429	0.258573	0.121431	-0.368789	-0.0974109	-0.137142	-0.627362	-0.355984	-0.49022	-0.218842	0.271378
Gene.130807::CL11717.Contig3_All::g.130807::m.130807 1xPhospho [S]	Gene.130807::CL11717.Contig3_All::g.130807::m.130807	Gene.130807::CL11717	[R].KRPAASAGSDDEDGGGDDDSGAIAAAR.[S] 1xPhospho [S]; 1xTMT6plex [K1]; 1xTMT6plex [N-Term]	[R].KRPAASAGSDDEDGGGDDDSGAIAAAR.[S]	1xPhospho [S]; 1xTMT6plex [K1]; 1xTMT6plex [N-Term]	0.34976	0.0054503	0.040007	0.557686	0.0412487	0.445357	0.626952	0.000705476	0.62571	0.0011269	0.666959	0.000867597	0.585703	0.000885446	Q6K4V3	Os02g0301000	0	0	GO:0043169,cation binding|GO:0046914,transition metal ion binding|GO:0097159,organic cyclic compound binding|GO:0043167,ion binding|GO:0008270,zinc ion binding|GO:0003676,nucleic acid binding|GO:0003677,DNA binding|GO:0046872,metal ion binding|GO:1901363,heterocyclic compound binding|GO:0005488,binding	0		Zinc finger CCCH domain-containing protein 1 (AtC3H1)	AT1G01350	29.5.11.4.2	protein.degradation.ubiquitin.E3.RING	29	29.5.11.4	nucleus	N	0.34976	0.102423	0.14243	-0.524529	-0.483281	-0.247337	-0.20733	-0.874289	-0.83304	0.040007	-0.626952	-0.585703	-0.666959	-0.62571	0.0412487
Gene.43270::CL2686.Contig3_All::g.43270::m.43270 1xPhospho [S67]	Gene.43270::CL2686.Contig3_All::g.43270::m.43270	Gene.43270::CL2686.C	[R].YSSYGSDEDDDEDGGGGR.[N] 1xPhospho [S6]; 1xTMT6plex [N-Term]	[R].YSSYGSDEDDDEDGGGGR.[N]	1xPhospho [S6]; 1xTMT6plex [N-Term]	0.814075	0.00111885	0.285523	0.0121061	0.28764	0.0248468	0.626699	0.00167114	0.624582	0.000589215	0.912222	0.000784921	0.339059	0.00227601	Q6K674	P0700F06.32	GO:0044249,cellular biosynthetic process|GO:0034641,cellular nitrogen compound metabolic process|GO:0006807,nitrogen compound metabolic process|GO:0034645,cellular macromolecule biosynthetic process|GO:1901576,organic substance biosynthetic process|GO:0044267,cellular protein metabolic process|GO:0044260,cellular macromolecule metabolic process|GO:0043043,peptide biosynthetic process|GO:0071704,o…	0	GO:0005488,binding|GO:0097159,organic cyclic compound binding|GO:0008135,translation factor activity, RNA binding|GO:0003723,RNA binding|GO:0003676,nucleic acid binding|GO:1901363,heterocyclic compound binding|GO:0003743,translation initiation factor activity	0	O82234	Translation initiation factor IF3-2, chloroplastic	AT2G24060	29.2.3	protein.synthesis.initiation	29	29.2	plastid	P	0.814075	0.527878	0.813401	-0.0988204	0.188819	-0.286196	-0.00067337	-0.912895	-0.625255	0.285523	-0.626699	-0.339059	-0.912222	-0.624582	0.28764
Gene.44526::CL2785.Contig1_All::g.44526::m.44526 1xPhospho [S]	Gene.44526::CL2785.Contig1_All::g.44526::m.44526	Gene.44526::CL2785.C	[K].YPTDGSSPK.[S] 1xPhospho [S]; 1xTMT6plex [K9]; 1xTMT6plex [N-Term]	[K].YPTDGSSPK.[S]	1xPhospho [S]; 1xTMT6plex [K9]; 1xTMT6plex [N-Term]	0.086193	0.453365	-0.165454	0.254559	0.110653	0.568166	0.625774	0.0173915	0.349667	0.0643464	0.46032	0.0329617	0.515121	0.0287597	Q0JHF8	Fructose-1,6-bisphosphatase, cytosolic	#N/A	#N/A	#N/A	#N/A		Fructose-1,6-bisphosphatase, cytosolic (FBPase) (EC 3.1.3.11) (D-fructose-1,6-bisphosphate 1-phosphohydrolase) (Protein FRUCTOSE INSENSITIVE 1)	AT1G43670	2.1.1.3	major CHO metabolism.synthesis.sucrose.FBPase	2	2.1	cytosol	C	0.086193	0.364868	0.199414	-0.260906	-0.150253	0.278675	0.113221	-0.347099	-0.236446	-0.165454	-0.625774	-0.515121	-0.46032	-0.349667	0.110653
Gene.67767::CL4685.Contig3_All::g.67767::m.67767 1xPhospho [S150]	Gene.67767::CL4685.Contig3_All::g.67767::m.67767	Gene.67767::CL4685.C	[K].AESPVAPK.[E] 1xPhospho [S3]; 1xTMT6plex [K8]; 1xTMT6plex [N-Term]	[K].AESPVAPK.[E]	1xPhospho [S3]; 1xTMT6plex [K8]; 1xTMT6plex [N-Term]	0.680421	0.000934345	-0.0658691	0.435614	-0.200366	0.0463951	0.624434	0.00145787	0.758931	0.000960177	0.558565	0.00084994	0.8248	0.00121271	P0C5A4	LEA3	0	0	0	0		Late embryogenesis abundant protein 7	AT1G52690	33.2	development.late embryogenesis abundant	33	33.2	nucleus,extracellular	N,EX	0.680421	1.0662	1.00034	0.441771	0.241404	0.385784	0.319915	-0.23865	-0.439016	-0.0658691	-0.624434	-0.8248	-0.558565	-0.758931	-0.200366
Gene.88793::CL6723.Contig3_All::g.88793::m.88793 2xPhospho [S316; S322]; Gene.88805::CL6723.Contig8_All::g.88805::m.88805 2xPhospho [S298; S304]	Gene.88793::CL6723.Contig3_All::g.88793::m.88793	Gene.88793::CL6723.C	[R].SPVRENSEER.[R] 2xPhospho [S1; S7]; 1xTMT6plex [N-Term]	[R].SPVRENSEER.[R]	2xPhospho [S1; S7]; 1xTMT6plex [N-Term]	0.167201	0.0584988	0.0166968	0.566485	0.539802	0.00126041	0.620995	0.000220056	0.0978903	0.0125692	0.637692	0.000168769	0.0811935	0.0308792	Q6AUG0	U2AF35B	GO:0016070,RNA metabolic process|GO:0016071,mRNA metabolic process|GO:0044238,primary metabolic process|GO:0044260,cellular macromolecule metabolic process|GO:0006139,nucleobase-containing compound metabolic process|GO:0009987,cellular process|GO:0006725,cellular aromatic compound metabolic process|GO:0010467,gene expression|GO:0044237,cellular metabolic process|GO:0043170,macromolecule metabolic…	GO:0043231,intracellular membrane-bounded organelle|GO:0005634,nucleus|GO:0044464,cell part|GO:0005623,cell|GO:0005622,intracellular|GO:0043229,intracellular organelle|GO:0044424,intracellular part|GO:0043227,membrane-bounded organelle|GO:0043226,organelle	GO:0043169,cation binding|GO:0097159,organic cyclic compound binding|GO:0000166,nucleotide binding|GO:0036094,small molecule binding|GO:0043167,ion binding|GO:0003723,RNA binding|GO:0003676,nucleic acid binding|GO:0003677,DNA binding|GO:0046872,metal ion binding|GO:1901363,heterocyclic compound binding|GO:1901265,nucleoside phosphate binding|GO:0005488,binding	osa03040,Spliceosome		Splicing factor U2af small subunit A (U2 auxiliary factor 35 kDa subunit A) (U2 small nuclear ribonucleoprotein auxiliary factor small subunit A) (U2 snRNP auxiliary factor small subunit A) (Zinc finger CCCH domain-containing protein 8) (AtC3H8)	AT1G27650	27.1.1	RNA.processing.splicing	27	27.1	nucleus	N	0.167201	-0.00155715	0.0151397	-0.622553	-0.0827506	-0.168758	-0.152061	-0.789754	-0.249952	0.0166968	-0.620995	-0.0811935	-0.637692	-0.0978903	0.539802
Gene.198415::CL22420.Contig9_All::g.198415::m.198415 1xPhospho [S]	Gene.198415::CL22420.Contig9_All::g.198415::m.198415	Gene.198415::CL22420	[K].KPEDAAAAPATHAAPAPVHAPAPAAEEVSSPDGK.[E] 1xPhospho [S]; 2xTMT6plex [K1; K34]; 1xTMT6plex [N-Term]	[K].KPEDAAAAPATHAAPAPVHAPAPAAEEVSSPDGK.[E]	1xPhospho [S]; 2xTMT6plex [K1; K34]; 1xTMT6plex [N-Term]	0.189301	0.0232469	0.147274	0.0102341	-0.202768	0.0599034	0.618186	0.000756912	0.968227	5.47498e-06	0.76546	0.00579238	0.820954	0.00121092	Q6ESR3	P0684A08.9-2	GO:1901700,response to oxygen-containing compound|GO:0009628,response to abiotic stimulus|GO:0050896,response to stimulus|GO:0006950,response to stress|GO:0001101,response to acid chemical|GO:0009415,response to water|GO:0042221,response to chemical|GO:0010035,response to inorganic substance	0	0	0		Dehydrin ERD10 (Low-temperature-induced protein LTI45)	AT1G20450	20.2.99	stress.abiotic.unspecified	20	20.2	cytosol,plasma membrane	C,PM	0.189301	0.0801236	0.227397	-0.538062	-0.74083	-0.109177	0.0380963	-0.727363	-0.930131	0.147274	-0.618186	-0.820954	-0.76546	-0.968227	-0.202768
Gene.112902::CL9485.Contig5_All::g.112902::m.112902 1xPhospho [S491]	Gene.112902::CL9485.Contig5_All::g.112902::m.112902	Gene.112902::CL9485.	[K].STDSPEATQCDR.[E] 1xCarbamidomethyl [C10]; 1xPhospho [S4]; 1xTMT6plex [N-Term]	[K].STDSPEATQCDR.[E]	1xCarbamidomethyl [C10]; 1xPhospho [S4]; 1xTMT6plex [N-Term]	0.0272064	0.866537	-0.299954	0.00441753	-0.190322	0.252705	0.610988	0.0261349	0.501356	0.0516466	0.311034	0.0698938	0.80131	0.0283206	Q7EYN1	OSJNBb0011E04.121	GO:0016070,RNA metabolic process|GO:0006139,nucleobase-containing compound metabolic process|GO:0044260,cellular macromolecule metabolic process|GO:0044238,primary metabolic process|GO:0009987,cellular process|GO:0006725,cellular aromatic compound metabolic process|GO:0010467,gene expression|GO:0044237,cellular metabolic process|GO:0043170,macromolecule metabolic process|GO:0090304,nucleic acid m…	GO:0044464,cell part|GO:0005623,cell|GO:0005622,intracellular	0	0		Tetratricopeptide repeat (TPR)-like superfamily protein	AT1G04080	35.1.41	not assigned.no ontology.hydroxyproline rich proteins	35	35	nucleus	N	0.0272064	0.254183	-0.0457707	-0.356804	-0.547126	0.226977	-0.072977	-0.384011	-0.574333	-0.299954	-0.610988	-0.80131	-0.311034	-0.501356	-0.190322
Gene.130250::CL11627.Contig1_All::g.130250::m.130250 3xPhospho [S75; S77; S79]	Gene.130250::CL11627.Contig1_All::g.130250::m.130250	Gene.130250::CL11627	[R].SQSRSPSPDPR.[S] 3xPhospho [S3; S5; S7]; 1xTMT6plex [N-Term]	[R].SQSRSPSPDPR.[S]	3xPhospho [S3; S5; S7]; 1xTMT6plex [N-Term]	-0.0392751	0.783628	-0.0675669	0.706921	0.104682	0.568081	0.607475	0.0136206	0.435226	0.058842	0.539908	0.0329617	0.502793	0.0227458	Q0D9E5	Os06g0724600	0	0	GO:0097159,organic cyclic compound binding|GO:0000166,nucleotide binding|GO:0036094,small molecule binding|GO:0005488,binding|GO:0003676,nucleic acid binding|GO:1901363,heterocyclic compound binding|GO:1901265,nucleoside phosphate binding	osa03040,Spliceosome	F4JNT9	RNA-binding (RRM/RBD/RNP motifs) family protein	AT4G35785	27.4	RNA.RNA binding	27	27.4	nucleus	N	-0.0392751	-0.0813883	-0.148955	-0.688863	-0.584182	-0.0421132	-0.10968	-0.649588	-0.544906	-0.0675669	-0.607475	-0.502793	-0.539908	-0.435226	0.104682
Gene.285623::Unigene51298_All::g.285623::m.285623 1xPhospho [S167]	Gene.285623::Unigene51298_All::g.285623::m.285623	Gene.285623::Unigene	[R].WCIEDEDKSDDDDGLGFDPK.[F] 1xCarbamidomethyl [C2]; 1xPhospho [S9]; 2xTMT6plex [K8; K20]; 1xTMT6plex [N-Term]	[R].WCIEDEDKSDDDDGLGFDPK.[F]	1xCarbamidomethyl [C2]; 1xPhospho [S9]; 2xTMT6plex [K8; K20]; 1xTMT6plex [N-Term]	-0.133175	0.00818775	-0.222472	0.015542	0.1535	0.0273972	0.606418	0.000857046	0.230446	0.00108379	0.383946	0.00105794	0.452917	0.00116732	Q5VSC5	P0535G04.13	GO:0044238,primary metabolic process|GO:0019538,protein metabolic process|GO:0043170,macromolecule metabolic process|GO:0071704,organic substance metabolic process|GO:0008152,metabolic process|GO:0006508,proteolysis	0	GO:0016787,hydrolase activity|GO:0008233,peptidase activity|GO:0003824,catalytic activity	0		Putative protease Do-like 14 (EC 3.4.21.-)	AT5G27660	29.5.5	protein.degradation.serine protease	29	29.5.5	mitochondrion	M	-0.133175	-0.174783	-0.397254	-0.7812	-0.6277	-0.0416083	-0.26408	-0.648026	-0.494525	-0.222472	-0.606418	-0.452917	-0.383946	-0.230446	0.1535
Gene.78789::CL5702.Contig5_All::g.78789::m.78789 2xPhospho [S127; S132]	Gene.78789::CL5702.Contig5_All::g.78789::m.78789	Gene.78789::CL5702.C	[K].AKGSPAGKSPAPAPK.[K] 2xPhospho [S4; S9]; 3xTMT6plex [K2; K8; K15]; 1xTMT6plex [N-Term]	[K].AKGSPAGKSPAPAPK.[K]	2xPhospho [S4; S9]; 3xTMT6plex [K2; K8; K15]; 1xTMT6plex [N-Term]	0.445791	0.00458817	0.143043	0.0604964	0.44026	0.00560843	0.60597	0.00103631	0.308753	0.00326141	0.749013	0.000357414	0.165709	0.0416462	Q69MW7	OSJNBb0014M19.7	GO:0034728,nucleosome organization|GO:0071103,DNA conformation change|GO:0022607,cellular component assembly|GO:0080090,regulation of primary metabolic process|GO:0019222,regulation of metabolic process|GO:0070271,protein complex biogenesis|GO:0043933,macromolecular complex subunit organization|GO:0031326,regulation of cellular biosynthetic process|GO:0031323,regulation of cellular metabolic proc…	GO:0044815,DNA packaging complex|GO:0043229,intracellular organelle|GO:0043228,non-membrane-bounded organelle|GO:0000785,chromatin|GO:0000786,nucleosome|GO:0043227,membrane-bounded organelle|GO:0043226,organelle|GO:0005634,nucleus|GO:0005694,chromosome|GO:0043234,protein complex|GO:0032991,macromolecular complex|GO:0043231,intracellular membrane-bounded organelle|GO:0043232,intracellular non-memb…	GO:0097159,organic cyclic compound binding|GO:0005488,binding|GO:0003676,nucleic acid binding|GO:0003677,DNA binding|GO:1901363,heterocyclic compound binding	0		HMG-Y-related protein A (AtHMGA) (High mobility group A protein)	AT1G14900	28.1	DNA.synthesis/chromatin structure	28	28.1	nucleus	N	0.445791	0.0840256	0.227069	-0.521944	-0.0816838	-0.361766	-0.218723	-0.967736	-0.527475	0.143043	-0.60597	-0.165709	-0.749013	-0.308753	0.44026
Gene.130253::CL11627.Contig2_All::g.130253::m.130253 3xPhospho [S58; S60; S62]; Gene.130250::CL11627.Contig1_All::g.130250::m.130250 3xPhospho [S50; S52; S54]	Gene.130253::CL11627.Contig2_All::g.130253::m.130253	Gene.130253::CL11627	[R].SSRSPSPYK.[G] 3xPhospho [S2; S4; S6]; 1xTMT6plex [K9]; 1xTMT6plex [N-Term]	[R].SSRSPSPYK.[G]	3xPhospho [S2; S4; S6]; 1xTMT6plex [K9]; 1xTMT6plex [N-Term]	0.319753	0.0043205	0.0837483	0.0736998	0.339975	0.00292926	0.603711	0.000268224	0.347485	0.000853793	0.687459	0.000277566	0.263736	0.000820675	Q0D9E5	Os06g0724600	0	0	GO:0097159,organic cyclic compound binding|GO:0000166,nucleotide binding|GO:0036094,small molecule binding|GO:0005488,binding|GO:0003676,nucleic acid binding|GO:1901363,heterocyclic compound binding|GO:1901265,nucleoside phosphate binding	osa03040,Spliceosome		RNA-binding (RRM/RBD/RNP motifs) family protein	AT4G35785	27.4	RNA.RNA binding	27	27.4	nucleus	N	0.319753	0.0821403	0.165889	-0.521571	-0.181596	-0.237613	-0.153865	-0.841324	-0.501349	0.0837483	-0.603711	-0.263736	-0.687459	-0.347485	0.339975
Gene.85156::CL6334.Contig3_All::g.85156::m.85156 1xPhospho [S119]	Gene.85156::CL6334.Contig3_All::g.85156::m.85156	Gene.85156::CL6334.C	[R].AAANRSPR.[A] 1xPhospho [S6]; 1xTMT6plex [N-Term]	[R].AAANRSPR.[A]	1xPhospho [S6]; 1xTMT6plex [N-Term]	-0.117761	0.119257	0.0864016	0.201061	0.067264	0.106482	0.602548	0.000378352	0.621686	0.000576306	0.68895	0.000250641	0.535284	0.000890496	Q5NAD3	P0684B02.17	0	0	0	0		MAPK kinase substrate protein At1g80180	AT1G80180	35.2	not assigned.unknown	35	35	cytosol,plasma membrane	C,PM	-0.117761	-0.282916	-0.196515	-0.885464	-0.8182	-0.165156	-0.0787541	-0.767704	-0.70044	0.0864016	-0.602548	-0.535284	-0.68895	-0.621686	0.067264
Gene.57777::CL3846.Contig4_All::g.57777::m.57777 1xPhospho [S9]	Gene.57777::CL3846.Contig4_All::g.57777::m.57777	Gene.57777::CL3846.C	[K].LSHNESDDDGTDVNIAHK.[R] 1xPhospho [S6]; 1xTMT6plex [K18]; 1xTMT6plex [N-Term]	[K].LSHNESDDDGTDVNIAHK.[R]	1xPhospho [S6]; 1xTMT6plex [K18]; 1xTMT6plex [N-Term]	-0.00576387	0.928432	0.0662732	0.322417	0.13868	0.124052	0.586924	0.0013623	0.514517	0.00301874	0.653197	0.000648811	0.448244	0.00582049	Q94GQ7	OJ1124_H03.4	GO:0008152,metabolic process	0	GO:0005488,binding|GO:0043169,cation binding|GO:0046914,transition metal ion binding|GO:0008080,N-acetyltransferase activity|GO:0016740,transferase activity|GO:0043167,ion binding|GO:0003824,catalytic activity|GO:0016407,acetyltransferase activity|GO:0016746,transferase activity, transferring acyl groups|GO:0016747,transferase activity, transferring acyl groups other than amino-acyl groups|GO:001…	0		Acyl-CoA N-acyltransferase with RING/FYVE/PHD-type zinc finger protein	AT5G36740	27.3.99	RNA.regulation of transcription.unclassified	27	27.3	nucleus	N	-0.00576387	-0.109512	-0.0432386	-0.696436	-0.557756	-0.103748	-0.0374747	-0.690672	-0.551992	0.0662732	-0.586924	-0.448244	-0.653197	-0.514517	0.13868
Gene.70199::CL4905.Contig2_All::g.70199::m.70199 2xPhospho [S205; S210]	Gene.70199::CL4905.Contig2_All::g.70199::m.70199	Gene.70199::CL4905.C	[K].SDSPEVKSDATEASK.[A] 2xPhospho [S3; S8]; 2xTMT6plex [K7; K15]; 1xTMT6plex [N-Term]	[K].SDSPEVKSDATEASK.[A]	2xPhospho [S3; S8]; 2xTMT6plex [K7; K15]; 1xTMT6plex [N-Term]	-0.00461109	0.93313	-0.156635	0.246271	0.0777539	0.562735	0.584031	0.00639892	0.349642	0.0437505	0.427396	0.019979	0.506277	0.0128223	Q0DRH6	Os03g0383800	GO:0009894,regulation of catabolic process|GO:0033119,negative regulation of RNA splicing|GO:0009892,negative regulation of metabolic process|GO:0080090,regulation of primary metabolic process|GO:0031329,regulation of cellular catabolic process|GO:0050684,regulation of mRNA processing|GO:0050686,negative regulation of mRNA processing|GO:0031323,regulation of cellular metabolic process|GO:0090304,…	GO:0005737,cytoplasm|GO:0044464,cell part|GO:0005623,cell|GO:0005622,intracellular|GO:0044424,intracellular part	0	osa03013,RNA transport|osa03040,Spliceosome|osa03015,mRNA surveillance pathway	O65655	SAP domain-containing protein	AT4G39680	27.3.67	RNA.regulation of transcription.putative transcription regulator	27	27.3	nucleus	N	-0.00461109	-0.0465792	-0.203214	-0.63061	-0.552856	-0.0419681	-0.198603	-0.625999	-0.548245	-0.156635	-0.584031	-0.506277	-0.427396	-0.349642	0.0777539
Gene.240423::Unigene18546_All::g.240423::m.240423 2xPhospho [S406; S410]; Gene.219616::Unigene7867_All::g.219616::m.219616 2xPhospho [S360; S364]	Gene.240423::Unigene18546_All::g.240423::m.240423	Gene.240423::Unigene	[K].ESSDVDSDEDLK.[L] 2xPhospho [S3; S7]; 1xTMT6plex [K12]; 1xTMT6plex [N-Term]	[K].ESSDVDSDEDLK.[L]	2xPhospho [S3; S7]; 1xTMT6plex [K12]; 1xTMT6plex [N-Term]	0.0758628	0.284411	-0.092507	0.0107213	-0.112677	0.0754114	0.583861	0.000412095	0.604031	0.00508463	0.491354	0.00564985	0.696538	0.000321485	Q0JBZ3	OSJNBa0029H02.25	0	0	GO:0097159,organic cyclic compound binding|GO:0005488,binding|GO:0003676,nucleic acid binding|GO:0003677,DNA binding|GO:1901363,heterocyclic compound binding	0	Q8GUP3	Transcriptional regulator	AT4G31880	35.2	not assigned.unknown	35	35	nucleus	N	0.0758628	-0.210374	-0.302881	-0.794235	-0.906912	-0.286237	-0.378744	-0.870098	-0.982775	-0.092507	-0.583861	-0.696538	-0.491354	-0.604031	-0.112677
Gene.86566::CL6484.Contig3_All::g.86566::m.86566 1xPhospho [S160]	Gene.86566::CL6484.Contig3_All::g.86566::m.86566	Gene.86566::CL6484.C	[R].GGVDSPSWR.[S] 1xPhospho [S5]; 1xTMT6plex [N-Term]	[R].GGVDSPSWR.[S]	1xPhospho [S5]; 1xTMT6plex [N-Term]	0.26476	0.0438241	-0.12312	0.204531	0.15214	0.00999715	0.580034	0.0110402	0.304774	0.00422892	0.456914	0.00795781	0.427894	0.00404832	Q0J035	Os09g0533100	GO:0055086,nucleobase-containing small molecule metabolic process|GO:0015936,coenzyme A metabolic process|GO:0015937,coenzyme A biosynthetic process|GO:0006732,coenzyme metabolic process|GO:0016310,phosphorylation|GO:0044249,cellular biosynthetic process|GO:0034641,cellular nitrogen compound metabolic process|GO:0009165,nucleotide biosynthetic process|GO:0009108,coenzyme biosynthetic process|GO:0…	0	GO:0035639,purine ribonucleoside triphosphate binding|GO:0005488,binding|GO:0043167,ion binding|GO:1901363,heterocyclic compound binding|GO:1901265,nucleoside phosphate binding|GO:0001882,nucleoside binding|GO:0043168,anion binding|GO:0000166,nucleotide binding|GO:0016740,transferase activity|GO:0001883,purine nucleoside binding|GO:0032549,ribonucleoside binding|GO:0017076,purine nucleotide bindi…	osa01100,Metabolic pathways|osa00770,Pantothenate and CoA biosynthesis		Pantothenate kinase 2 (AtPANK2) (EC 2.7.1.33) (Pantothenic acid kinase 2)	AT4G32180	18.4.5	Co-factor and vitamine metabolism.pantothenate.pantothenate kinase (PANK)	18	18.4	cytosol	C	0.26476	0.582501	0.45938	0.00246615	0.154606	0.31774	0.19462	-0.262294	-0.110154	-0.12312	-0.580034	-0.427894	-0.456914	-0.304774	0.15214
Gene.61359::CL4126.Contig5_All::g.61359::m.61359 1xPhospho [S186]	Gene.61359::CL4126.Contig5_All::g.61359::m.61359	Gene.61359::CL4126.C	[R].VLEEEDSGEDEAR.[N] 1xPhospho [S7]; 1xTMT6plex [N-Term]	[R].VLEEEDSGEDEAR.[N]	1xPhospho [S7]; 1xTMT6plex [N-Term]	-0.375299	0.0031795	-0.243524	0.0155946	0.0535177	0.100305	0.578551	0.000313789	0.281509	0.00270945	0.335027	0.00211294	0.525034	0.000216139	Q6AWX7	GRF12	GO:0080090,regulation of primary metabolic process|GO:0019222,regulation of metabolic process|GO:0031326,regulation of cellular biosynthetic process|GO:0031323,regulation of cellular metabolic process|GO:0090304,nucleic acid metabolic process|GO:0044249,cellular biosynthetic process|GO:0034641,cellular nitrogen compound metabolic process|GO:0006807,nitrogen compound metabolic process|GO:0034645,c…	GO:0043231,intracellular membrane-bounded organelle|GO:0005634,nucleus|GO:0044464,cell part|GO:0005623,cell|GO:0005622,intracellular|GO:0043229,intracellular organelle|GO:0044424,intracellular part|GO:0043227,membrane-bounded organelle|GO:0043226,organelle	GO:0043168,anion binding|GO:0005488,binding|GO:0030554,adenyl nucleotide binding|GO:0035639,purine ribonucleoside triphosphate binding|GO:0097367,carbohydrate derivative binding|GO:1901363,heterocyclic compound binding|GO:1901265,nucleoside phosphate binding|GO:0000166,nucleotide binding|GO:0036094,small molecule binding|GO:0032553,ribonucleotide binding|GO:0032559,adenyl ribonucleotide binding|G…	0		Growth-regulating factor 9 (AtGRF9) (Transcription activator GRF9)	AT2G45480	27.3.50	RNA.regulation of transcription.General Transcription	27	27.3	nucleus	N	-0.375299	-0.253583	-0.497107	-0.832134	-0.778617	0.121716	-0.121808	-0.456835	-0.403318	-0.243524	-0.578551	-0.525034	-0.335027	-0.281509	0.0535177
Gene.95234::CL7384.Contig5_All::g.95234::m.95234 2xPhospho [S780; S783]	Gene.95234::CL7384.Contig5_All::g.95234::m.95234	Gene.95234::CL7384.C	[K].ADSGESGKK.[I] 2xPhospho [S3; S6]; 2xTMT6plex [K8; K9]; 1xTMT6plex [N-Term]	[K].ADSGESGKK.[I]	2xPhospho [S3; S6]; 2xTMT6plex [K8; K9]; 1xTMT6plex [N-Term]	0.273492	0.00211009	-0.311686	0.00527202	0.0482974	0.00786585	0.578098	0.00410839	0.218115	0.000667774	0.266412	0.000367833	0.529801	0.00582997	Q6ZLP6	OJ1027_G06.28	0	GO:0043231,intracellular membrane-bounded organelle|GO:0005634,nucleus|GO:0044464,cell part|GO:0005623,cell|GO:0005622,intracellular|GO:0043229,intracellular organelle|GO:0044424,intracellular part|GO:0043227,membrane-bounded organelle|GO:0043226,organelle	GO:0043169,cation binding|GO:0046914,transition metal ion binding|GO:0043167,ion binding|GO:0005488,binding|GO:0046872,metal ion binding|GO:0008270,zinc ion binding	0		F20D23.9 protein (IAP-like protein 1)	AT1G17210	35.1	not assigned.no ontology	35	35	nucleus	N	0.273492	0.75854	0.446854	0.180442	0.228739	0.485048	0.173362	-0.0930502	-0.0447528	-0.311686	-0.578098	-0.529801	-0.266412	-0.218115	0.0482974
Gene.207401::CL23073.Contig6_All::g.207401::m.207401 1xPhospho [S101]	Gene.207401::CL23073.Contig6_All::g.207401::m.207401	Gene.207401::CL23073	[K].QVAHAPQELNSPR.[S] 1xPhospho [S11]; 1xTMT6plex [N-Term]	[K].QVAHAPQELNSPR.[S]	1xPhospho [S11]; 1xTMT6plex [N-Term]	-0.199956	0.0355904	-0.0609642	0.569969	0.436774	0.0473724	0.575379	0.00465161	0.077641	0.220028	0.514415	0.00449764	0.138605	0.190283	Q7XKE6	OSJNBb0017I01.8	0	0	0	0		AT4g27450/F27G19_50 (Aluminum induced protein with YGL and LRDR motifs)	AT4G27450	17.2.3	hormone metabolism.auxin.induced-regulated-responsive-activated	17	17.2	cytosol	C	-0.199956	0.0609642	0	-0.514415	-0.077641	0.26092	0.199956	-0.314458	0.122315	-0.0609642	-0.575379	-0.138605	-0.514415	-0.077641	0.436774
Gene.243373::Unigene20093_All::g.243373::m.243373 2xPhospho [S381; S385]; Gene.214189::Unigene5031_All::g.214189::m.214189 2xPhospho [S262; S266]	Gene.243373::Unigene20093_All::g.243373::m.243373	Gene.243373::Unigene	[K].ESNASDDDSEDEKPLAAR.[F] 2xPhospho [S5; S9]; 1xTMT6plex [K13]; 1xTMT6plex [N-Term]	[K].ESNASDDDSEDEKPLAAR.[F]	2xPhospho [S5; S9]; 1xTMT6plex [K13]; 1xTMT6plex [N-Term]	0.036213	0.615696	0.013963	0.591274	0.0645714	0.181317	0.573931	0.000647476	0.523323	0.000186128	0.587894	0.00531529	0.50936	0.000315773	Q84ZL5	OJ1066_B03.125	#N/A	#N/A	#N/A	#N/A	Q9FJ79	DNA topoisomerase 1 beta	AT5G55310	28.1	DNA.synthesis/chromatin structure	28	28.1	nucleus	N	0.036213	-0.0589505	-0.0449875	-0.632882	-0.56831	-0.0951634	-0.0812004	-0.669094	-0.604523	0.013963	-0.573931	-0.50936	-0.587894	-0.523323	0.0645714
Gene.150005::CL14546.Contig1_All::g.150005::m.150005 1xPhospho [S113]	Gene.150005::CL14546.Contig1_All::g.150005::m.150005	Gene.150005::CL14546	[R].GSQCAVSDTGDDGRDEEK.[L] 1xCarbamidomethyl [C4]; 1xPhospho [S7]; 1xTMT6plex [K18]; 1xTMT6plex [N-Term]	[R].GSQCAVSDTGDDGRDEEK.[L]	1xCarbamidomethyl [C4]; 1xPhospho [S7]; 1xTMT6plex [K18]; 1xTMT6plex [N-Term]	-0.0655883	0.232038	-0.465425	0.00441753	0.0394227	0.49333	0.573804	0.000457582	0.0689565	0.276965	0.108379	0.0558236	0.534381	0.00187858	Q6K700	P0474F11.26	0	0	0	0	O82775	ATG8-interacting protein 1	AT2G45980	35.2	not assigned.unknown	35	35	nucleus	N	-0.0655883	0.307638	-0.157787	-0.266166	-0.226743	0.373227	-0.0921983	-0.200577	-0.161155	-0.465425	-0.573804	-0.534381	-0.108379	-0.0689565	0.0394227
Gene.127052::CL11222.Contig5_All::g.127052::m.127052 1xPhospho [S329]	Gene.127052::CL11222.Contig5_All::g.127052::m.127052	Gene.127052::CL11222	[R].VLRPAEVGVTEGGPSEEDEPEQK.[S] 1xPhospho [S15]; 1xTMT6plex [K23]; 1xTMT6plex [N-Term]	[R].VLRPAEVGVTEGGPSEEDEPEQK.[S]	1xPhospho [S15]; 1xTMT6plex [K23]; 1xTMT6plex [N-Term]	0.136933	0.0152752	-0.204401	0.00141877	0.127826	0.0335084	0.57354	0.000214756	0.241312	0.00186228	0.369138	0.00055294	0.445713	0.000464607	Q6EPR4	OSJNBa0009H03.28	GO:0044267,cellular protein metabolic process|GO:0009987,cellular process|GO:0006457,protein folding|GO:0044260,cellular macromolecule metabolic process|GO:0019222,regulation of metabolic process|GO:0044238,primary metabolic process|GO:0019538,protein metabolic process|GO:0050790,regulation of catalytic activity|GO:0044237,cellular metabolic process|GO:0043170,macromolecule metabolic process|GO:0…	GO:0005737,cytoplasm|GO:0043231,intracellular membrane-bounded organelle|GO:0043233,organelle lumen|GO:0044464,cell part|GO:0044444,cytoplasmic part|GO:0031974,membrane-enclosed lumen|GO:0005622,intracellular|GO:0044446,intracellular organelle part|GO:0070013,intracellular organelle lumen|GO:0043229,intracellular organelle|GO:0005739,mitochondrion|GO:0044429,mitochondrial part|GO:0005759,mitochon…	GO:0005488,binding|GO:0005515,protein binding|GO:0030554,adenyl nucleotide binding|GO:0000774,adenyl-nucleotide exchange factor activity|GO:0030234,enzyme regulator activity|GO:0051087,chaperone binding|GO:0000166,nucleotide binding|GO:0036094,small molecule binding|GO:0042802,identical protein binding|GO:0060590,ATPase regulator activity|GO:0097159,organic cyclic compound binding|GO:0017076,puri…	0		GrpE protein homolog 2, mitochondrial	AT4G26780	29.6	protein.folding	29	29.6	mitochondrion	M	0.136933	0.134086	-0.0703153	-0.439454	-0.311627	-0.00284724	-0.207249	-0.576387	-0.448561	-0.204401	-0.57354	-0.445713	-0.369138	-0.241312	0.127826
Gene.115322::CL9784.Contig4_All::g.115322::m.115322 1xPhospho [S56]	Gene.115322::CL9784.Contig4_All::g.115322::m.115322	Gene.115322::CL9784.	[R].SLEPDAADHSDDEDVR.[R] 1xPhospho [S10]; 1xTMT6plex [N-Term]	[R].SLEPDAADHSDDEDVR.[R]	1xPhospho [S10]; 1xTMT6plex [N-Term]	0.150877	0.0232469	0.0254102	0.415201	0.065562	0.409677	0.570053	0.00213563	0.529901	0.000148557	0.595463	0.0133932	0.504491	0.000192722	Q7Y163	OSJNBa0090L05.18	0	0	0	0		Protein COP1 SUPPRESSOR 2	AT1G02330	35.1	not assigned.no ontology	35	35	nucleus	N	0.150877	0.142456	0.167866	-0.427597	-0.362035	-0.00842042	0.0169897	-0.578473	-0.512911	0.0254102	-0.570053	-0.504491	-0.595463	-0.529901	0.065562
Gene.98174::CL7713.Contig3_All::g.98174::m.98174 2xPhospho [S20; S22]	Gene.98174::CL7713.Contig3_All::g.98174::m.98174	Gene.98174::CL7713.C	[R].DRSDSDEDPRPR.[E] 2xPhospho [S3; S5]; 1xTMT6plex [N-Term]	[R].DRSDSDEDPRPR.[E]	2xPhospho [S3; S5]; 1xTMT6plex [N-Term]	0.0575033	0.32363	0.202308	0.148585	0.427048	0.0876014	0.56096	0.0171975	0.336221	0.123678	0.763269	0.0337709	0.133913	0.370584	Q5SN81	OSJNBa0049H05.21-1	GO:0034440,lipid oxidation|GO:0008104,protein localization|GO:0044281,small molecule metabolic process|GO:0044282,small molecule catabolic process|GO:0071840,cellular component organization or biogenesis|GO:0044712,single-organism catabolic process|GO:0044710,single-organism metabolic process|GO:0070727,cellular macromolecule localization|GO:0043043,peptide biosynthetic process|GO:0016482,cytosol…	GO:0005737,cytoplasm|GO:0005829,cytosol|GO:0044464,cell part|GO:0005623,cell|GO:0005622,intracellular|GO:0044444,cytoplasmic part|GO:0044424,intracellular part	GO:0005488,binding|GO:0097159,organic cyclic compound binding|GO:0008135,translation factor activity, RNA binding|GO:0003723,RNA binding|GO:0003676,nucleic acid binding|GO:1901363,heterocyclic compound binding|GO:0003743,translation initiation factor activity	0	Q9LV05	LOW protein: zinc finger CCCH domain protein	AT5G53440	35.2	not assigned.unknown	35	35	nucleus	N	0.0575033	-0.13222	0.0700883	-0.69318	-0.266132	-0.189723	0.012585	-0.750684	-0.323636	0.202308	-0.56096	-0.133913	-0.763269	-0.336221	0.427048
Gene.99134::CL7826.Contig6_All::g.99134::m.99134 1xPhospho [T43]	Gene.99134::CL7826.Contig6_All::g.99134::m.99134	Gene.99134::CL7826.C	[R].ASINRPPTPNQEEDEDEER.[K] 1xPhospho [T8]; 1xTMT6plex [N-Term]	[R].ASINRPPTPNQEEDEDEER.[K]	1xPhospho [T8]; 1xTMT6plex [N-Term]	-0.126197	0.157537	-0.148559	0.0281389	0.17374	0.0677732	0.560339	0.0020907	0.23804	0.00228357	0.41178	0.00397611	0.386599	0.000945078	Q5JJJ7	B1793G04.6	GO:0051169,nuclear transport|GO:0051168,nuclear export|GO:0080090,regulation of primary metabolic process|GO:0019222,regulation of metabolic process|GO:0008104,protein localization|GO:1901362,organic cyclic compound biosynthetic process|GO:1901360,organic cyclic compound metabolic process|GO:0044710,single-organism metabolic process|GO:0010604,positive regulation of macromolecule metabolic proces…	GO:0031248,protein acetyltransferase complex|GO:0098796,membrane protein complex|GO:0031974,membrane-enclosed lumen|GO:0031975,envelope|GO:0043229,intracellular organelle|GO:0043227,membrane-bounded organelle|GO:0043226,organelle|GO:0031224,intrinsic component of membrane|GO:0000124,SAGA complex|GO:0046930,pore complex|GO:0031981,nuclear lumen|GO:0070013,intracellular organelle lumen|GO:0005634,n…	GO:0003713,transcription coactivator activity|GO:0003712,transcription cofactor activity|GO:0000989,transcription factor activity, transcription factor binding|GO:0000988,transcription factor activity, protein binding	0		Transcription and mRNA export factor ENY2 (Enhancer of yellow 2 transcription factor homolog)	AT3G27100	35.2	not assigned.unknown	35	35	cytosol,plastid	C,P	-0.126197	-0.041086	-0.189645	-0.601425	-0.427685	0.0851108	-0.0634479	-0.475228	-0.301488	-0.148559	-0.560339	-0.386599	-0.41178	-0.23804	0.17374
Gene.161329::CL16447.Contig2_All::g.161329::m.161329 1xPhospho [S203]	Gene.161329::CL16447.Contig2_All::g.161329::m.161329	Gene.161329::CL16447	[K].QPGQQGSPTQQQQQQSR.[Q] 1xPhospho [S7]; 1xTMT6plex [N-Term]	[K].QPGQQGSPTQQQQQQSR.[Q]	1xPhospho [S7]; 1xTMT6plex [N-Term]	-0.10293	0.252345	-0.38641	0.0260617	0.0617247	0.417569	0.560068	0.00283165	0.111933	0.193262	0.173657	0.120337	0.498343	0.000881254	Q67UM4	OSJNBb0071O21.27	0	0	GO:0097159,organic cyclic compound binding|GO:0005488,binding|GO:0003676,nucleic acid binding|GO:0003677,DNA binding|GO:1901363,heterocyclic compound binding	0		Trihelix transcription factor ASR3 (Protein ARABIDOPSIS SH4-RELATED3)	AT2G33550	35.1	not assigned.no ontology	35	35	nucleus	N	-0.10293	-0.0351323	-0.421543	-0.5952	-0.533475	0.0677977	-0.318613	-0.49227	-0.430545	-0.38641	-0.560068	-0.498343	-0.173657	-0.111933	0.0617247
Gene.182374::CL20322.Contig26_All::g.182374::m.182374 1xPhospho [S459]	Gene.182374::CL20322.Contig26_All::g.182374::m.182374	Gene.182374::CL20322	[K].DQNPSFK.[D] 1xPhospho [S5]; 1xTMT6plex [K7]; 1xTMT6plex [N-Term]	[K].DQNPSFK.[D]	1xPhospho [S5]; 1xTMT6plex [K7]; 1xTMT6plex [N-Term]	-0.0700358	0.426144	-0.240167	0.0299954	0.120278	0.0907827	0.559037	0.00183595	0.198592	0.0106975	0.31887	0.00337994	0.438759	0.00332074	Q5KQD7	OSJNBb0098I11.7	0	0	0	0		Transmembrane protein	AT5G08440	35.2	not assigned.unknown	35	35	nucleus	N	-0.0700358	-0.178424	-0.41859	-0.73746	-0.617182	-0.108388	-0.348555	-0.667425	-0.547147	-0.240167	-0.559037	-0.438759	-0.31887	-0.198592	0.120278
Gene.126851::CL11185.Contig3_All::g.126851::m.126851 1xPhospho [S717]	Gene.126851::CL11185.Contig3_All::g.126851::m.126851	Gene.126851::CL11185	[K].APVEKDSDGEDTVTPTVTK.[L] 1xPhospho [S7]; 2xTMT6plex [K5; K19]; 1xTMT6plex [N-Term]	[K].APVEKDSDGEDTVTPTVTK.[L]	1xPhospho [S7]; 2xTMT6plex [K5; K19]; 1xTMT6plex [N-Term]	-0.0239457	0.158547	-0.155717	0.00208724	0.142999	0.044453	0.558182	0.000182599	0.259466	5.02716e-05	0.402465	0.000276118	0.415183	0.00148228	Q6K272	P0415D04.44	GO:0044712,single-organism catabolic process|GO:0019320,hexose catabolic process|GO:0044710,single-organism metabolic process|GO:0005975,carbohydrate metabolic process|GO:0044238,primary metabolic process|GO:0046365,monosaccharide catabolic process|GO:0005996,monosaccharide metabolic process|GO:0019318,hexose metabolic process|GO:1901575,organic substance catabolic process|GO:0016052,carbohydrate…	0	0	osa03018,RNA degradation		AT5g35440/MOK9_2 (Tetratricopeptide repeat (TPR)-like superfamily protein)	AT5G35430	35.2	not assigned.unknown	35	35	cytosol	C	-0.0239457	0.207961	0.0522439	-0.350221	-0.207222	0.231906	0.0761896	-0.326275	-0.183276	-0.155717	-0.558182	-0.415183	-0.402465	-0.259466	0.142999
Gene.155439::CL15451.Contig7_All::g.155439::m.155439 1xPhospho [S95]	Gene.155439::CL15451.Contig7_All::g.155439::m.155439	Gene.155439::CL15451	[R].GHEETAEGDAAADDTGGSPGK.[S] 1xPhospho [S18]; 1xTMT6plex [K21]; 1xTMT6plex [N-Term]	[R].GHEETAEGDAAADDTGGSPGK.[S]	1xPhospho [S18]; 1xTMT6plex [K21]; 1xTMT6plex [N-Term]	0.718325	0.00584514	0.185009	0.0353539	0.181301	0.0815082	0.557915	0.00279792	0.561623	0.000722581	0.742924	0.00956201	0.376614	0.0035642	Q94GF4	OJ1111_B11.6	0	0	0	0		DNA polymerase epsilon catalytic subunit A	AT1G19530	35.2	not assigned.unknown	35	35	nucleus	N	0.718325	0.34067	0.52568	-0.217244	-0.0359439	-0.377654	-0.192645	-0.935569	-0.754268	0.185009	-0.557915	-0.376614	-0.742924	-0.561623	0.181301
Gene.175187::CL19007.Contig3_All::g.175187::m.175187 2xPhospho [S18; S22]	Gene.175187::CL19007.Contig3_All::g.175187::m.175187	Gene.175187::CL19007	[K].VLDILAGSDDDSDAPAEDTSK.[I] 2xPhospho [S8; S12]; 1xTMT6plex [K21]; 1xTMT6plex [N-Term]	[K].VLDILAGSDDDSDAPAEDTSK.[I]	2xPhospho [S8; S12]; 1xTMT6plex [K21]; 1xTMT6plex [N-Term]	-0.130578	0.044796	-0.0792563	0.140932	-0.0929682	0.122674	0.557546	0.000868944	0.571258	0.000589215	0.478289	0.00132357	0.650514	0.000384859	Q6AVM2	Os05g0490000	0	GO:0005737,cytoplasm|GO:0005829,cytosol|GO:0044464,cell part|GO:0005623,cell|GO:0005622,intracellular|GO:0044444,cytoplasmic part|GO:0044424,intracellular part	0	0		KRR1 family protein	AT3G24080	35.1	not assigned.no ontology	35	35	nucleus	N	-0.130578	-0.204491	-0.283747	-0.762037	-0.855005	-0.0739131	-0.153169	-0.631459	-0.724427	-0.0792563	-0.557546	-0.650514	-0.478289	-0.571258	-0.0929682
Gene.195285::CL22152.Contig4_All::g.195285::m.195285 3xPhospho [S1167; S1171; S1180]	Gene.195285::CL22152.Contig4_All::g.195285::m.195285	Gene.195285::CL22152	[K].YKPDNEDDPAESGGESEVEDEGHMSDSGNK.[S] 3xPhospho [S12; S16; S25]; 1xOxidation [M24]; 2xTMT6plex [K2; K30]; 1xTMT6plex [N-Term]	[K].YKPDNEDDPAESGGESEVEDEGHMSDSGNK.[S]	3xPhospho [S12; S16; S25]; 1xOxidation [M24]; 2xTMT6plex [K2; K30]; 1xTMT6plex [N-Term]	-0.458319	0.031665	-0.276911	0.0153974	0.310114	0.12567	0.556992	0.042725	-0.0300332	0.788754	0.280081	0.0631986	0.246877	0.141362	Q0DAZ6	Os06g0612200	GO:0032774,RNA biosynthetic process|GO:0090304,nucleic acid metabolic process|GO:0044249,cellular biosynthetic process|GO:0034641,cellular nitrogen compound metabolic process|GO:0006807,nitrogen compound metabolic process|GO:0034645,cellular macromolecule biosynthetic process|GO:1901362,organic cyclic compound biosynthetic process|GO:1901360,organic cyclic compound metabolic process|GO:0006139,nu…	GO:0030880,RNA polymerase complex|GO:0044464,cell part|GO:0031974,membrane-enclosed lumen|GO:0043229,intracellular organelle|GO:0043228,non-membrane-bounded organelle|GO:0043227,membrane-bounded organelle|GO:0043226,organelle|GO:0005736,DNA-directed RNA polymerase I complex|GO:0031981,nuclear lumen|GO:0005730,nucleolus|GO:0005634,nucleus|GO:0055029,nuclear DNA-directed RNA polymerase complex|GO:0…	GO:0043169,cation binding|GO:0016779,nucleotidyltransferase activity|GO:0003676,nucleic acid binding|GO:0046914,transition metal ion binding|GO:0016772,transferase activity, transferring phosphorus-containing groups|GO:0097159,organic cyclic compound binding|GO:0034062,5'-3' RNA polymerase activity|GO:0043167,ion binding|GO:0003824,catalytic activity|GO:0016740,transferase activity|GO:0008270,zin…	osa01100,Metabolic pathways|osa03020,RNA polymerase|osa00230,Purine metabolism|osa00240,Pyrimidine metabolism		DNA-directed RNA polymerase I subunit 1 (DNA-directed RNA polymerase I subunit RPA1) (DNA polymerase I subunit A1) (EC 2.7.7.6) (Nuclear RNA polymerase A1)	AT3G57660	27.2	RNA.transcription	27	27.2	nucleus	N	-0.458319	-0.216587	-0.493497	-0.773578	-0.463464	0.241732	-0.0351781	-0.315259	-0.00514497	-0.276911	-0.556992	-0.246877	-0.280081	0.0300332	0.310114
Gene.14207::CL755.Contig16_All::g.14207::m.14207 1xPhospho [S596]	Gene.14207::CL755.Contig16_All::g.14207::m.14207	Gene.14207::CL755.Co	[K].AAEHEDVQMGGVDAKEDSDAK.[A] 1xPhospho [S18]; 1xOxidation [M9]; 2xTMT6plex [K15; K21]; 1xTMT6plex [N-Term]	[K].AAEHEDVQMGGVDAKEDSDAK.[A]	1xPhospho [S18]; 1xOxidation [M9]; 2xTMT6plex [K15; K21]; 1xTMT6plex [N-Term]	-0.0742767	0.202115	-0.289349	0.00649671	0.105722	0.0558073	0.555412	0.000183718	0.16034	0.0218253	0.266062	0.00186042	0.44969	0.00118488	Q10H93	Expressed protein	#N/A	#N/A	#N/A	#N/A	Q9SUA1	DEK domain-containing chromatin associated protein	AT4G26630	35.2	not assigned.unknown	35	35	nucleus	N	-0.0742767	0.063804	-0.225545	-0.491608	-0.385886	0.138081	-0.151268	-0.417331	-0.311609	-0.289349	-0.555412	-0.44969	-0.266062	-0.16034	0.105722
Gene.134400::CL12226.Contig5_All::g.134400::m.134400 3xPhospho [S69; S71; S73]	Gene.134400::CL12226.Contig5_All::g.134400::m.134400	Gene.134400::CL12226	[R].RSSRSPSPAYR.[S] 3xPhospho [S3; S5; S7]; 1xTMT6plex [N-Term]	[R].RSSRSPSPAYR.[S]	3xPhospho [S3; S5; S7]; 1xTMT6plex [N-Term]	-0.0695139	0.672572	0.0755783	0.492346	0.401814	0.0178371	0.551225	0.0107394	0.224989	0.0972326	0.626803	0.00327085	0.149411	0.153039	Q10RH2	Os03g0159200	#N/A	#N/A	#N/A	#N/A	F4J099	RNA recognition motif XS domain protein	AT3G22430	35.2	not assigned.unknown	35	35	nucleus	N	-0.0695139	-0.177562	-0.101984	-0.728787	-0.326973	-0.108048	-0.0324701	-0.659273	-0.257459	0.0755783	-0.551225	-0.149411	-0.626803	-0.224989	0.401814
Gene.43269::CL2686.Contig2_All::g.43269::m.43269 1xPhospho [S67]	Gene.43269::CL2686.Contig2_All::g.43269::m.43269	Gene.43269::CL2686.C	[R].YSSYGSDEDDDEEGGGGR.[N] 1xPhospho [S6]; 1xTMT6plex [N-Term]	[R].YSSYGSDEDDDEEGGGGR.[N]	1xPhospho [S6]; 1xTMT6plex [N-Term]	0.76954	0.00655585	0.386338	0.0519675	0.275333	0.0176803	0.548893	0.0105245	0.659899	0.0018142	0.935231	0.000855034	0.27356	0.015148	Q6K674	P0700F06.32	GO:0044249,cellular biosynthetic process|GO:0034641,cellular nitrogen compound metabolic process|GO:0006807,nitrogen compound metabolic process|GO:0034645,cellular macromolecule biosynthetic process|GO:1901576,organic substance biosynthetic process|GO:0044267,cellular protein metabolic process|GO:0044260,cellular macromolecule metabolic process|GO:0043043,peptide biosynthetic process|GO:0071704,o…	0	GO:0005488,binding|GO:0097159,organic cyclic compound binding|GO:0008135,translation factor activity, RNA binding|GO:0003723,RNA binding|GO:0003676,nucleic acid binding|GO:1901363,heterocyclic compound binding|GO:0003743,translation initiation factor activity	0		Translation initiation factor IF3-2, chloroplastic (AtIF3-2) (AtINFC-2) (Protein SUPPRESSOR OF VARIEGATION 9)	AT2G24060	29.2.3	protein.synthesis.initiation	29	29.2	plastid	P	0.76954	0.403598	0.789937	-0.145295	0.130038	-0.365942	0.0203966	-0.914835	-0.639502	0.386338	-0.548893	-0.27356	-0.935231	-0.659899	0.275333
Gene.110341::CL9169.Contig3_All::g.110341::m.110341 1xPhospho [S365]	Gene.110341::CL9169.Contig3_All::g.110341::m.110341	Gene.110341::CL9169.	[K].SEQQLFCSSDCEGDAGNKSEDEHPSAEPQPK.[R] 2xCarbamidomethyl [C7; C11]; 1xPhospho [S19]; 2xTMT6plex [K18; K31]; 1xTMT6plex [N-Term]	[K].SEQQLFCSSDCEGDAGNKSEDEHPSAEPQPK.[R]	1xPhospho [S19]; 2xTMT6plex [K18; K31]; 1xTMT6plex [N-Term]	0.0130562	0.940253	-0.165667	0.11488	0.191821	0.195339	0.548879	0.00948858	0.19139	0.00110565	0.383212	0.0474733	0.357058	0.0416462	Q0J6R8	Os08g0276200	GO:0080090,regulation of primary metabolic process|GO:0019222,regulation of metabolic process|GO:0031326,regulation of cellular biosynthetic process|GO:0031323,regulation of cellular metabolic process|GO:0090304,nucleic acid metabolic process|GO:0044249,cellular biosynthetic process|GO:0034641,cellular nitrogen compound metabolic process|GO:0006807,nitrogen compound metabolic process|GO:0034645,c…	0	GO:0043565,sequence-specific DNA binding|GO:0003700,transcription factor activity, sequence-specific DNA binding|GO:0097159,organic cyclic compound binding|GO:0005488,binding|GO:0003676,nucleic acid binding|GO:0003677,DNA binding|GO:1901363,heterocyclic compound binding|GO:0001071,nucleic acid binding transcription factor activity	0	Q9XI90	Probable WRKY transcription factor 4	AT1G13960	27.3.32	RNA.regulation of transcription.WRKY domain transcription factor family	27	27.3	nucleus	N	0.0130562	0.114092	-0.0515759	-0.434787	-0.242966	0.101035	-0.0646321	-0.447844	-0.256023	-0.165667	-0.548879	-0.357058	-0.383212	-0.19139	0.191821
Gene.156148::CL15562.Contig1_All::g.156148::m.156148 1xPhospho [S1029]	Gene.156148::CL15562.Contig1_All::g.156148::m.156148	Gene.156148::CL15562	[R].AESPTAGSTYGSGQQR.[G] 1xPhospho [S3]; 1xTMT6plex [N-Term]	[R].AESPTAGSTYGSGQQR.[G]	1xPhospho [S3]; 1xTMT6plex [N-Term]	-0.166195	0.0489537	0.0828316	0.347245	-0.119262	0.00657069	0.546195	0.00139212	0.748288	5.18425e-05	0.629027	8.28127e-05	0.665457	0.00832696	Q5Z7N1	P0017G10.35	0	0	GO:0043169,cation binding|GO:0043167,ion binding|GO:0005488,binding|GO:0046872,metal ion binding|GO:0005509,calcium ion binding	0	F4HY33	Calcium-binding EF hand family protein	AT1G21630	30.3	signalling.calcium	30	30.3	plasma membrane	PM	-0.166195	0.00683473	0.0896664	-0.53936	-0.658622	0.17303	0.255862	-0.373165	-0.492427	0.0828316	-0.546195	-0.665457	-0.629027	-0.748288	-0.119262
Gene.31481::CL1844.Contig16_All::g.31481::m.31481 1xPhospho [S357]	Gene.31481::CL1844.Contig16_All::g.31481::m.31481	Gene.31481::CL1844.C	[K].KRDDDDSDDEK.[K] 1xPhospho [S7]; 2xTMT6plex [K1; K11]; 1xTMT6plex [N-Term]	[K].KRDDDDSDDEK.[K]	1xPhospho [S7]; 2xTMT6plex [K1; K11]; 1xTMT6plex [N-Term]	0.364249	0.00058769	-0.299151	0.000760283	-0.202859	0.0148389	0.541114	5.8657e-05	0.444821	0.000130353	0.241962	4.17117e-05	0.743972	6.59088e-05	Q7XXQ8	P0479H10.4-1	0	0	0	0		At1g11440 (Putative serine/threonine protein kinase) (T23J18.11)	AT1G11440	35.2	not assigned.unknown	35	35	nucleus	N	0.364249	0.65825	0.359099	0.117137	-0.0857219	0.294001	-0.00515027	-0.247113	-0.449971	-0.299151	-0.541114	-0.743972	-0.241962	-0.444821	-0.202859
Gene.258412::Unigene29452_All::g.258412::m.258412 1xPhospho [S]	Gene.258412::Unigene29452_All::g.258412::m.258412	Gene.258412::Unigene	[K].ESQSEHESDNTGKDDLPDK.[L] 1xPhospho [S]; 2xTMT6plex [K13; K19]; 1xTMT6plex [N-Term]	[K].ESQSEHESDNTGKDDLPDK.[L]	1xPhospho [S]; 2xTMT6plex [K13; K19]; 1xTMT6plex [N-Term]	-0.309229	0.017606	-0.0870619	0.222359	0.405299	0.00693864	0.539183	0.00224778	0.0468227	0.153931	0.452121	0.00165201	0.133885	0.0715593	Q0J9L0	Os04g0645100	0	0	0	0		Tetratricopeptide repeat (TPR)-like superfamily protein	AT1G01320	35.1.27	not assigned.no ontology.tetratricopeptide repeat (TPR)	35	35	nucleus	N	-0.309229	0.144201	0.0571387	-0.394983	0.0103161	0.453429	0.366368	-0.0857538	0.319545	-0.0870619	-0.539183	-0.133885	-0.452121	-0.0468227	0.405299
Gene.274396::Unigene42348_All::g.274396::m.274396 2xPhospho [S515; S519]	Gene.274396::Unigene42348_All::g.274396::m.274396	Gene.274396::Unigene	[K].EDVKPPSPDESIHAETEEK.[V] 2xPhospho [S7; S11]; 2xTMT6plex [K4; K19]; 1xTMT6plex [N-Term]	[K].EDVKPPSPDESIHAETEEK.[V]	2xPhospho [S7; S11]; 2xTMT6plex [K4; K19]; 1xTMT6plex [N-Term]	0.0188149	0.732735	-0.269854	0.0102698	0.0851786	0.203869	0.537134	0.00157463	0.182102	0.00206511	0.26728	0.00532181	0.451955	0.0081791	Q10QF7	Os03g0198300	#N/A	#N/A	#N/A	#N/A		Chaperone DnaJ-domain superfamily protein	AT4G36520	35.1	not assigned.no ontology	35	35	nucleus	N	0.0188149	0.331546	0.0616923	-0.205588	-0.120409	0.312731	0.0428774	-0.224403	-0.139224	-0.269854	-0.537134	-0.451955	-0.26728	-0.182102	0.0851786
Gene.76376::CL5470.Contig2_All::g.76376::m.76376 2xPhospho [S108; S115]	Gene.76376::CL5470.Contig2_All::g.76376::m.76376	Gene.76376::CL5470.C	[K].RPAEESEEEEAESEEEEAREEESTEAVPVGEPVK.[V] 2xPhospho [S6; S13]; 1xTMT6plex [K34]; 1xTMT6plex [N-Term]	[K].RPAEESEEEEAESEEEEAREEESTEAVPVGEPVK.[V]	2xPhospho [S6; S13]; 1xTMT6plex [K34]; 1xTMT6plex [N-Term]	-0.166097	0.0148039	-0.0610166	0.0660881	0.201746	0.0266714	0.536838	0.000216598	0.274075	0.00364611	0.475821	0.000225695	0.335092	0.00406297	Q5QLH2	B1074C08.29	GO:0032774,RNA biosynthetic process|GO:0090304,nucleic acid metabolic process|GO:0044249,cellular biosynthetic process|GO:0034641,cellular nitrogen compound metabolic process|GO:0006807,nitrogen compound metabolic process|GO:0034645,cellular macromolecule biosynthetic process|GO:1901362,organic cyclic compound biosynthetic process|GO:1901360,organic cyclic compound metabolic process|GO:0006139,nu…	0	GO:0003682,chromatin binding|GO:0044877,macromolecular complex binding|GO:0005488,binding	0		Bromo-adjacent homology (BAH) domain-containing protein	AT4G23120	27.3.67	RNA.regulation of transcription.putative transcription regulator	27	27.3	nucleus	N	-0.166097	-0.0813786	-0.142395	-0.618216	-0.41647	0.0847186	0.023702	-0.452119	-0.250373	-0.0610166	-0.536838	-0.335092	-0.475821	-0.274075	0.201746
Gene.247349::Unigene22190_All::g.247349::m.247349 2xPhospho [S925; S926]	Gene.247349::Unigene22190_All::g.247349::m.247349	Gene.247349::Unigene	[R].SDESSEDEDEKR.[S] 2xPhospho [S4; S5]; 1xTMT6plex [K11]; 1xTMT6plex [N-Term]	[R].SDESSEDEDEKR.[S]	2xPhospho [S4; S5]; 1xTMT6plex [K11]; 1xTMT6plex [N-Term]	-0.113971	0.170814	0.198881	0.077634	0.12665	0.0156116	0.536035	0.000867176	0.608266	5.18156e-05	0.734916	9.79045e-05	0.409385	0.00155319	Q84R51	OSJNBb0016H12.21	GO:0048583,regulation of response to stimulus|GO:0023052,signaling|GO:0007165,signal transduction|GO:0023051,regulation of signaling|GO:0010646,regulation of cell communication|GO:0050789,regulation of biological process|GO:0044699,single-organism process|GO:0044267,cellular protein metabolic process|GO:0051716,cellular response to stimulus|GO:0044260,cellular macromolecule metabolic process|GO:0…	GO:0005737,cytoplasm|GO:0044464,cell part|GO:0005623,cell|GO:0005622,intracellular|GO:0044424,intracellular part	GO:0019787,ubiquitin-like protein transferase activity|GO:0003824,catalytic activity|GO:0016740,transferase activity|GO:0004842,ubiquitin-protein transferase activity	0	Q84JU6	E3 ubiquitin-protein ligase HOS1	AT2G39810	35.2	not assigned.unknown	35	35	nucleus	N	-0.113971	-0.13352	0.0653608	-0.669555	-0.542905	-0.0195497	0.179332	-0.555585	-0.428934	0.198881	-0.536035	-0.409385	-0.734916	-0.608266	0.12665
Gene.229435::Unigene12843_All::g.229435::m.229435 2xPhospho [S389; S390]	Gene.229435::Unigene12843_All::g.229435::m.229435	Gene.229435::Unigene	[K].EEADADSSDDER.[S] 2xPhospho [S7; S8]; 1xTMT6plex [N-Term]	[K].EEADADSSDDER.[S]	2xPhospho [S7; S8]; 1xTMT6plex [N-Term]	-0.225382	0.59516	-0.208564	0.450579	0.200044	0.480031	0.534009	0.109161	0.125401	0.48526	0.325445	0.219066	0.333965	0.249884	Q5QNL2	P0451C06.10-1	#N/A	#N/A	#N/A	#N/A		DNA-directed DNA polymerase (T30F21.2 protein)	AT1G78650	31.3	cell.cycle	31	31.3	nucleus	N	-0.225382	0.262436	0.0538723	-0.271573	-0.0715291	0.487818	0.279255	-0.0461903	0.153853	-0.208564	-0.534009	-0.333965	-0.325445	-0.125401	0.200044
Gene.188907::CL21332.Contig3_All::g.188907::m.188907 1xPhospho [S79]	Gene.188907::CL21332.Contig3_All::g.188907::m.188907	Gene.188907::CL21332	[K].AGEEEPVSPTGR.[L] 1xPhospho [S8]; 1xTMT6plex [N-Term]	[K].AGEEEPVSPTGR.[L]	1xPhospho [S8]; 1xTMT6plex [N-Term]	-0.253457	0.0445853	-0.240334	0.196269	0.0713846	0.210859	0.532294	0.0101453	0.220575	0.00173076	0.29196	0.00401405	0.46091	0.0476736	Q5QLE2	P0019E03.16	GO:0071704,organic substance metabolic process|GO:0045017,glycerolipid biosynthetic process|GO:0044710,single-organism metabolic process|GO:0044711,single-organism biosynthetic process|GO:0006629,lipid metabolic process|GO:0044238,primary metabolic process|GO:0009987,cellular process|GO:0044237,cellular metabolic process|GO:0044249,cellular biosynthetic process|GO:0009058,biosynthetic process|GO:…	0	GO:0003824,catalytic activity|GO:0016740,transferase activity|GO:0016746,transferase activity, transferring acyl groups|GO:0016747,transferase activity, transferring acyl groups other than amino-acyl groups|GO:0016411,acylglycerol O-acyltransferase activity|GO:0008374,O-acyltransferase activity|GO:0004144,diacylglycerol O-acyltransferase activity	0		FOLDED PETALS (O-acyltransferase (WSD1-like) family protein)	AT5G53390	35.2	not assigned.unknown	35	35	cytosol	C	-0.253457	0.353855	0.11352	-0.17844	-0.107055	0.607311	0.366977	0.0750168	0.146401	-0.240334	-0.532294	-0.46091	-0.29196	-0.220575	0.0713846
Gene.249998::Unigene23543_All::g.249998::m.249998 1xPhospho [S487]	Gene.249998::Unigene23543_All::g.249998::m.249998	Gene.249998::Unigene	[R].DRVPSDGSPK.[Q] 1xPhospho [S8]; 1xTMT6plex [K10]; 1xTMT6plex [N-Term]	[R].DRVPSDGSPK.[Q]	1xPhospho [S8]; 1xTMT6plex [K10]; 1xTMT6plex [N-Term]	-0.0657178	0.234264	-0.304769	0.0167556	-0.00863769	0.820739	0.531707	0.00113808	0.235575	0.00659868	0.226938	0.0127787	0.540345	0.000503669	Q8LQ68	HXK6	GO:0009167,purine ribonucleoside monophosphate metabolic process|GO:0044281,small molecule metabolic process|GO:0009161,ribonucleoside monophosphate metabolic process|GO:1901360,organic cyclic compound metabolic process|GO:0044712,single-organism catabolic process|GO:0044710,single-organism metabolic process|GO:0009199,ribonucleoside triphosphate metabolic process|GO:0016310,phosphorylation|GO:00…	GO:0019867,outer membrane|GO:0043229,intracellular organelle|GO:0042170,plastid membrane|GO:0043227,membrane-bounded organelle|GO:0043226,organelle|GO:0031224,intrinsic component of membrane|GO:0005737,cytoplasm|GO:0009941,chloroplast envelope|GO:0009536,plastid|GO:0031090,organelle membrane|GO:0016021,integral component of membrane|GO:0016020,membrane|GO:0005739,mitochondrion|GO:0044435,plastid …	GO:0005488,binding|GO:0019200,carbohydrate kinase activity|GO:0035639,purine ribonucleoside triphosphate binding|GO:0004396,hexokinase activity|GO:0030246,carbohydrate binding|GO:0048029,monosaccharide binding|GO:0043167,ion binding|GO:1901363,heterocyclic compound binding|GO:0001883,purine nucleoside binding|GO:0001882,nucleoside binding|GO:0043168,anion binding|GO:0004340,glucokinase activity|G…	osa00500,Starch and sucrose metabolism|osa00010,Glycolysis / Gluconeogenesis|osa01200,Carbon metabolism|osa00052,Galactose metabolism|osa00051,Fructose and mannose metabolism|osa01110,Biosynthesis of secondary metabolites|osa01100,Metabolic pathways|osa00520,Amino sugar and nucleotide sugar metabolism		Hexokinase-1 (EC 2.7.1.1) (Protein GLUCOSE INSENSITIVE 2)	AT4G29130	2.2.1.4	major CHO metabolism.degradation.sucrose.hexokinase	2	2.2	mitochondrion	M	-0.0657178	0.171845	-0.132924	-0.359862	-0.368499	0.237563	-0.0672062	-0.294144	-0.302782	-0.304769	-0.531707	-0.540345	-0.226938	-0.235575	-0.00863769
Gene.88805::CL6723.Contig8_All::g.88805::m.88805 2xPhospho [S298; S304]	Gene.88805::CL6723.Contig8_All::g.88805::m.88805	Gene.88805::CL6723.C	[R].GRSPVRENSEER.[R] 2xPhospho [S3; S9]; 1xTMT6plex [N-Term]	[R].GRSPVRENSEER.[R]	2xPhospho [S3; S9]; 1xTMT6plex [N-Term]	0.297933	0.00469898	0.0831455	0.340739	0.399853	0.00482648	0.530592	0.00231235	0.213885	0.0084204	0.613738	0.000822156	0.130739	0.101334	Q6AUG0	U2AF35B	GO:0016070,RNA metabolic process|GO:0016071,mRNA metabolic process|GO:0044238,primary metabolic process|GO:0044260,cellular macromolecule metabolic process|GO:0006139,nucleobase-containing compound metabolic process|GO:0009987,cellular process|GO:0006725,cellular aromatic compound metabolic process|GO:0010467,gene expression|GO:0044237,cellular metabolic process|GO:0043170,macromolecule metabolic…	GO:0043231,intracellular membrane-bounded organelle|GO:0005634,nucleus|GO:0044464,cell part|GO:0005623,cell|GO:0005622,intracellular|GO:0043229,intracellular organelle|GO:0044424,intracellular part|GO:0043227,membrane-bounded organelle|GO:0043226,organelle	GO:0043169,cation binding|GO:0097159,organic cyclic compound binding|GO:0000166,nucleotide binding|GO:0036094,small molecule binding|GO:0043167,ion binding|GO:0003723,RNA binding|GO:0003676,nucleic acid binding|GO:0003677,DNA binding|GO:0046872,metal ion binding|GO:1901363,heterocyclic compound binding|GO:1901265,nucleoside phosphate binding|GO:0005488,binding	osa03040,Spliceosome		Splicing factor U2af small subunit B (U2 auxiliary factor 35 kDa subunit B) (U2 small nuclear ribonucleoprotein auxiliary factor small subunit B) (U2 snRNP auxiliary factor small subunit B) (Zinc finger CCCH domain-containing protein 60) (AtC3H60)	AT5G42820	27.1.1	RNA.processing.splicing	27	27.1	nucleus	N	0.297933	0.00252264	0.0856682	-0.52807	-0.128217	-0.29541	-0.212264	-0.826002	-0.426149	0.0831455	-0.530592	-0.130739	-0.613738	-0.213885	0.399853
Gene.153275::CL15083.Contig1_All::g.153275::m.153275 1xPhospho [S98]; Gene.153276::CL15083.Contig2_All::g.153276::m.153276 1xPhospho [S99]	Gene.153275::CL15083.Contig1_All::g.153275::m.153275	Gene.153275::CL15083	[K].EEAKEESDDDMGFSLFD.[-] 1xPhospho [S7]; 1xOxidation [M11]; 1xTMT6plex [K4]; 1xTMT6plex [N-Term]	[K].EEAKEESDDDMGFSLFD.[-]	1xPhospho [S7]; 1xOxidation [M11]; 1xTMT6plex [K4]; 1xTMT6plex [N-Term]	-0.146093	0.0164709	-0.393134	0.00084453	0.126186	0.00972115	0.530468	0.000101578	0.0111477	0.596122	0.137334	0.00129565	0.404281	0.000478124	Q69UI8	P0470F10.11	#N/A	#N/A	#N/A	#N/A	Q8LCW9	60S acidic ribosomal protein P1-1	AT1G01100	29.2.1.2.2.81	protein.synthesis.ribosomal protein.eukaryotic.60S subunit.P1	29	29.2.1.2	cytosol	C	-0.146093	0.280684	-0.11245	-0.249783	-0.123597	0.426777	0.0336437	-0.10369	0.0224959	-0.393134	-0.530468	-0.404281	-0.137334	-0.0111477	0.126186
Gene.224173::Unigene10214_All::g.224173::m.224173 2xPhospho [S925; S926]	Gene.224173::Unigene10214_All::g.224173::m.224173	Gene.224173::Unigene	[R].RDESSEDEDEKR.[S] 2xPhospho [S4; S5]; 1xTMT6plex [K11]; 1xTMT6plex [N-Term]	[R].RDESSEDEDEKR.[S]	2xPhospho [S4; S5]; 1xTMT6plex [K11]; 1xTMT6plex [N-Term]	0.0255351	0.206853	0.171501	0.0839467	0.159028	0.0473724	0.526025	0.0011297	0.538497	0.00217129	0.697526	0.00142752	0.366997	0.000941064	Q84R51	OSJNBb0016H12.21	GO:0048583,regulation of response to stimulus|GO:0023052,signaling|GO:0007165,signal transduction|GO:0023051,regulation of signaling|GO:0010646,regulation of cell communication|GO:0050789,regulation of biological process|GO:0044699,single-organism process|GO:0044267,cellular protein metabolic process|GO:0051716,cellular response to stimulus|GO:0044260,cellular macromolecule metabolic process|GO:0…	GO:0005737,cytoplasm|GO:0044464,cell part|GO:0005623,cell|GO:0005622,intracellular|GO:0044424,intracellular part	GO:0019787,ubiquitin-like protein transferase activity|GO:0003824,catalytic activity|GO:0016740,transferase activity|GO:0004842,ubiquitin-protein transferase activity	0		E3 ubiquitin-protein ligase HOS1 (EC 2.3.2.27) (Protein HIGH EXPRESSION OF OSMOTICALLY RESPONSIVE GENE 1) (RING finger protein HOS1) (RING-type E3 ubiquitin transferase HOS1)	AT2G39810	35.2	not assigned.unknown	35	35	nucleus	N	0.0255351	-0.0366874	0.134813	-0.562712	-0.403684	-0.0622225	0.109278	-0.588248	-0.429219	0.171501	-0.526025	-0.366997	-0.697526	-0.538497	0.159028
Gene.119915::CL10352.Contig3_All::g.119915::m.119915 1xPhospho [S]	Gene.119915::CL10352.Contig3_All::g.119915::m.119915	Gene.119915::CL10352	[R].EISSSSDDLHNDVK.[H] 1xPhospho [S]; 1xTMT6plex [K14]; 1xTMT6plex [N-Term]	[R].EISSSSDDLHNDVK.[H]	1xPhospho [S]; 1xTMT6plex [K14]; 1xTMT6plex [N-Term]	-0.235808	0.0222046	-0.0465597	0.334869	0.174508	0.0143767	0.525501	0.000714036	0.304433	0.00125798	0.478941	0.00024183	0.350993	0.00269024	Q2QQ97	LOC_Os12g31800	#N/A	#N/A	#N/A	#N/A		Glycine-rich RNA-binding protein, putative (RNA-binding (RRM/RBD/RNP motifs) family protein)	AT5G19960	27.4	RNA.RNA binding	27	27.4	nucleus	N	-0.235808	-0.151227	-0.197786	-0.676728	-0.502219	0.0845816	0.0380219	-0.44092	-0.266411	-0.0465597	-0.525501	-0.350993	-0.478941	-0.304433	0.174508
Gene.49672::CL3199.Contig4_All::g.49672::m.49672 2xPhospho [T213; T216]	Gene.49672::CL3199.Contig4_All::g.49672::m.49672	Gene.49672::CL3199.C	[R].AKNPDLNREPTPDTDDDE.[-] 2xPhospho [T11; T14]; 1xTMT6plex [K2]; 1xTMT6plex [N-Term]	[R].AKNPDLNREPTPDTDDDE.[-]	2xPhospho [T11; T14]; 1xTMT6plex [K2]; 1xTMT6plex [N-Term]	0.553871	0.00172344	-0.12471	0.317771	-0.00842159	0.81931	0.525474	0.00339068	0.409185	0.00451827	0.400763	0.00382852	0.533895	0.00388521	Q5VRR2	OSJNBa0015I14.36	GO:0080090,regulation of primary metabolic process|GO:0019222,regulation of metabolic process|GO:0031326,regulation of cellular biosynthetic process|GO:0031323,regulation of cellular metabolic process|GO:0090304,nucleic acid metabolic process|GO:0044249,cellular biosynthetic process|GO:0034641,cellular nitrogen compound metabolic process|GO:0006807,nitrogen compound metabolic process|GO:0034645,c…	GO:0043231,intracellular membrane-bounded organelle|GO:0005634,nucleus|GO:0044464,cell part|GO:0005623,cell|GO:0005622,intracellular|GO:0043229,intracellular organelle|GO:0044424,intracellular part|GO:0043227,membrane-bounded organelle|GO:0043226,organelle	GO:0003700,transcription factor activity, sequence-specific DNA binding|GO:0097159,organic cyclic compound binding|GO:0005488,binding|GO:0003676,nucleic acid binding|GO:0003677,DNA binding|GO:1901363,heterocyclic compound binding|GO:0001071,nucleic acid binding transcription factor activity	0		Ethylene-responsive transcription factor RAP2-1 (Protein RELATED TO APETALA2 1)	AT1G46768	27.3.3	RNA.regulation of transcription.AP2/EREBP, APETALA2/Ethylene-responsive element binding protein family	27	27.3	nucleus	N	0.553871	0.417351	0.292641	-0.108122	-0.116544	-0.13652	-0.26123	-0.661993	-0.670415	-0.12471	-0.525474	-0.533895	-0.400763	-0.409185	-0.00842159
Gene.253028::Unigene25145_All::g.253028::m.253028 2xPhospho [S73; S75]	Gene.253028::Unigene25145_All::g.253028::m.253028	Gene.253028::Unigene	[R].RAPEPEPLSESEDDFASGGEVAPTEGISKPLADVLK.[E] 2xPhospho [S9; S11]; 2xTMT6plex [K29; K36]; 1xTMT6plex [N-Term]	[R].RAPEPEPLSESEDDFASGGEVAPTEGISKPLADVLK.[E]	2xPhospho [S9; S11]; 2xTMT6plex [K29; K36]; 1xTMT6plex [N-Term]	-0.164621	0.01073	-0.499846	0.000534849	0.103239	0.055561	0.525303	0.000430312	-0.0777811	0.0161431	0.0254574	0.380176	0.422065	0.000423651	Q8L4C2	P0698A10.41	0	0	0	0		DNA repair RAD52-like protein 1, mitochondrial (Organellar DNA-binding protein 1)	AT1G71310	35.2	not assigned.unknown	35	35	mitochondrion	M	-0.164621	0.304795	-0.195051	-0.220508	-0.11727	0.469416	-0.0304302	-0.0558876	0.0473509	-0.499846	-0.525303	-0.422065	-0.0254574	0.0777811	0.103239
Gene.88793::CL6723.Contig3_All::g.88793::m.88793 3xPhospho [S248; S250; S252]	Gene.88793::CL6723.Contig3_All::g.88793::m.88793	Gene.88793::CL6723.C	[R].GRSRSPSPQHR.[R] 3xPhospho [S3; S5; S7]; 1xTMT6plex [N-Term]	[R].GRSRSPSPQHR.[R]	3xPhospho [S3; S5; S7]; 1xTMT6plex [N-Term]	-0.00389786	0.919369	0.19771	0.0445742	0.459974	0.00956902	0.5251	0.0017309	0.262835	0.0215954	0.72281	0.000973294	0.0651256	0.3163	Q6AUG0	U2AF35B	GO:0016070,RNA metabolic process|GO:0016071,mRNA metabolic process|GO:0044238,primary metabolic process|GO:0044260,cellular macromolecule metabolic process|GO:0006139,nucleobase-containing compound metabolic process|GO:0009987,cellular process|GO:0006725,cellular aromatic compound metabolic process|GO:0010467,gene expression|GO:0044237,cellular metabolic process|GO:0043170,macromolecule metabolic…	GO:0043231,intracellular membrane-bounded organelle|GO:0005634,nucleus|GO:0044464,cell part|GO:0005623,cell|GO:0005622,intracellular|GO:0043229,intracellular organelle|GO:0044424,intracellular part|GO:0043227,membrane-bounded organelle|GO:0043226,organelle	GO:0043169,cation binding|GO:0097159,organic cyclic compound binding|GO:0000166,nucleotide binding|GO:0036094,small molecule binding|GO:0043167,ion binding|GO:0003723,RNA binding|GO:0003676,nucleic acid binding|GO:0003677,DNA binding|GO:0046872,metal ion binding|GO:1901363,heterocyclic compound binding|GO:1901265,nucleoside phosphate binding|GO:0005488,binding	osa03040,Spliceosome		Splicing factor U2af small subunit A (U2 auxiliary factor 35 kDa subunit A) (U2 small nuclear ribonucleoprotein auxiliary factor small subunit A) (U2 snRNP auxiliary factor small subunit A) (Zinc finger CCCH domain-containing protein 8) (AtC3H8)	AT1G27650	27.1.1	RNA.processing.splicing	27	27.1	nucleus	N	-0.00389786	0.093207	0.290917	-0.431893	0.0280813	0.0971048	0.294815	-0.427995	0.0319792	0.19771	-0.5251	-0.0651256	-0.72281	-0.262835	0.459974
Gene.153275::CL15083.Contig1_All::g.153275::m.153275 1xPhospho [S98]	Gene.153275::CL15083.Contig1_All::g.153275::m.153275	Gene.153275::CL15083	[K].EEKEEAKEESDDDMGFSLFD.[-] 1xPhospho [S10]; 1xOxidation [M14]; 2xTMT6plex [K3; K7]; 1xTMT6plex [N-Term]	[K].EEKEEAKEESDDDMGFSLFD.[-]	1xPhospho [S10]; 1xOxidation [M14]; 2xTMT6plex [K3; K7]; 1xTMT6plex [N-Term]	-0.141594	0.00501946	-0.391422	0.000774641	0.0144059	0.574048	0.524484	0.00379151	0.118657	0.00150688	0.133063	0.0067341	0.510079	4.40023e-05	Q69UI8	P0470F10.11	#N/A	#N/A	#N/A	#N/A	Q8LCW9	60S acidic ribosomal protein P1-1	AT1G01100	29.2.1.2.2.81	protein.synthesis.ribosomal protein.eukaryotic.60S subunit.P1	29	29.2.1.2	cytosol	C	-0.141594	0.18554	-0.205882	-0.338945	-0.324539	0.327134	-0.064288	-0.197351	-0.182945	-0.391422	-0.524484	-0.510079	-0.133063	-0.118657	0.0144059
Gene.78423::CL5673.Contig3_All::g.78423::m.78423 1xPhospho [S447]	Gene.78423::CL5673.Contig3_All::g.78423::m.78423	Gene.78423::CL5673.C	[R].MPHTTEDNESGAEADEGESISEEKER.[E] 1xPhospho [S10]; 1xTMT6plex [K24]; 1xTMT6plex [N-Term]	[R].MPHTTEDNESGAEADEGESISEEKER.[E]	1xPhospho [S10]; 1xTMT6plex [K24]; 1xTMT6plex [N-Term]	0.00447174	0.942954	-0.0901642	0.159108	0.00850694	0.926781	0.522526	0.00228725	0.423855	0.0080357	0.432362	0.0048108	0.514019	0.00406388	Q8LQM2	B1070A12.29	0	0	0	0		Pentatricopeptide repeat-containing protein At1g55890, mitochondrial	AT1G55890	35.1.5	not assigned.no ontology.pentatricopeptide (PPR) repeat-containing protein	35	35	mitochondrion	M	0.00447174	-0.0111191	-0.101283	-0.533645	-0.525138	-0.0155908	-0.105755	-0.538117	-0.52961	-0.0901642	-0.522526	-0.514019	-0.432362	-0.423855	0.00850694
Gene.135244::CL12323.Contig9_All::g.135244::m.135244 2xPhospho [S315; S]	Gene.135244::CL12323.Contig9_All::g.135244::m.135244	Gene.135244::CL12323	[R].KASPSSNEETAK.[A] 2xPhospho [S5; S]; 2xTMT6plex [K1; K12]; 1xTMT6plex [N-Term]	[R].KASPSSNEETAK.[A]	2xPhospho [S5; S]; 2xTMT6plex [K1; K12]; 1xTMT6plex [N-Term]	-0.0580746	0.142942	-0.135947	0.0438137	0.0167757	0.778065	0.522024	0.000771287	0.369301	0.00381142	0.386076	0.00123943	0.505248	0.00198231	Q5N861	P0506A10.9	#N/A	#N/A	#N/A	#N/A		Sister chromatid cohesion 1 protein 4 (AtRAD21-3) (AtRAD21.3)	AT5G16270	28.1	DNA.synthesis/chromatin structure	28	28.1	nucleus	N	-0.0580746	0.0820186	-0.0539289	-0.440005	-0.42323	0.140093	0.00414568	-0.381931	-0.365155	-0.135947	-0.522024	-0.505248	-0.386076	-0.369301	0.0167757
Gene.208551::Unigene590_All::g.208551::m.208551 1xPhospho [S135]	Gene.208551::Unigene590_All::g.208551::m.208551	Gene.208551::Unigene	[K].VVEKEESDDDMGFSLFD.[-] 1xPhospho [S7]; 1xOxidation [M11]; 1xTMT6plex [K4]; 1xTMT6plex [N-Term]	[K].VVEKEESDDDMGFSLFD.[-]	1xPhospho [S7]; 1xOxidation [M11]; 1xTMT6plex [K4]; 1xTMT6plex [N-Term]	-0.304521	0.000684819	-0.431193	0.0138506	-0.0106539	0.449721	0.521317	0.000309334	0.100778	0.013221	0.0901244	0.000530287	0.531971	0.000376305	Q5SNH7	P0710E05.27	GO:0044249,cellular biosynthetic process|GO:0034641,cellular nitrogen compound metabolic process|GO:0006807,nitrogen compound metabolic process|GO:0034645,cellular macromolecule biosynthetic process|GO:1901576,organic substance biosynthetic process|GO:0044267,cellular protein metabolic process|GO:0044260,cellular macromolecule metabolic process|GO:0043043,peptide biosynthetic process|GO:0071704,o…	GO:0005737,cytoplasm|GO:0032991,macromolecular complex|GO:0005840,ribosome|GO:0043232,intracellular non-membrane-bounded organelle|GO:0044464,cell part|GO:0044444,cytoplasmic part|GO:0005623,cell|GO:0030529,intracellular ribonucleoprotein complex|GO:0043229,intracellular organelle|GO:0043228,non-membrane-bounded organelle|GO:0044424,intracellular part|GO:0005622,intracellular|GO:0043226,organelle	GO:0003735,structural constituent of ribosome|GO:0005198,structural molecule activity	osa03010,Ribosome		60S acidic ribosomal protein P2-3	AT3G28500	29.2.1.2.2.82	protein.synthesis.ribosomal protein.eukaryotic.60S subunit.P2	29	29.2.1.2	cytosol	C	-0.304521	0.385178	-0.0460146	-0.136139	-0.146793	0.689699	0.258507	0.168382	0.157728	-0.431193	-0.521317	-0.531971	-0.0901244	-0.100778	-0.0106539
Gene.157948::CL15849.Contig1_All::g.157948::m.157948 2xPhospho [S280; S287]	Gene.157948::CL15849.Contig1_All::g.157948::m.157948	Gene.157948::CL15849	[R].RQSPTEDEGSPR.[R] 2xPhospho [S3; S10]; 1xTMT6plex [N-Term]	[R].RQSPTEDEGSPR.[R]	2xPhospho [S3; S10]; 1xTMT6plex [N-Term]	0.0741697	0.402584	-0.0382334	0.69194	0.1366	0.109539	0.514573	0.00557551	0.33974	0.00272557	0.47634	0.00337994	0.377973	0.0079666	Q33BE1	Os10g0115600	GO:0080090,regulation of primary metabolic process|GO:0019222,regulation of metabolic process|GO:0030422,production of siRNA involved in RNA interference|GO:0031050,dsRNA fragmentation|GO:1901362,organic cyclic compound biosynthetic process|GO:1901360,organic cyclic compound metabolic process|GO:0044710,single-organism metabolic process|GO:0010605,negative regulation of macromolecule metabolic pr…	0	GO:0097159,organic cyclic compound binding|GO:0000166,nucleotide binding|GO:0036094,small molecule binding|GO:0005488,binding|GO:0003676,nucleic acid binding|GO:1901363,heterocyclic compound binding|GO:1901265,nucleoside phosphate binding	osa03040,Spliceosome		U1 small nuclear ribonucleoprotein 70 kDa (U1 snRNP 70 kDa) (U1-70K) (snRNP70)	AT3G50670	27.1.1	RNA.processing.splicing	27	27.1	nucleus	N	0.0741697	0.00697863	-0.0312548	-0.507595	-0.370995	-0.0671911	-0.105424	-0.581764	-0.445164	-0.0382334	-0.514573	-0.377973	-0.47634	-0.33974	0.1366
Gene.51949::CL3378.Contig7_All::g.51949::m.51949 2xPhospho [S286; S289]	Gene.51949::CL3378.Contig7_All::g.51949::m.51949	Gene.51949::CL3378.C	[R].RLQSQRSAADDFDHV.[-] 2xPhospho [S4; S7]; 1xTMT6plex [N-Term]	[R].RLQSQRSAADDFDHV.[-]	2xPhospho [S4; S7]; 1xTMT6plex [N-Term]	0.729811	0.000498055	0.0285923	0.844149	0.388551	0.0140113	0.512492	0.00211953	0.152533	0.233658	0.541084	0.0100982	0.123941	0.0277824	Q67WJ8	NIP2-2	GO:0006810,transport|GO:0051179,localization|GO:0051234,establishment of localization	GO:0044425,membrane part|GO:0016021,integral component of membrane|GO:0016020,membrane|GO:0031224,intrinsic component of membrane	GO:0005215,transporter activity	0		Probable aquaporin NIP4-2 (NOD26-like intrinsic protein 4-2) (AtNIP4;2) (Nodulin-26-like major intrinsic protein 5) (NodLikeMip5) (Protein NLM5)	AT5G37820	34.19.99	transport.Major Intrinsic Proteins.unspecified	34	34.19.99	plasma membrane	PM	0.729811	0.758414	0.787006	0.245922	0.634473	0.0286031	0.0571954	-0.483889	-0.095338	0.0285923	-0.512492	-0.123941	-0.541084	-0.152533	0.388551
Gene.162953::CL16718.Contig2_All::g.162953::m.162953 2xPhospho [S54; S58]	Gene.162953::CL16718.Contig2_All::g.162953::m.162953	Gene.162953::CL16718	[K].EATEAPSNDPPSVKASPLR.[A] 2xPhospho [S12; S16]; 1xTMT6plex [K14]; 1xTMT6plex [N-Term]	[K].EATEAPSNDPPSVKASPLR.[A]	2xPhospho [S12; S16]; 1xTMT6plex [K14]; 1xTMT6plex [N-Term]	0.115606	0.0622479	-0.127105	0.205252	-0.205484	0.0204194	0.511262	0.00407598	0.589641	0.000362618	0.384158	0.00249079	0.716746	0.00116677	Q852C9	OSJNBb0096M04.100	0	0	0	osa04626,Plant-pathogen interaction	Q8GYN5	RPM1-interacting protein 4	AT3G25070	20.1	stress.biotic	20	20.1	plasma membrane	PM	0.115606	0.199347	0.0722421	-0.311915	-0.517399	0.0837411	-0.0433637	-0.427521	-0.633005	-0.127105	-0.511262	-0.716746	-0.384158	-0.589641	-0.205484
Gene.73958::CL5235.Contig2_All::g.73958::m.73958 1xPhospho [S138]	Gene.73958::CL5235.Contig2_All::g.73958::m.73958	Gene.73958::CL5235.C	[K].EESGDRESEAEDAK.[A] 1xPhospho [S8]; 1xTMT6plex [K14]; 1xTMT6plex [N-Term]	[K].EESGDRESEAEDAK.[A]	1xPhospho [S8]; 1xTMT6plex [K14]; 1xTMT6plex [N-Term]	0.176723	0.000690123	-0.116774	0.00333087	-0.0251274	0.156584	0.511258	5.10895e-05	0.419612	0.000133444	0.394484	6.8966e-05	0.536385	7.2149e-05	Q0DKN6	Os05g0151400	GO:0008152,metabolic process	0	GO:0035639,purine ribonucleoside triphosphate binding|GO:0005488,binding|GO:0000166,nucleotide binding|GO:1901363,heterocyclic compound binding|GO:1901265,nucleoside phosphate binding|GO:0001882,nucleoside binding|GO:0043168,anion binding|GO:0043167,ion binding|GO:0032561,guanyl ribonucleotide binding|GO:0001883,purine nucleoside binding|GO:0032549,ribonucleoside binding|GO:0017076,purine nucleot…	0	O81283	Translocase of chloroplast 159, chloroplastic	AT4G02510	29.3.3	protein.targeting.chloroplast	29	29.3.3	plastid	P	0.176723	0.437146	0.320372	-0.0741118	-0.0992392	0.260423	0.143649	-0.250835	-0.275962	-0.116774	-0.511258	-0.536385	-0.394484	-0.419612	-0.0251274
Gene.129173::CL11488.Contig5_All::g.129173::m.129173 1xPhospho [S455]	Gene.129173::CL11488.Contig5_All::g.129173::m.129173	Gene.129173::CL11488	[R].ELDMDSPKNSENEESGR.[L] 1xPhospho [S6]; 1xOxidation [M4]; 1xTMT6plex [K8]; 1xTMT6plex [N-Term]	[R].ELDMDSPKNSENEESGR.[L]	1xPhospho [S6]; 1xOxidation [M4]; 1xTMT6plex [K8]; 1xTMT6plex [N-Term]	-0.0652256	0.362384	-0.0907359	0.0384615	0.12658	0.0324577	0.50937	0.000580093	0.292054	0.000507784	0.418634	0.000674114	0.38279	0.000507869	Q10PC5	Os03g0239200	GO:0030154,cell differentiation|GO:0009790,embryo development|GO:0009653,anatomical structure morphogenesis|GO:0007275,multicellular organism development|GO:0044699,single-organism process|GO:0007389,pattern specification process|GO:0048869,cellular developmental process|GO:0001708,cell fate specification|GO:0048513,animal organ development|GO:0048532,anatomical structure arrangement|GO:0032502,d…	0	GO:0043169,cation binding|GO:0046914,transition metal ion binding|GO:0043167,ion binding|GO:0005488,binding|GO:0046872,metal ion binding|GO:0008270,zinc ion binding	0		Protein OBERON 2 (Potyvirus VPg-interacting protein 1)	AT5G48160	31.1	cell.organisation	31	31.1	nucleus	N	-0.0652256	-0.089651	-0.180387	-0.599021	-0.472441	-0.0244254	-0.115161	-0.533795	-0.407216	-0.0907359	-0.50937	-0.38279	-0.418634	-0.292054	0.12658
Gene.78839::CL5706.Contig1_All::g.78839::m.78839 2xPhospho [S245; S248]	Gene.78839::CL5706.Contig1_All::g.78839::m.78839	Gene.78839::CL5706.C	[K].EADNISNCSERR.[N] 1xCarbamidomethyl [C8]; 2xPhospho [S6; S9]; 1xTMT6plex [N-Term]	[K].EADNISNCSERR.[N]	1xCarbamidomethyl [C8]; 2xPhospho [S6; S9]; 1xTMT6plex [N-Term]	0.108633	0.0361	-0.416429	0.00415926	-0.146221	0.114077	0.501517	0.00122047	0.231308	0.0232849	0.0850876	0.0951102	0.647738	0.00202691	Q69NE0	OJ1585_D02.24	#N/A	#N/A	#N/A	#N/A		Transcription initiation factor TFIID subunit 2 (TBP-associated factor 2) (AtTAF2)	AT1G73960	35.1	not assigned.no ontology	35	35	nucleus	N	0.108633	0.319574	-0.0968551	-0.181943	-0.328163	0.210941	-0.205488	-0.290576	-0.436796	-0.416429	-0.501517	-0.647738	-0.0850876	-0.231308	-0.146221
Gene.90384::CL6879.Contig2_All::g.90384::m.90384 1xPhospho [S]	Gene.90384::CL6879.Contig2_All::g.90384::m.90384	Gene.90384::CL6879.C	[R].AASGMSSDEK.[N] 1xPhospho [S]; 1xTMT6plex [K10]; 1xTMT6plex [N-Term]	[R].AASGMSSDEK.[N]	1xPhospho [S]; 1xTMT6plex [K10]; 1xTMT6plex [N-Term]	-0.250833	0.0180659	-0.0223678	0.798645	0.290783	0.0457741	0.501143	0.00279792	0.187992	0.0523965	0.478775	0.00221542	0.21036	0.0668162	Q7Y1H6	OSJNBa0094F01.10	0	0	0	0		At5g43720 (rRNA-processing EFG1-like protein (DUF2361))	AT5G43720	35.2	not assigned.unknown	35	35	nucleus	N	-0.250833	-0.165345	-0.187713	-0.666488	-0.375705	0.0854879	0.0631201	-0.415655	-0.124872	-0.0223678	-0.501143	-0.21036	-0.478775	-0.187992	0.290783
Gene.87055::CL6548.Contig5_All::g.87055::m.87055 1xPhospho [S523]	Gene.87055::CL6548.Contig5_All::g.87055::m.87055	Gene.87055::CL6548.C	[K].HVDASDDDVDK.[A] 1xPhospho [S5]; 1xTMT6plex [K11]; 1xTMT6plex [N-Term]	[K].HVDASDDDVDK.[A]	1xPhospho [S5]; 1xTMT6plex [K11]; 1xTMT6plex [N-Term]	0.413317	0.000301687	-0.328896	0.00190738	-0.0892764	0.0332375	0.49814	0.000333596	0.258521	0.000716198	0.169245	0.00188669	0.587417	0.000235709	Q75H96	OSJNBa0056E06.16	0	0	0	0		Dynamin-2A (EC 3.6.5.5) (Dynamin-like protein 6) (Dynamin-related protein 2A)	AT1G10290	26.17	misc.dynamin	26	26.17	plasma membrane	PM	0.413317	0.68948	0.360585	0.19134	0.102064	0.276164	-0.052732	-0.221977	-0.311253	-0.328896	-0.49814	-0.587417	-0.169245	-0.258521	-0.0892764
Gene.12257::CL642.Contig45_All::g.12257::m.12257 1xPhospho [S292]	Gene.12257::CL642.Contig45_All::g.12257::m.12257	Gene.12257::CL642.Co	[K].ALGSFRSNA.[-] 1xPhospho [S7]; 1xTMT6plex [N-Term]	[K].ALGSFRSNA.[-]	1xPhospho [S7]; 1xTMT6plex [N-Term]	0.131274	0.0232493	-0.311818	0.0056906	-0.24892	0.00189245	0.49606	0.000112697	0.433162	0.000722581	0.184242	0.027899	0.74498	9.93442e-05	Q7XSQ9	PIP1-2	GO:0009992,cellular water homeostasis|GO:0015850,organic hydroxy compound transport|GO:0042592,homeostatic process|GO:0051179,localization|GO:0090066,regulation of anatomical structure size|GO:0044699,single-organism process|GO:0006884,cell volume homeostasis|GO:0071840,cellular component organization or biogenesis|GO:0016043,cellular component organization|GO:0008643,carbohydrate transport|GO:00…	GO:0005887,integral component of plasma membrane|GO:0043229,intracellular organelle|GO:0071944,cell periphery|GO:0031226,intrinsic component of plasma membrane|GO:0043226,organelle|GO:0031224,intrinsic component of membrane|GO:0005737,cytoplasm|GO:0005773,vacuole|GO:0043227,membrane-bounded organelle|GO:0016021,integral component of membrane|GO:0016020,membrane|GO:0030054,cell junction|GO:0044459…	GO:0022891,substrate-specific transmembrane transporter activity|GO:0022838,substrate-specific channel activity|GO:0022857,transmembrane transporter activity|GO:1901476,carbohydrate transporter activity|GO:0005215,transporter activity|GO:0015665,alcohol transmembrane transporter activity|GO:0015144,carbohydrate transmembrane transporter activity|GO:0015250,water channel activity|GO:1901618,organi…	0		Probable aquaporin PIP1-4 (Plasma membrane intrinsic protein 1-4) (AtPIP1;4) (Transmembrane protein C) (TMP-C)	AT4G00430	34.19.1	transport.Major Intrinsic Proteins.PIP	34	34.19.1	plasma membrane	PM	0.131274	-0.141414	-0.453232	-0.637475	-0.886394	-0.272688	-0.584507	-0.768749	-1.01767	-0.311818	-0.49606	-0.74498	-0.184242	-0.433162	-0.24892
Gene.168056::CL17665.Contig4_All::g.168056::m.168056 1xPhospho [S10]	Gene.168056::CL17665.Contig4_All::g.168056::m.168056	Gene.168056::CL17665	[R].EVESPSEAGDGAAAK.[I] 1xPhospho [S4]; 1xTMT6plex [K15]; 1xTMT6plex [N-Term]	[R].EVESPSEAGDGAAAK.[I]	1xPhospho [S4]; 1xTMT6plex [K15]; 1xTMT6plex [N-Term]	0.0821978	0.5409	-0.00600373	0.967884	-0.311304	0.276243	0.495192	0.00708626	0.800491	0.0239201	0.489188	0.00582993	0.806495	0.0232847	Q7XIH2	OJ1019_E02.25	GO:0044238,primary metabolic process|GO:0019538,protein metabolic process|GO:0043170,macromolecule metabolic process|GO:0071704,organic substance metabolic process|GO:0008152,metabolic process|GO:0006508,proteolysis	0	GO:0016787,hydrolase activity|GO:0004175,endopeptidase activity|GO:0004222,metalloendopeptidase activity|GO:0043169,cation binding|GO:0043167,ion binding|GO:0003824,catalytic activity|GO:0070011,peptidase activity, acting on L-amino acid peptides|GO:0005488,binding|GO:0008233,peptidase activity|GO:0046872,metal ion binding|GO:0008237,metallopeptidase activity	0		Insulin-degrading enzyme-like 1, peroxisomal (EC 3.4.24.-) (Insulysin-like 1) (Peroxisomal M16 protease) (Zinc-metallopeptidase)	AT2G41790	29.5.7	protein.degradation.metalloprotease	29	29.5.7	peroxisome	PX	0.0821978	0.268739	0.262735	-0.226453	-0.537757	0.186541	0.180537	-0.308651	-0.619954	-0.00600373	-0.495192	-0.806495	-0.489188	-0.800491	-0.311304
Gene.38031::CL2293.Contig5_All::g.38031::m.38031 1xPhospho [S436]	Gene.38031::CL2293.Contig5_All::g.38031::m.38031	Gene.38031::CL2293.C	[K].SDKEEKDGDADSLGPK.[E] 1xPhospho [S12]; 3xTMT6plex [K3; K6; K16]; 1xTMT6plex [N-Term]	[K].SDKEEKDGDADSLGPK.[E]	1xPhospho [S12]; 3xTMT6plex [K3; K6; K16]; 1xTMT6plex [N-Term]	0.0380618	0.194347	-0.0897141	0.23996	0.0309611	0.671768	0.492326	0.00208095	0.371651	0.00758118	0.402612	0.00180203	0.461365	0.00609162	Q6K8A9	OJ1756_H07.29	0	0	0	0		Probable transcription factor At1g44810 (Storekeeper-like protein At1g44810)	AT1G44810	27.3.49	RNA.regulation of transcription.GeBP like	27	27.3	nucleus	N	0.0380618	-0.141872	-0.231586	-0.634198	-0.603237	-0.179934	-0.269648	-0.67226	-0.641299	-0.0897141	-0.492326	-0.461365	-0.402612	-0.371651	0.0309611
Gene.130253::CL11627.Contig2_All::g.130253::m.130253 3xPhospho [S72; S74; S76]; Gene.130250::CL11627.Contig1_All::g.130250::m.130250 3xPhospho [S64; S66; S68]	Gene.130253::CL11627.Contig2_All::g.130253::m.130253	Gene.130253::CL11627	[K].AMSRSRSPVAR.[S] 3xPhospho [S3; S5; S7]; 1xOxidation [M2]; 1xTMT6plex [N-Term]	[K].AMSRSRSPVAR.[S]	3xPhospho [S3; S5; S7]; 1xOxidation [M2]; 1xTMT6plex [N-Term]	-0.0260533	0.560289	-0.177471	0.0452546	0.118083	0.107315	0.488535	0.00172733	0.19298	0.00476332	0.311063	0.00349686	0.370452	0.0137777	Q0D9E5	Os06g0724600	0	0	GO:0097159,organic cyclic compound binding|GO:0000166,nucleotide binding|GO:0036094,small molecule binding|GO:0005488,binding|GO:0003676,nucleic acid binding|GO:1901363,heterocyclic compound binding|GO:1901265,nucleoside phosphate binding	osa03040,Spliceosome		RNA-binding (RRM/RBD/RNP motifs) family protein	AT4G35785	27.4	RNA.RNA binding	27	27.4	nucleus	N	-0.0260533	0.0246013	-0.15287	-0.463934	-0.34585	0.0506546	-0.126817	-0.43788	-0.319797	-0.177471	-0.488535	-0.370452	-0.311063	-0.19298	0.118083
Gene.61779::CL4163.Contig2_All::g.61779::m.61779 2xPhospho [S47; S48]	Gene.61779::CL4163.Contig2_All::g.61779::m.61779	Gene.61779::CL4163.C	[K].RDSSPEPDR.[K] 2xPhospho [S3; S4]; 1xTMT6plex [N-Term]	[K].RDSSPEPDR.[K]	2xPhospho [S3; S4]; 1xTMT6plex [N-Term]	-0.00660506	0.873527	-0.11913	0.220582	0.121838	0.159688	0.488381	0.00583003	0.247412	0.0107012	0.36925	0.00460494	0.366543	0.0126493	Q0IMX7	Os12g0529900	#N/A	#N/A	#N/A	#N/A		Paramyosin-like protein (T12H1.9 protein)	AT3G05130	35.2	not assigned.unknown	35	35	nucleus	N	-0.00660506	0.135519	0.0163886	-0.352862	-0.231024	0.142124	0.0229937	-0.346257	-0.224419	-0.11913	-0.488381	-0.366543	-0.36925	-0.247412	0.121838
Gene.240423::Unigene18546_All::g.240423::m.240423 1xPhospho [S660]; Gene.219616::Unigene7867_All::g.219616::m.219616 1xPhospho [S614]	Gene.240423::Unigene18546_All::g.240423::m.240423	Gene.240423::Unigene	[R].DEKWDFISETEEQSK.[T] 1xPhospho [S8]; 2xTMT6plex [K3; K15]; 1xTMT6plex [N-Term]	[R].DEKWDFISETEEQSK.[T]	1xPhospho [S8]; 2xTMT6plex [K3; K15]; 1xTMT6plex [N-Term]	0.0985011	0.0678839	0.0406561	0.004428	-0.0130053	0.631148	0.487193	0.00228725	0.540855	0.00324296	0.527849	7.00535e-05	0.500199	0.0040553	Q0JBZ3	OSJNBa0029H02.25	0	0	GO:0097159,organic cyclic compound binding|GO:0005488,binding|GO:0003676,nucleic acid binding|GO:0003677,DNA binding|GO:1901363,heterocyclic compound binding	0	Q8GUP3	Transcriptional regulator	AT4G31880	35.2	not assigned.unknown	35	35	nucleus	N	0.0985011	-0.479303	-0.438647	-0.966496	-0.979501	-0.577804	-0.537148	-1.065	-1.078	0.0406561	-0.487193	-0.500199	-0.527849	-0.540855	-0.0130053
Gene.286000::Unigene51511_All::g.286000::m.286000 1xPhospho [S244]	Gene.286000::Unigene51511_All::g.286000::m.286000	Gene.286000::Unigene	[R].ALAPAGSFGK.[K] 1xPhospho [S7]; 1xTMT6plex [K10]; 1xTMT6plex [N-Term]	[R].ALAPAGSFGK.[K]	1xPhospho [S7]; 1xTMT6plex [K10]; 1xTMT6plex [N-Term]	0.793929	7.38969e-05	-0.250657	0.000683818	0.393745	0.00144125	0.487149	9.26763e-05	-0.157253	0.00162554	0.236491	0.000369326	0.0934044	0.00753989	Q9AS33	Os01g0377700	GO:0044248,cellular catabolic process|GO:0043632,modification-dependent macromolecule catabolic process|GO:0044267,cellular protein metabolic process|GO:1901575,organic substance catabolic process|GO:0044265,cellular macromolecule catabolic process|GO:0044260,cellular macromolecule metabolic process|GO:0043161,proteasome-mediated ubiquitin-dependent protein catabolic process|GO:0071704,organic su…	GO:0005737,cytoplasm|GO:0005783,endoplasmic reticulum|GO:0044464,cell part|GO:0043229,intracellular organelle|GO:0005623,cell|GO:0005622,intracellular|GO:0044444,cytoplasmic part|GO:0012505,endomembrane system|GO:0044424,intracellular part|GO:0043227,membrane-bounded organelle|GO:0043226,organelle|GO:0043231,intracellular membrane-bounded organelle	0	osa04141,Protein processing in endoplasmic reticulum		NPL4-like protein 2	AT2G47970	35.1	not assigned.no ontology	35	35	cytosol	C	0.793929	0.257693	0.00703541	-0.229456	0.164289	-0.536236	-0.786894	-1.02339	-0.629641	-0.250657	-0.487149	-0.0934044	-0.236491	0.157253	0.393745
Gene.117117::CL9993.Contig2_All::g.117117::m.117117 1xPhospho [S557]	Gene.117117::CL9993.Contig2_All::g.117117::m.117117	Gene.117117::CL9993.	[K].GSTILDSGGRDSPK.[T] 1xPhospho [S12]; 1xTMT6plex [K14]; 1xTMT6plex [N-Term]	[K].GSTILDSGGRDSPK.[T]	1xPhospho [S12]; 1xTMT6plex [K14]; 1xTMT6plex [N-Term]	0.0743882	0.0695772	0.120452	0.0755094	0.0416461	0.458315	0.486685	0.001783	0.565491	0.000591995	0.607137	0.000879343	0.445039	0.00140918	Q75LL6	ADA2	GO:0080090,regulation of primary metabolic process|GO:0019222,regulation of metabolic process|GO:0043933,macromolecular complex subunit organization|GO:0031326,regulation of cellular biosynthetic process|GO:0006473,protein acetylation|GO:0031323,regulation of cellular metabolic process|GO:0090304,nucleic acid metabolic process|GO:0044249,cellular biosynthetic process|GO:0034641,cellular nitrogen …	GO:0043231,intracellular membrane-bounded organelle|GO:0005634,nucleus|GO:0044464,cell part|GO:0005623,cell|GO:0005622,intracellular|GO:0043229,intracellular organelle|GO:0044424,intracellular part|GO:0043227,membrane-bounded organelle|GO:0043226,organelle	GO:0043169,cation binding|GO:0046914,transition metal ion binding|GO:0097159,organic cyclic compound binding|GO:0043167,ion binding|GO:0008270,zinc ion binding|GO:0003676,nucleic acid binding|GO:0003677,DNA binding|GO:0046872,metal ion binding|GO:1901363,heterocyclic compound binding|GO:0005488,binding	0		Transcriptional adapter ADA2b (AtADA2b) (Protein PROPORZ 1)	AT4G16420	27.3.54	RNA.regulation of transcription.Histone acetyltransferases	27	27.3	nucleus	N	0.0743882	-0.12836	-0.00790829	-0.615045	-0.573399	-0.202748	-0.0822965	-0.689433	-0.647787	0.120452	-0.486685	-0.445039	-0.607137	-0.565491	0.0416461
Gene.182822::CL20413.Contig2_All::g.182822::m.182822 3xPhospho [S60; S62; S65]	Gene.182822::CL20413.Contig2_All::g.182822::m.182822	Gene.182822::CL20413	[K].RDPEDEPASASEESGDEEVKPKPSR.[F] 3xPhospho [S9; S11; S14]; 2xTMT6plex [K20; K22]; 1xTMT6plex [N-Term]	[K].RDPEDEPASASEESGDEEVKPKPSR.[F]	3xPhospho [S9; S11; S14]; 2xTMT6plex [K20; K22]; 1xTMT6plex [N-Term]	-0.24364	0.126017	0.135137	0.0503009	0.252498	0.117534	0.486434	0.0034648	0.369073	0.0874583	0.621571	0.0124134	0.233936	0.104318	Q651M7	OSJNBa0047P18.28	GO:0090304,nucleic acid metabolic process|GO:0034641,cellular nitrogen compound metabolic process|GO:0006807,nitrogen compound metabolic process|GO:0044237,cellular metabolic process|GO:0034660,ncRNA metabolic process|GO:0071840,cellular component organization or biogenesis|GO:0006139,nucleobase-containing compound metabolic process|GO:0044260,cellular macromolecule metabolic process|GO:1901360,o…	GO:0043231,intracellular membrane-bounded organelle|GO:0005634,nucleus|GO:0044464,cell part|GO:0005623,cell|GO:0005622,intracellular|GO:0043229,intracellular organelle|GO:0044424,intracellular part|GO:0043227,membrane-bounded organelle|GO:0043226,organelle	0	0		At1g12650/T12C24_1 (rRNA biogenesis RRP36-like protein)	AT1G12650	35.1	not assigned.no ontology	35	35	nucleus	N	-0.24364	-0.279352	-0.144215	-0.765787	-0.513288	-0.0357121	0.099425	-0.522146	-0.269648	0.135137	-0.486434	-0.233936	-0.621571	-0.369073	0.252498
Gene.228715::Unigene12502_All::g.228715::m.228715 1xPhospho [S249]	Gene.228715::Unigene12502_All::g.228715::m.228715	Gene.228715::Unigene	[K].QVGDGPGKPNQNLSDEESR.[Q] 1xPhospho [S14]; 1xTMT6plex [K8]; 1xTMT6plex [N-Term]	[K].QVGDGPGKPNQNLSDEESR.[Q]	1xPhospho [S14]; 1xTMT6plex [K8]; 1xTMT6plex [N-Term]	-0.148977	0.00584568	-0.345764	0.0406605	0.104796	0.169234	0.484049	0.0142266	0.0334886	0.566642	0.138285	0.0890409	0.379253	0.0107503	Q5VMI1	B1197G05.6	GO:0032502,developmental process|GO:0048856,anatomical structure development|GO:0008152,metabolic process|GO:2000242,negative regulation of reproductive process|GO:0016310,phosphorylation|GO:0048584,positive regulation of response to stimulus|GO:0048583,regulation of response to stimulus|GO:0048581,negative regulation of post-embryonic development|GO:0048580,regulation of post-embryonic developme…	0	GO:0035639,purine ribonucleoside triphosphate binding|GO:0004672,protein kinase activity|GO:0000166,nucleotide binding|GO:1901363,heterocyclic compound binding|GO:0001883,purine nucleoside binding|GO:0001882,nucleoside binding|GO:0043168,anion binding|GO:0043167,ion binding|GO:0016740,transferase activity|GO:1901265,nucleoside phosphate binding|GO:0032549,ribonucleoside binding|GO:0017076,purine …	0		Leucine-rich repeat receptor-like serine/threonine/tyrosine-protein kinase SOBIR1 (EC 2.7.10.1) (EC 2.7.11.1) (Protein EVERSHED) (Protein SUPPRESSOR OF BIR1-1)	AT2G31880	30.2.11	signalling.receptor kinases.leucine rich repeat XI	30	30.2	plasma membrane	PM	-0.148977	0.531503	0.185739	0.0474539	0.15225	0.68048	0.334715	0.196431	0.301227	-0.345764	-0.484049	-0.379253	-0.138285	-0.0334886	0.104796
Gene.41472::CL2554.Contig7_All::g.41472::m.41472 2xPhospho [S389; S394]	Gene.41472::CL2554.Contig7_All::g.41472::m.41472	Gene.41472::CL2554.C	[R].VFSDDERSDHGGGAR.[M] 2xPhospho [S3; S8]; 1xTMT6plex [N-Term]	[R].VFSDDERSDHGGGAR.[M]	2xPhospho [S3; S8]; 1xTMT6plex [N-Term]	0.231143	0.00975786	-0.150236	0.103671	-0.171729	0.120843	0.482811	0.0126162	0.504305	0.00271976	0.332575	0.00105105	0.654541	0.0022883	Q5ZDH9	P0480E02.3	0	0	0	0		Expressed protein (Octicosapeptide/Phox/Bem1p family protein)	AT2G01190	35.1	not assigned.no ontology	35	35	nucleus	N	0.231143	0.591048	0.440812	0.108237	-0.0634929	0.359904	0.209668	-0.122907	-0.294636	-0.150236	-0.482811	-0.654541	-0.332575	-0.504305	-0.171729
Gene.243373::Unigene20093_All::g.243373::m.243373 1xPhospho [S244]	Gene.243373::Unigene20093_All::g.243373::m.243373	Gene.243373::Unigene	[K].SDDSDDDRPLASR.[K] 1xPhospho [S4]; 1xTMT6plex [N-Term]	[K].SDDSDDDRPLASR.[K]	1xPhospho [S4]; 1xTMT6plex [N-Term]	-0.0342341	0.509409	0.095852	0.430068	-0.0324886	0.568081	0.48045	0.00707334	0.608791	0.0011483	0.576302	0.000848669	0.512939	0.00699762	Q84ZL5	OJ1066_B03.125	#N/A	#N/A	#N/A	#N/A	Q9FJ79	DNA topoisomerase 1 beta	AT5G55310	28.1	DNA.synthesis/chromatin structure	28	28.1	nucleus	N	-0.0342341	-0.156225	-0.0603726	-0.636675	-0.669163	-0.121991	-0.0261386	-0.602441	-0.634929	0.095852	-0.48045	-0.512939	-0.576302	-0.608791	-0.0324886
Gene.14225::CL755.Contig19_All::g.14225::m.14225 1xPhospho [S529]; Gene.14207::CL755.Contig16_All::g.14207::m.14207 1xPhospho [S794]	Gene.14225::CL755.Contig19_All::g.14225::m.14225	Gene.14225::CL755.Co	[K].KSEEMSDEDNQGEEDAEEK.[G] 1xPhospho [S6]; 1xOxidation [M5]; 2xTMT6plex [K1; K19]; 1xTMT6plex [N-Term]	[K].KSEEMSDEDNQGEEDAEEK.[G]	1xPhospho [S6]; 1xOxidation [M5]; 2xTMT6plex [K1; K19]; 1xTMT6plex [N-Term]	-0.531997	0.000427469	-0.546559	0.000642109	0.00757322	0.797396	0.478039	8.43442e-05	-0.0760933	0.0511081	-0.0685201	0.02792	0.470465	0.000385026	Q69KV3	Os09g0104300	#N/A	#N/A	#N/A	#N/A	Q9SHU9	Expressed protein	AT2G15270	35.2	not assigned.unknown	35	35	nucleus	N	-0.531997	0.40097	-0.145589	-0.0770688	-0.0694956	0.932967	0.386408	0.454928	0.462501	-0.546559	-0.478039	-0.470465	0.0685201	0.0760933	0.00757322
Gene.189973::CL21472.Contig3_All::g.189973::m.189973 2xPhospho [S428; S432]	Gene.189973::CL21472.Contig3_All::g.189973::m.189973	Gene.189973::CL21472	[R].GQGTNSPRESPK.[S] 2xPhospho [S6; S10]; 1xTMT6plex [K12]; 1xTMT6plex [N-Term]	[R].GQGTNSPRESPK.[S]	2xPhospho [S6; S10]; 1xTMT6plex [K12]; 1xTMT6plex [N-Term]	0.0622765	0.406298	0.094854	0.138961	0.0364866	0.321329	0.477705	0.000714465	0.536073	0.000695515	0.572559	0.000845141	0.441219	0.000414549	Q0DWT3	Os02g0796700	GO:0034440,lipid oxidation|GO:0008104,protein localization|GO:0007165,signal transduction|GO:0044282,small molecule catabolic process|GO:0071840,cellular component organization or biogenesis|GO:0009755,hormone-mediated signaling pathway|GO:0044710,single-organism metabolic process|GO:0009751,response to salicylic acid|GO:0070727,cellular macromolecule localization|GO:0000160,phosphorelay signal t…	GO:0005635,nuclear envelope|GO:0034272,phosphatidylinositol 3-kinase complex, class III, type II|GO:0019898,extrinsic component of membrane|GO:0043229,intracellular organelle|GO:0043227,membrane-bounded organelle|GO:0043226,organelle|GO:0031224,intrinsic component of membrane|GO:0005737,cytoplasm|GO:0044446,intracellular organelle part|GO:0046930,pore complex|GO:0005942,phosphatidylinositol 3-kin…	GO:0003824,catalytic activity|GO:0016773,phosphotransferase activity, alcohol group as acceptor|GO:0016772,transferase activity, transferring phosphorus-containing groups|GO:0016301,kinase activity|GO:0004674,protein serine/threonine kinase activity|GO:0016740,transferase activity|GO:0004672,protein kinase activity	0		Serine/threonine-protein kinase VPS15 (EC 2.7.11.1) (Vacuolar protein sorting-associated protein 15) (AtVPS15)	AT4G29380	29.4	protein.postranslational modification	29	29.4	nucleus	N	0.0622765	0.0101056	0.10496	-0.4676	-0.431113	-0.0521709	0.0426831	-0.529876	-0.493389	0.094854	-0.477705	-0.441219	-0.572559	-0.536073	0.0364866
Gene.156148::CL15562.Contig1_All::g.156148::m.156148 1xPhospho [S842]	Gene.156148::CL15562.Contig1_All::g.156148::m.156148	Gene.156148::CL15562	[R].GASDSPVR.[G] 1xPhospho [S5]; 1xTMT6plex [N-Term]	[R].GASDSPVR.[G]	1xPhospho [S5]; 1xTMT6plex [N-Term]	-0.229972	0.0177263	-0.013325	0.78871	0.0929757	0.133976	0.475793	0.000651768	0.369492	0.00380123	0.462468	0.00100765	0.382817	0.00258825	Q5Z7N1	P0017G10.35	0	0	GO:0043169,cation binding|GO:0043167,ion binding|GO:0005488,binding|GO:0046872,metal ion binding|GO:0005509,calcium ion binding	0	F4HY33	Calcium-binding EF hand family protein	AT1G21630	30.3	signalling.calcium	30	30.3	plasma membrane	PM	-0.229972	0.0539209	0.0405959	-0.421872	-0.328896	0.283893	0.270568	-0.1919	-0.0989247	-0.013325	-0.475793	-0.382817	-0.462468	-0.369492	0.0929757
Gene.35671::CL2155.Contig3_All::g.35671::m.35671 1xPhospho [S657]	Gene.35671::CL2155.Contig3_All::g.35671::m.35671	Gene.35671::CL2155.C	[R].SLTSTLSR.[K] 1xPhospho [S7]; 1xTMT6plex [N-Term]	[R].SLTSTLSR.[K]	1xPhospho [S7]; 1xTMT6plex [N-Term]	0.212928	0.210773	-0.0832118	0.0349782	0.0462855	0.565444	0.475529	0.000772046	0.346032	0.0395674	0.392317	0.000998108	0.429244	0.00600572	Q5NA77	B1066G12.17	0	0	0	0		C2 domain-containing protein At1g53590 (N-terminal-TM-C2 domain type 6 protein 1) (NTMC2TYPE6.1)	AT1G53590	35.1.19	not assigned.no ontology.C2 domain-containing protein	35	35	vacuole,endoplasmic reticulum	V,ER	0.212928	-0.148604	-0.231816	-0.624133	-0.577848	-0.361532	-0.444744	-0.837061	-0.790776	-0.0832118	-0.475529	-0.429244	-0.392317	-0.346032	0.0462855
Gene.86566::CL6484.Contig3_All::g.86566::m.86566 1xPhospho [S]	Gene.86566::CL6484.Contig3_All::g.86566::m.86566	Gene.86566::CL6484.C	[R].SGSRPQLDLSGAAIHGALEDR.[N] 1xPhospho [S]; 1xTMT6plex [N-Term]	[R].SGSRPQLDLSGAAIHGALEDR.[N]	1xPhospho [S]; 1xTMT6plex [N-Term]	-0.124562	0.0524177	-0.0242847	0.585236	-0.0496308	0.20981	0.473931	0.00136285	0.499277	0.000116518	0.449647	0.000713214	0.523562	0.000525846	Q0J035	Os09g0533100	GO:0055086,nucleobase-containing small molecule metabolic process|GO:0015936,coenzyme A metabolic process|GO:0015937,coenzyme A biosynthetic process|GO:0006732,coenzyme metabolic process|GO:0016310,phosphorylation|GO:0044249,cellular biosynthetic process|GO:0034641,cellular nitrogen compound metabolic process|GO:0009165,nucleotide biosynthetic process|GO:0009108,coenzyme biosynthetic process|GO:0…	0	GO:0035639,purine ribonucleoside triphosphate binding|GO:0005488,binding|GO:0043167,ion binding|GO:1901363,heterocyclic compound binding|GO:1901265,nucleoside phosphate binding|GO:0001882,nucleoside binding|GO:0043168,anion binding|GO:0000166,nucleotide binding|GO:0016740,transferase activity|GO:0001883,purine nucleoside binding|GO:0032549,ribonucleoside binding|GO:0017076,purine nucleotide bindi…	osa01100,Metabolic pathways|osa00770,Pantothenate and CoA biosynthesis		Pantothenate kinase 2 (AtPANK2) (EC 2.7.1.33) (Pantothenic acid kinase 2)	AT4G32180	18.4.5	Co-factor and vitamine metabolism.pantothenate.pantothenate kinase (PANK)	18	18.4	cytosol	C	-0.124562	0.00777137	-0.0165133	-0.46616	-0.515791	0.132333	0.108048	-0.341598	-0.391229	-0.0242847	-0.473931	-0.523562	-0.449647	-0.499277	-0.0496308
Gene.148993::CL14386.Contig2_All::g.148993::m.148993 1xPhospho [S]	Gene.148993::CL14386.Contig2_All::g.148993::m.148993	Gene.148993::CL14386	[R].GNDSVDDRSSDSESSR.[Y] 1xPhospho [S]; 1xTMT6plex [N-Term]	[R].GNDSVDDRSSDSESSR.[Y]	1xPhospho [S]; 1xTMT6plex [N-Term]	-0.0366114	0.809174	0.0322811	0.776715	0.165792	0.26717	0.468856	0.0209519	0.335345	0.0672452	0.501137	0.0409587	0.303064	0.0601417	Q5ZBD1	B1045F02.27	GO:0034504,protein localization to nucleus|GO:0051169,nuclear transport|GO:0008104,protein localization|GO:0051641,cellular localization|GO:0044699,single-organism process|GO:0070727,cellular macromolecule localization|GO:0006886,intracellular protein transport|GO:0071702,organic substance transport|GO:0033036,macromolecule localization|GO:0034613,cellular protein localization|GO:0017038,protein …	GO:0005737,cytoplasm|GO:0043231,intracellular membrane-bounded organelle|GO:0005634,nucleus|GO:0044464,cell part|GO:0005623,cell|GO:0005622,intracellular|GO:0043229,intracellular organelle|GO:0044424,intracellular part|GO:0043227,membrane-bounded organelle|GO:0043226,organelle	GO:0008565,protein transporter activity|GO:0005215,transporter activity|GO:0022892,substrate-specific transporter activity	0		ARM repeat superfamily protein	AT4G38120	35.2	not assigned.unknown	35	35	mitochondrion	M	-0.0366114	-0.14789	-0.115609	-0.616746	-0.450954	-0.111278	-0.0789974	-0.580134	-0.414342	0.0322811	-0.468856	-0.303064	-0.501137	-0.335345	0.165792
Gene.23619::CL1316.Contig6_All::g.23619::m.23619 1xPhospho [S]	Gene.23619::CL1316.Contig6_All::g.23619::m.23619	Gene.23619::CL1316.C	[R].EKPIAEASSDNSSQVDK.[T] 1xPhospho [S]; 2xTMT6plex [K2; K17]; 1xTMT6plex [N-Term]	[R].EKPIAEASSDNSSQVDK.[T]	1xPhospho [S]; 2xTMT6plex [K2; K17]; 1xTMT6plex [N-Term]	-0.0693592	0.283671	-0.131293	0.199977	0.168924	0.0929712	0.468623	0.00598048	0.168406	0.0516466	0.33733	0.0105802	0.299699	0.0159196	Q5Z904	P0656E03.14	GO:0009606,tropism|GO:0009628,response to abiotic stimulus|GO:0080090,regulation of primary metabolic process|GO:0019222,regulation of metabolic process|GO:0030243,cellulose metabolic process|GO:0031326,regulation of cellular biosynthetic process|GO:0006810,transport|GO:0051649,establishment of localization in cell|GO:0031323,regulation of cellular metabolic process|GO:0044042,glucan metabolic pr…	GO:0005737,cytoplasm|GO:0005829,cytosol|GO:0044464,cell part|GO:0005623,cell|GO:0005622,intracellular|GO:0044444,cytoplasmic part|GO:0044424,intracellular part	0	0	F4IS91	Protein SHORT ROOT IN SALT MEDIUM 1	AT2G03150	30.5	signalling.G-proteins	30	30.5	cytosol	C	-0.0693592	0.106282	-0.0250111	-0.362341	-0.193417	0.175641	0.0443481	-0.292982	-0.124058	-0.131293	-0.468623	-0.299699	-0.33733	-0.168406	0.168924
Gene.124288::CL10895.Contig8_All::g.124288::m.124288 1xPhospho [S279]	Gene.124288::CL10895.Contig8_All::g.124288::m.124288	Gene.124288::CL10895	[K].EISDDEDEEEKKDTEEGK.[V] 1xPhospho [S3]; 3xTMT6plex [K11; K12; K18]; 1xTMT6plex [N-Term]	[K].EISDDEDEEEKKDTEEGK.[V]	1xPhospho [S3]; 3xTMT6plex [K11; K12; K18]; 1xTMT6plex [N-Term]	-0.202847	0.00264248	-0.109159	0.0389381	0.153987	0.0153694	0.468606	0.00043245	0.205461	0.00310336	0.359448	0.00105793	0.31462	0.000574017	Q07078	HSP81-3	#N/A	#N/A	#N/A	#N/A		Heat shock protein 90-2 (AtHSP90.2) (AtHsp90-2) (Heat shock protein 81-2) (Hsp81-2) (Protein EARLY-RESPONSIVE TO DEHYDRATION 8) (Protein LOSS OF RECOGNITION OF AVRRPM1 2) (Protein MUTANT SNC1-ENHANCING 12)	AT5G56030	20.2.1	stress.abiotic.heat	20	20.2	cytosol,nucleus	C,N	-0.202847	0.223907	0.114748	-0.2447	-0.0907131	0.426754	0.317595	-0.041853	0.112134	-0.109159	-0.468606	-0.31462	-0.359448	-0.205461	0.153987
Gene.125815::CL11074.Contig1_All::g.125815::m.125815 1xPhospho [S561]	Gene.125815::CL11074.Contig1_All::g.125815::m.125815	Gene.125815::CL11074	[R].GRDSDDDDFR.[D] 1xPhospho [S4]; 1xTMT6plex [N-Term]	[R].GRDSDDDDFR.[D]	1xPhospho [S4]; 1xTMT6plex [N-Term]	-0.0779526	0.0722004	-0.258846	0.00170464	0.104223	0.0733927	0.466395	0.000153811	0.103326	0.0519705	0.207549	0.00129754	0.362172	0.00192264	Q0JA17	Os04g0620400	0	0	0	0		SIT4 phosphatase-associated family protein	AT1G30470	15.2	metal handling.binding, chelation and storage	15	15.2	cytosol,nucleus	C,N	-0.0779526	0.334244	0.0753982	-0.132151	-0.0279278	0.412197	0.153351	-0.0541983	0.0500248	-0.258846	-0.466395	-0.362172	-0.207549	-0.103326	0.104223
Gene.73958::CL5235.Contig2_All::g.73958::m.73958 1xPhospho [S554]; Gene.73966::CL5235.Contig4_All::g.73966::m.73966 1xPhospho [S530]; Gene.73969::CL5235.Contig5_All::g.73969::m.73969 1xPhospho [S546]	Gene.73958::CL5235.Contig2_All::g.73958::m.73958	Gene.73958::CL5235.C	[R].GGEENEGAPDVSDR.[E] 1xPhospho [S12]; 1xTMT6plex [N-Term]	[R].GGEENEGAPDVSDR.[E]	1xPhospho [S12]; 1xTMT6plex [N-Term]	0.142958	0.154823	-0.16494	0.0184543	0.158932	0.16082	0.463726	0.00723677	0.139855	0.0249464	0.298786	0.060363	0.304795	0.00506133	Q0DKN6	Os05g0151400	GO:0008152,metabolic process	0	GO:0035639,purine ribonucleoside triphosphate binding|GO:0005488,binding|GO:0000166,nucleotide binding|GO:1901363,heterocyclic compound binding|GO:1901265,nucleoside phosphate binding|GO:0001882,nucleoside binding|GO:0043168,anion binding|GO:0043167,ion binding|GO:0032561,guanyl ribonucleotide binding|GO:0001883,purine nucleoside binding|GO:0032549,ribonucleoside binding|GO:0017076,purine nucleot…	0	O81283	Translocase of chloroplast 159, chloroplastic	AT4G02510	29.3.3	protein.targeting.chloroplast	29	29.3.3	plastid	P	0.142958	0.718427	0.553487	0.254701	0.413632	0.575469	0.410529	0.111743	0.270674	-0.16494	-0.463726	-0.304795	-0.298786	-0.139855	0.158932
Gene.88015::CL6647.Contig3_All::g.88015::m.88015 2xPhospho [S48; S52]	Gene.88015::CL6647.Contig3_All::g.88015::m.88015	Gene.88015::CL6647.C	[K].APSKPASPNHVAGER.[T] 2xPhospho [S3; S7]; 1xTMT6plex [K4]; 1xTMT6plex [N-Term]	[K].APSKPASPNHVAGER.[T]	2xPhospho [S3; S7]; 1xTMT6plex [K4]; 1xTMT6plex [N-Term]	-0.0579721	0.334015	-0.212483	0.029588	0.0587395	0.12572	0.462828	0.00167748	0.191605	0.00410154	0.250345	0.00401405	0.404088	0.0122597	Q2QX49	LOC_Os12g07190	#N/A	#N/A	#N/A	#N/A	Q9LF97	CBS domain-containing protein CBSCBSPB3	AT3G52950	35.1	not assigned.no ontology	35	35	mitochondrion	M	-0.0579721	0.114343	-0.0981391	-0.348484	-0.289745	0.172316	-0.040167	-0.290512	-0.231772	-0.212483	-0.462828	-0.404088	-0.250345	-0.191605	0.0587395
Gene.10265::CL512.Contig3_All::g.10265::m.10265 1xPhospho [S173]	Gene.10265::CL512.Contig3_All::g.10265::m.10265	Gene.10265::CL512.Co	[K].SGDDDIIGEDSVAPQRSDDEDDGFDDVDAE.[-] 1xPhospho [S17]; 1xTMT6plex [N-Term]	[K].SGDDDIIGEDSVAPQRSDDEDDGFDDVDAE.[-]	1xPhospho [S17]; 1xTMT6plex [N-Term]	0.0757803	0.245137	-0.0380219	0.551545	0.262959	0.00831869	0.45749	0.00173099	0.156509	0.0106975	0.419468	0.000348874	0.194531	0.0284708	Q6K635	OJ1004_A05.20	GO:0044267,cellular protein metabolic process|GO:0009987,cellular process|GO:0006457,protein folding|GO:0044260,cellular macromolecule metabolic process|GO:0019222,regulation of metabolic process|GO:0044238,primary metabolic process|GO:0019538,protein metabolic process|GO:0050790,regulation of catalytic activity|GO:0044237,cellular metabolic process|GO:0043170,macromolecule metabolic process|GO:0…	GO:0031974,membrane-enclosed lumen|GO:0043229,intracellular organelle|GO:0043227,membrane-bounded organelle|GO:0043226,organelle|GO:0009579,thylakoid|GO:0009536,plastid|GO:0009532,plastid stroma|GO:0009570,chloroplast stroma|GO:0005739,mitochondrion|GO:0044435,plastid part|GO:0044434,chloroplast part|GO:0005759,mitochondrial matrix|GO:0005737,cytoplasm|GO:0009507,chloroplast|GO:0043231,intracellu…	GO:0005488,binding|GO:0060590,ATPase regulator activity|GO:0000166,nucleotide binding|GO:1901363,heterocyclic compound binding|GO:1901265,nucleoside phosphate binding|GO:0043169,cation binding|GO:0098772,molecular function regulator|GO:0046914,transition metal ion binding|GO:0060589,nucleoside-triphosphatase regulator activity|GO:0051087,chaperone binding|GO:0043167,ion binding|GO:0017076,purine …	0		GrpE protein homolog	AT5G17710	29.6	protein.folding	29	29.6	plastid	P	0.0757803	0.00208106	-0.0359409	-0.455409	-0.19245	-0.0736992	-0.111721	-0.531189	-0.26823	-0.0380219	-0.45749	-0.194531	-0.419468	-0.156509	0.262959
Gene.156148::CL15562.Contig1_All::g.156148::m.156148 2xPhospho [S830; S833]	Gene.156148::CL15562.Contig1_All::g.156148::m.156148	Gene.156148::CL15562	[K].QSVTNDDSPRSTSDR.[G] 2xPhospho [S8; S11]; 1xTMT6plex [N-Term]	[K].QSVTNDDSPRSTSDR.[G]	2xPhospho [S8; S11]; 1xTMT6plex [N-Term]	-0.236263	0.0648921	-0.0615966	0.309597	-0.195696	0.0908235	0.456488	0.00363631	0.590587	0.000305443	0.394891	0.00526349	0.652184	0.000263246	Q5Z7N1	P0017G10.35	0	0	GO:0043169,cation binding|GO:0043167,ion binding|GO:0005488,binding|GO:0046872,metal ion binding|GO:0005509,calcium ion binding	0	F4HY33	Calcium-binding EF hand family protein	AT1G21630	30.3	signalling.calcium	30	30.3	plasma membrane	PM	-0.236263	0.109811	0.0482144	-0.346677	-0.542373	0.346074	0.284477	-0.110414	-0.30611	-0.0615966	-0.456488	-0.652184	-0.394891	-0.590587	-0.195696
Gene.150745::CL14679.Contig5_All::g.150745::m.150745 2xPhospho [S205; S208]	Gene.150745::CL14679.Contig5_All::g.150745::m.150745	Gene.150745::CL14679	[R].KPVQSAVESDESEEEEEDNEEKGPAIPDK.[A] 2xPhospho [S9; S12]; 3xTMT6plex [K1; K22; K29]; 1xTMT6plex [N-Term]	[R].KPVQSAVESDESEEEEEDNEEKGPAIPDK.[A]	2xPhospho [S9; S12]; 3xTMT6plex [K1; K22; K29]; 1xTMT6plex [N-Term]	0.0441226	0.418942	-0.0395284	0.549206	0.185132	0.0226014	0.456211	0.00215109	0.231551	0.00510153	0.416682	0.000999323	0.271079	0.0108132	Q5VQQ8	P0425G02.36	GO:0080090,regulation of primary metabolic process|GO:0019222,regulation of metabolic process|GO:0031326,regulation of cellular biosynthetic process|GO:0031323,regulation of cellular metabolic process|GO:0090304,nucleic acid metabolic process|GO:0044249,cellular biosynthetic process|GO:0034641,cellular nitrogen compound metabolic process|GO:0006807,nitrogen compound metabolic process|GO:0034645,c…	0	GO:0043565,sequence-specific DNA binding|GO:0003700,transcription factor activity, sequence-specific DNA binding|GO:0097159,organic cyclic compound binding|GO:0005488,binding|GO:0003676,nucleic acid binding|GO:0003677,DNA binding|GO:1901363,heterocyclic compound binding|GO:0001071,nucleic acid binding transcription factor activity	0		Transcriptional repressor ILP1 (INCREASED LEVEL OF POLYPLOIDY 1)	AT5G08550	35.2	not assigned.unknown	35	35	nucleus	N	0.0441226	-0.0616721	-0.1012	-0.517883	-0.332751	-0.105795	-0.145323	-0.562005	-0.376874	-0.0395284	-0.456211	-0.271079	-0.416682	-0.231551	0.185132
Gene.101830::CL8137.Contig2_All::g.101830::m.101830 1xPhospho [S105]	Gene.101830::CL8137.Contig2_All::g.101830::m.101830	Gene.101830::CL8137.	[R].TISKPVEDPSELPK.[W] 1xPhospho [S10]; 2xTMT6plex [K4; K14]; 1xTMT6plex [N-Term]	[R].TISKPVEDPSELPK.[W]	1xPhospho [S10]; 2xTMT6plex [K4; K14]; 1xTMT6plex [N-Term]	-0.0730635	0.133706	-0.256419	0.00675491	-0.0798914	0.126271	0.454795	0.00120547	0.278268	0.00170062	0.198377	0.00391129	0.534687	0.000856033	P14655	GLN2	GO:0051049,regulation of transport|GO:0009167,purine ribonucleoside monophosphate metabolic process|GO:0044281,small molecule metabolic process|GO:0044283,small molecule biosynthetic process|GO:0071840,cellular component organization or biogenesis|GO:0044712,single-organism catabolic process|GO:0044710,single-organism metabolic process|GO:0009132,nucleoside diphosphate metabolic process|GO:000975…	GO:0022626,cytosolic ribosome|GO:0055035,plastid thylakoid membrane|GO:0034357,photosynthetic membrane|GO:0031976,plastid thylakoid|GO:0031975,envelope|GO:0048046,apoplast|GO:0043229,intracellular organelle|GO:0043228,non-membrane-bounded organelle|GO:0005622,intracellular|GO:0043227,membrane-bounded organelle|GO:0043226,organelle|GO:0009535,chloroplast thylakoid membrane|GO:0009534,chloroplast t…	GO:0035639,purine ribonucleoside triphosphate binding|GO:0016211,ammonia ligase activity|GO:0016880,acid-ammonia (or amide) ligase activity|GO:0005488,binding|GO:0043167,ion binding|GO:1901363,heterocyclic compound binding|GO:1901265,nucleoside phosphate binding|GO:0001882,nucleoside binding|GO:0043168,anion binding|GO:0000166,nucleotide binding|GO:0016879,ligase activity, forming carbon-nitrogen…	osa00220,Arginine biosynthesis|osa00630,Glyoxylate and dicarboxylate metabolism|osa00250,Alanine, aspartate and glutamate metabolism|osa01230,Biosynthesis of amino acids|osa00910,Nitrogen metabolism|osa01100,Metabolic pathways		Glutamine synthetase, chloroplastic/mitochondrial (EC 6.3.1.2) (GS2) (Glutamate--ammonia ligase)	AT5G35630	12.2.2	N-metabolism.ammonia metabolism.glutamine synthetase	12	12.2	plastid	P	-0.0730635	-0.00510087	-0.26152	-0.459896	-0.539787	0.0679626	-0.188456	-0.386833	-0.466724	-0.256419	-0.454795	-0.534687	-0.198377	-0.278268	-0.0798914
Gene.206868::CL23054.Contig2_All::g.206868::m.206868 2xPhospho [S198; S202]	Gene.206868::CL23054.Contig2_All::g.206868::m.206868	Gene.206868::CL23054	[R].KKEDSEGMSGGGGEDGAGGSK.[S] 2xPhospho [S5; S9]; 1xOxidation [M8]; 3xTMT6plex [K1; K2; K21]; 1xTMT6plex [N-Term]	[R].KKEDSEGMSGGGGEDGAGGSK.[S]	2xPhospho [S5; S9]; 1xOxidation [M8]; 3xTMT6plex [K1; K2; K21]; 1xTMT6plex [N-Term]	0.011738	0.611288	-0.325186	0.00084453	-0.0029217	0.924223	0.453568	2.53047e-05	0.131304	0.0132454	0.128382	0.00192056	0.45649	0.0056218	Q2RAA7	Os11g0158600	GO:0080090,regulation of primary metabolic process|GO:0019222,regulation of metabolic process|GO:0031326,regulation of cellular biosynthetic process|GO:0031323,regulation of cellular metabolic process|GO:0090304,nucleic acid metabolic process|GO:0044249,cellular biosynthetic process|GO:0034641,cellular nitrogen compound metabolic process|GO:0006807,nitrogen compound metabolic process|GO:0034645,c…	GO:0043231,intracellular membrane-bounded organelle|GO:0005634,nucleus|GO:0044464,cell part|GO:0005623,cell|GO:0005622,intracellular|GO:0043229,intracellular organelle|GO:0044424,intracellular part|GO:0043227,membrane-bounded organelle|GO:0043226,organelle	GO:0097159,organic cyclic compound binding|GO:0005488,binding|GO:0003676,nucleic acid binding|GO:0003677,DNA binding|GO:1901363,heterocyclic compound binding	0		BEL1-like homeodomain protein 1 (BEL1-like protein 1) (Protein EMBRYO SAC DEVELOPMENT ARREST 29)	AT2G35940	27.3.22	RNA.regulation of transcription.HB,Homeobox transcription factor family	27	27.3	nucleus	N	0.011738	0.10667	-0.218516	-0.346898	-0.34982	0.094932	-0.230254	-0.358636	-0.361558	-0.325186	-0.453568	-0.45649	-0.128382	-0.131304	-0.0029217
Gene.169603::CL17982.Contig1_All::g.169603::m.169603 2xPhospho [S367; S374]	Gene.169603::CL17982.Contig1_All::g.169603::m.169603	Gene.169603::CL17982	[K].GEIHYIRDSDDERPDSDEDPDDDLDI.[-] 2xPhospho [S9; S16]; 1xTMT6plex [N-Term]	[K].GEIHYIRDSDDERPDSDEDPDDDLDI.[-]	2xPhospho [S9; S16]; 1xTMT6plex [N-Term]	-0.0213105	0.647891	0.103797	0.0562752	0.212354	0.0404323	0.452176	0.00191985	0.34362	0.00324296	0.555974	0.00149544	0.239822	0.00441973	Q0J0P1	Os09g0490200	GO:0080090,regulation of primary metabolic process|GO:0019222,regulation of metabolic process|GO:0031326,regulation of cellular biosynthetic process|GO:0031323,regulation of cellular metabolic process|GO:0090304,nucleic acid metabolic process|GO:0044249,cellular biosynthetic process|GO:0034641,cellular nitrogen compound metabolic process|GO:0006807,nitrogen compound metabolic process|GO:0034645,c…	GO:0043231,intracellular membrane-bounded organelle|GO:0005634,nucleus|GO:0044464,cell part|GO:0005623,cell|GO:0005622,intracellular|GO:0043229,intracellular organelle|GO:0044424,intracellular part|GO:0043227,membrane-bounded organelle|GO:0043226,organelle	GO:0003700,transcription factor activity, sequence-specific DNA binding|GO:0001071,nucleic acid binding transcription factor activity	osa04075,Plant hormone signal transduction		Elongator complex protein 5 (AtELP5) (Elongator component 5)	AT2G18410	35.2	not assigned.unknown	35	35	cytosol	C	-0.0213105	-0.0635235	0.040274	-0.5157	-0.303346	-0.042213	0.0615845	-0.494389	-0.282035	0.103797	-0.452176	-0.239822	-0.555974	-0.34362	0.212354
Gene.161341::CL16447.Contig5_All::g.161341::m.161341 1xPhospho [S]	Gene.161341::CL16447.Contig5_All::g.161341::m.161341	Gene.161341::CL16447	[R].GIVAGSSSGGNAAEEEEVVREQEDEEEEERGEEK.[E] 1xPhospho [S]; 1xTMT6plex [K34]; 1xTMT6plex [N-Term]	[R].GIVAGSSSGGNAAEEEEVVREQEDEEEEERGEEK.[E]	1xPhospho [S]; 1xTMT6plex [K34]; 1xTMT6plex [N-Term]	-0.212904	0.0043205	-0.281467	0.0217744	0.320157	0.00662085	0.449179	0.000178975	-0.152446	0.0821437	0.167711	0.0752189	0.129022	0.047013	Q67UM4	OSJNBb0071O21.27	#N/A	#N/A	#N/A	#N/A	Q8VZ20	Trihelix transcription factor ASR3	AT2G33550	35.1	not assigned.no ontology	35	35	nucleus	N	-0.212904	-0.0858506	-0.367318	-0.535029	-0.214872	0.127054	-0.154414	-0.322125	-0.00196821	-0.281467	-0.449179	-0.129022	-0.167711	0.152446	0.320157
Gene.217030::Unigene6510_All::g.217030::m.217030 2xPhospho [S262; S265]	Gene.217030::Unigene6510_All::g.217030::m.217030	Gene.217030::Unigene	[K].MESNASDDSEDEKPLAAR.[F] 2xPhospho [S6; S9]; 1xOxidation [M1]; 1xTMT6plex [K13]; 1xTMT6plex [N-Term]	[K].MESNASDDSEDEKPLAAR.[F]	2xPhospho [S6; S9]; 1xOxidation [M1]; 1xTMT6plex [K13]; 1xTMT6plex [N-Term]	0.0755666	0.233058	0.0795604	0.223795	-0.180595	0.0874391	0.449131	0.00361229	0.709286	0.0104076	0.528691	0.0013197	0.629726	0.0022883	Q84ZL5	DNA topoisomerase I	#N/A	#N/A	#N/A	#N/A	Q9FJ79	DNA topoisomerase 1 beta	AT5G55310	28.1	DNA.synthesis/chromatin structure	28	28.1	nucleus	N	0.0755666	-0.113232	-0.033672	-0.562363	-0.742958	-0.188799	-0.109239	-0.63793	-0.818525	0.0795604	-0.449131	-0.629726	-0.528691	-0.709286	-0.180595
Gene.169784::CL17998.Contig2_All::g.169784::m.169784 2xPhospho [S228; S237]	Gene.169784::CL17998.Contig2_All::g.169784::m.169784	Gene.169784::CL17998	[R].ADSPEREPPKASDADK.[M] 2xPhospho [S3; S12]; 2xTMT6plex [K10; K16]; 1xTMT6plex [N-Term]	[R].ADSPEREPPKASDADK.[M]	2xPhospho [S3; S12]; 2xTMT6plex [K10; K16]; 1xTMT6plex [N-Term]	0.285462	0.0318526	-0.118126	0.24901	0.0690063	0.0298771	0.447897	0.000647476	0.260764	0.061173	0.32977	0.0382364	0.37889	0.00116706	Q9ST27	PHOT2	GO:0009628,response to abiotic stimulus|GO:0019220,regulation of phosphate metabolic process|GO:0080090,regulation of primary metabolic process|GO:0019222,regulation of metabolic process|GO:0051049,regulation of transport|GO:0051667,establishment of plastid localization|GO:0009451,RNA modification|GO:0061024,membrane organization|GO:0006820,anion transport|GO:0007165,signal transduction|GO:003476…	GO:0005737,cytoplasm|GO:0005794,Golgi apparatus|GO:0043231,intracellular membrane-bounded organelle|GO:0044464,cell part|GO:0044444,cytoplasmic part|GO:0005623,cell|GO:0005622,intracellular|GO:0043229,intracellular organelle|GO:0012505,endomembrane system|GO:0044424,intracellular part|GO:0043227,membrane-bounded organelle|GO:0043226,organelle	GO:0038023,signaling receptor activity|GO:0010181,FMN binding|GO:0035639,purine ribonucleoside triphosphate binding|GO:0060089,molecular transducer activity|GO:0004872,receptor activity|GO:0004871,signal transducer activity|GO:0043167,ion binding|GO:1901363,heterocyclic compound binding|GO:0001883,purine nucleoside binding|GO:0001882,nucleoside binding|GO:0043168,anion binding|GO:0050662,coenzyme…	0		Phototropin-2 (EC 2.7.11.1) (Defective in chloroplast avoidance protein 1) (Non-phototropic hypocotyl 1-like protein 1) (AtKin7) (NPH1-like protein 1)	AT5G58140	29.4	protein.postranslational modification	29	29.4	plasma membrane	PM	0.285462	0.189907	0.0717809	-0.25799	-0.188983	-0.0955552	-0.213681	-0.543452	-0.474446	-0.118126	-0.447897	-0.37889	-0.32977	-0.260764	0.0690063
Gene.167549::CL17567.Contig4_All::g.167549::m.167549 2xPhospho [S582; S583]	Gene.167549::CL17567.Contig4_All::g.167549::m.167549	Gene.167549::CL17567	[R].ETESSNEVPHQTSSK.[R] 2xPhospho [S4; S5]; 1xTMT6plex [K15]; 1xTMT6plex [N-Term]	[R].ETESSNEVPHQTSSK.[R]	2xPhospho [S4; S5]; 1xTMT6plex [K15]; 1xTMT6plex [N-Term]	-0.250427	0.0910474	-0.0598589	0.24845	0.207465	0.0467767	0.447288	0.0122447	0.179963	0.034454	0.387429	0.00262278	0.239822	0.0452003	Q6AU09	OSJNBb0122C16.2	#N/A	#N/A	#N/A	#N/A		FIP1[V]-like protein (AtFIP1(V)) (Factor interacting with poly(A) polymerase 1-like 5) (AtFIPS5) (Protein HOMOLOG OF YEAST FIP1 [V])	AT5G58040	27.1.3.7	RNA.processing.3' end processing.Fip1	27	27.1	nucleus	N	-0.250427	-0.265399	-0.325258	-0.712687	-0.505221	-0.0149717	-0.0748307	-0.46226	-0.254794	-0.0598589	-0.447288	-0.239822	-0.387429	-0.179963	0.207465
Gene.50338::CL3247.Contig4_All::g.50338::m.50338 2xPhospho [S908; S912]; Gene.50336::CL3247.Contig3_All::g.50336::m.50336 2xPhospho [S682; S686]	Gene.50338::CL3247.Contig4_All::g.50338::m.50338	Gene.50338::CL3247.C	[R].AASVEKPESERHSDNESQK.[K] 2xPhospho [S9; S13]; 2xTMT6plex [K6; K19]; 1xTMT6plex [N-Term]	[R].AASVEKPESERHSDNESQK.[K]	2xPhospho [S9; S13]; 2xTMT6plex [K6; K19]; 1xTMT6plex [N-Term]	-0.220647	0.0842395	-0.340291	0.0231281	0.0336504	0.589845	0.44727	0.00656868	0.0733288	0.160293	0.106979	0.0393815	0.41362	0.0108246	Q6H470	B1250G12.14	0	0	GO:0097159,organic cyclic compound binding|GO:0005488,binding|GO:0003676,nucleic acid binding|GO:1901363,heterocyclic compound binding|GO:0003723,RNA binding	0		Regulator of nonsense transcripts UPF2 (Nonsense mRNA reducing factor UPF2) (Up-frameshift suppressor 2 homolog) (AtUpf2)	AT2G39260	29.2.99	protein.synthesis.misc	29	29.2	nucleus	N	-0.220647	-0.0367439	-0.377035	-0.484014	-0.450364	0.183903	-0.156388	-0.263367	-0.229717	-0.340291	-0.44727	-0.41362	-0.106979	-0.0733288	0.0336504
Gene.130253::CL11627.Contig2_All::g.130253::m.130253 2xPhospho [S299; S301]	Gene.130253::CL11627.Contig2_All::g.130253::m.130253	Gene.130253::CL11627	[R].ERSRSLPYSPYR.[M] 2xPhospho [S3; S5]; 1xTMT6plex [N-Term]	[R].ERSRSLPYSPYR.[M]	2xPhospho [S3; S5]; 1xTMT6plex [N-Term]	0.13852	0.0113208	-0.058957	0.0123169	0.0670588	0.0366418	0.445205	0.00260431	0.319189	0.000113759	0.386248	0.000270384	0.378146	5.46693e-05	Q0D9E5	Os06g0724600	0	0	GO:0097159,organic cyclic compound binding|GO:0000166,nucleotide binding|GO:0036094,small molecule binding|GO:0005488,binding|GO:0003676,nucleic acid binding|GO:1901363,heterocyclic compound binding|GO:1901265,nucleoside phosphate binding	osa03040,Spliceosome		RNA-binding (RRM/RBD/RNP motifs) family protein	AT4G35785	27.4	RNA.RNA binding	27	27.4	nucleus	N	0.13852	-0.0185951	-0.0775521	-0.4638	-0.396741	-0.157115	-0.216072	-0.60232	-0.535261	-0.058957	-0.445205	-0.378146	-0.386248	-0.319189	0.0670588
Gene.267494::Unigene37195_All::g.267494::m.267494 2xPhospho [S258; S260]	Gene.267494::Unigene37195_All::g.267494::m.267494	Gene.267494::Unigene	[R].ADSRSPVDRER.[R] 2xPhospho [S3; S5]; 1xTMT6plex [N-Term]	[R].ADSRSPVDRER.[R]	2xPhospho [S3; S5]; 1xTMT6plex [N-Term]	-0.252337	0.050943	-0.0257263	0.849906	0.637981	0.0750917	0.444965	0.0293617	-0.218742	0.126563	0.419239	0.0341038	-0.193016	0.146795	Q5ZCD9	P0011G08.21	0	0	GO:0043169,cation binding|GO:0046914,transition metal ion binding|GO:0097159,organic cyclic compound binding|GO:0000166,nucleotide binding|GO:0036094,small molecule binding|GO:0043167,ion binding|GO:0008270,zinc ion binding|GO:0003676,nucleic acid binding|GO:0046872,metal ion binding|GO:1901363,heterocyclic compound binding|GO:1901265,nucleoside phosphate binding|GO:0005488,binding	osa03040,Spliceosome	Q8VYA5	Serine/arginine-rich splicing factor RS2Z33	AT2G37340	27.1.1	RNA.processing.splicing	27	27.1	nucleus	N	-0.252337	0.0211293	-0.00459701	-0.423836	0.214145	0.273466	0.24774	-0.171499	0.466482	-0.0257263	-0.444965	0.193016	-0.419239	0.218742	0.637981
Gene.165406::CL17145.Contig3_All::g.165406::m.165406 3xPhospho [S411; S413; S416]; Gene.165409::CL17145.Contig4_All::g.165409::m.165409 3xPhospho [S411; S413; S416]; Gene.165401::CL17145.Contig1_All::g.165401::m.165401 3xPhospho [S411; S413; S416]	Gene.165406::CL17145.Contig3_All::g.165406::m.165406	Gene.165406::CL17145	[R].RSISPYSRSPNR.[S] 3xPhospho [S2; S4; S7]; 1xTMT6plex [N-Term]	[R].RSISPYSRSPNR.[S]	3xPhospho [S2; S4; S7]; 1xTMT6plex [N-Term]	0.186828	0.00288418	0.190689	0.0797514	0.293627	0.00201791	0.444945	0.00316121	0.342007	0.00335565	0.635634	0.00059068	0.151318	0.00117127	Q0DT40	Os03g0270200	GO:0016070,RNA metabolic process|GO:0016071,mRNA metabolic process|GO:0044238,primary metabolic process|GO:0044260,cellular macromolecule metabolic process|GO:0006139,nucleobase-containing compound metabolic process|GO:0009987,cellular process|GO:0006725,cellular aromatic compound metabolic process|GO:0010467,gene expression|GO:0044237,cellular metabolic process|GO:0043170,macromolecule metabolic…	0	0	osa03013,RNA transport|osa03015,mRNA surveillance pathway	Q8L7W3	At2g29210/F16P2.41	AT2G29210	27.1.1	RNA.processing.splicing	27	27.1	nucleus	N	0.186828	-0.0961141	0.0945748	-0.541059	-0.247432	-0.282942	-0.0922532	-0.727887	-0.43426	0.190689	-0.444945	-0.151318	-0.635634	-0.342007	0.293627
Gene.160238::CL16253.Contig2_All::g.160238::m.160238 1xPhospho [S51]	Gene.160238::CL16253.Contig2_All::g.160238::m.160238	Gene.160238::CL16253	[R].AGFSAGSPK.[V] 1xPhospho [S7]; 1xTMT6plex [K9]; 1xTMT6plex [N-Term]	[R].AGFSAGSPK.[V]	1xPhospho [S7]; 1xTMT6plex [K9]; 1xTMT6plex [N-Term]	0.361563	0.0813981	-0.133088	0.266459	0.364076	0.00830181	0.443412	0.00221261	-0.0537522	0.583242	0.310324	0.025102	0.0793361	0.141362	Q65XV6	P0016H04.12	0	GO:0044425,membrane part|GO:0016021,integral component of membrane|GO:0016020,membrane|GO:0031224,intrinsic component of membrane	0	0		Outer envelope pore protein 16-1, chloroplastic (Chloroplastic outer envelope pore protein of 16 kDa 1) (AtOEP16-1) (OEP16-1) (Outer plastid envelope protein 16-L) (AtOEP16-L) (Leave outer plastid envelope protein 16) (Protochlorophyllide-dependent translocon protein 16) (Ptc16)	AT2G28900	29.3.3	protein.targeting.chloroplast	29	29.3.3	plastid	P	0.361563	0.409793	0.276705	-0.0336193	0.330457	0.0482298	-0.0848584	-0.395182	-0.0311063	-0.133088	-0.443412	-0.0793361	-0.310324	0.0537522	0.364076
Gene.89665::CL6804.Contig6_All::g.89665::m.89665 1xPhospho [S242]	Gene.89665::CL6804.Contig6_All::g.89665::m.89665	Gene.89665::CL6804.C	[R].EVEPEPQPEPMEVSDEEKER.[K] 1xPhospho [S14]; 1xOxidation [M11]; 1xTMT6plex [K18]; 1xTMT6plex [N-Term]	[R].EVEPEPQPEPMEVSDEEKER.[K]	1xPhospho [S14]; 1xOxidation [M11]; 1xTMT6plex [K18]; 1xTMT6plex [N-Term]	-0.128616	0.0338313	0.0988815	0.0465523	0.105585	0.0852865	0.442929	0.00832015	0.436226	0.000838448	0.541811	0.00089113	0.337344	0.000640505	Q0JBE4	Os04g0538000	0	0	0	0		Hsp70-Hsp90 organizing protein 3 (AtHop3)	AT4G12400	20	stress	20	20	nucleus	N	-0.128616	-0.368027	-0.269146	-0.810957	-0.705372	-0.239411	-0.140529	-0.68234	-0.576755	0.0988815	-0.442929	-0.337344	-0.541811	-0.436226	0.105585
Gene.150168::CL14578.Contig1_All::g.150168::m.150168 1xPhospho [S114]	Gene.150168::CL14578.Contig1_All::g.150168::m.150168	Gene.150168::CL14578	[R].RLEGAYGSPEAEGDEDDSDREDQGNAAVK.[V] 1xPhospho [S18]; 1xTMT6plex [K29]; 1xTMT6plex [N-Term]	[R].RLEGAYGSPEAEGDEDDSDREDQGNAAVK.[V]	1xPhospho [S18]; 1xTMT6plex [K29]; 1xTMT6plex [N-Term]	0.0333225	0.662715	-0.173162	0.0710064	0.00289159	0.917101	0.442815	0.00328317	0.266761	0.000572288	0.269652	0.00150947	0.439923	0.0190593	Q2QPI8	LOC_Os12g34330	#N/A	#N/A	#N/A	#N/A		RING/FYVE/PHD-type zinc finger family protein	AT3G52100	27.3.99	RNA.regulation of transcription.unclassified	27	27.3	nucleus	N	0.0333225	0.124081	-0.0490812	-0.318733	-0.315842	0.0907586	-0.0824036	-0.352056	-0.349164	-0.173162	-0.442815	-0.439923	-0.269652	-0.266761	0.00289159
Gene.128516::CL11403.Contig2_All::g.128516::m.128516 1xPhospho [S704]	Gene.128516::CL11403.Contig2_All::g.128516::m.128516	Gene.128516::CL11403	[R].GPYDPLLDSIEPSSNSINK.[M] 1xPhospho [S16]; 1xTMT6plex [K19]; 1xTMT6plex [N-Term]	[R].GPYDPLLDSIEPSSNSINK.[M]	1xPhospho [S16]; 1xTMT6plex [K19]; 1xTMT6plex [N-Term]	-0.164591	0.0384165	0.10797	0.12958	0.202979	0.0289179	0.442308	0.0021925	0.347298	0.00265469	0.550277	0.000588486	0.239329	0.0162015	Q10Q04	Os03g0214900	#N/A	#N/A	#N/A	#N/A		At3g26850 (Histone-lysine N-methyltransferase)	AT3G26850	35.2	not assigned.unknown	35	35	nucleus	N	-0.164591	-0.186063	-0.0780937	-0.628371	-0.425392	-0.0214721	0.0864974	-0.46378	-0.260801	0.10797	-0.442308	-0.239329	-0.550277	-0.347298	0.202979
Gene.14225::CL755.Contig19_All::g.14225::m.14225 1xPhospho [S503]; Gene.14187::CL755.Contig12_All::g.14187::m.14187 1xPhospho [S719]; Gene.14151::CL755.Contig6_All::g.14151::m.14151 1xPhospho [S570]	Gene.14225::CL755.Contig19_All::g.14225::m.14225	Gene.14225::CL755.Co	[K].ELENAEQGGSDKQDELSEQGK.[N] 1xPhospho [S10]; 2xTMT6plex [K12; K21]; 1xTMT6plex [N-Term]	[K].ELENAEQGGSDKQDELSEQGK.[N]	1xPhospho [S10]; 2xTMT6plex [K12; K21]; 1xTMT6plex [N-Term]	-0.30801	0.050943	-0.229321	0.00207542	0.19581	0.0207187	0.440889	0.000240658	0.0157572	0.694951	0.211568	0.00186042	0.245078	0.0254179	Q69KV3	Os09g0104300	#N/A	#N/A	#N/A	#N/A	Q9SHU9	Expressed protein	AT2G15270	35.2	not assigned.unknown	35	35	nucleus	N	-0.30801	-0.091326	-0.320647	-0.532215	-0.336404	0.216684	-0.0126368	-0.224204	-0.028394	-0.229321	-0.440889	-0.245078	-0.211568	-0.0157572	0.19581
Gene.274941::Unigene42666_All::g.274941::m.274941 1xPhospho [S]	Gene.274941::Unigene42666_All::g.274941::m.274941	Gene.274941::Unigene	[R].GPSGFPGAGGSGSDSDEPQEYYTGGEK.[S] 1xPhospho [S]; 1xTMT6plex [K27]; 1xTMT6plex [N-Term]	[R].GPSGFPGAGGSGSDSDEPQEYYTGGEK.[S]	1xPhospho [S]; 1xTMT6plex [K27]; 1xTMT6plex [N-Term]	-0.060651	0.0586426	-0.0700737	0.0391879	0.147263	0.00425087	0.440631	9.31908e-05	0.223294	0.00113012	0.370557	0.000261583	0.293368	0.00028382	Q0JCK5	Os04g0464500	0	0	0	osa04141,Protein processing in endoplasmic reticulum		Plant UBX domain-containing protein 4 (PUX4) (CDC48-interacting UBX-domain protein 4)	AT4G04210	29.5	protein.degradation	29	29.5	nucleus	N	-0.060651	0.144916	0.0748422	-0.295715	-0.148452	0.205567	0.135493	-0.235064	-0.0878009	-0.0700737	-0.440631	-0.293368	-0.370557	-0.223294	0.147263
Gene.123282::CL10781.Contig1_All::g.123282::m.123282 2xPhospho [S585; S588]; Gene.123288::CL10781.Contig3_All::g.123288::m.123288 2xPhospho [S601; S604]	Gene.123282::CL10781.Contig1_All::g.123282::m.123282	Gene.123282::CL10781	[R].EADHDNDSEISVVEDDDYTK.[F] 2xPhospho [S8; S11]; 1xTMT6plex [K20]; 1xTMT6plex [N-Term]	[R].EADHDNDSEISVVEDDDYTK.[F]	2xPhospho [S8; S11]; 1xTMT6plex [K20]; 1xTMT6plex [N-Term]	-0.0816052	0.0401063	0.0224005	0.331887	0.0626244	0.127741	0.440311	0.000413323	0.400087	0.00117186	0.462712	0.000262817	0.377687	0.00346737	Q5Z6D2	P0427E01.43	#N/A	#N/A	#N/A	#N/A		At2g34970 (Putative translation initiation factor eIF-2B epsilon subunit) (Trimeric LpxA-like enzyme)	AT2G34970	29.2.3	protein.synthesis.initiation	29	29.2	cytosol	C	-0.0816052	-0.127029	-0.104629	-0.56734	-0.504716	-0.0454241	-0.0230236	-0.485735	-0.423111	0.0224005	-0.440311	-0.377687	-0.462712	-0.400087	0.0626244
Gene.101264::CL8070.Contig2_All::g.101264::m.101264 2xPhospho [S454; S456]	Gene.101264::CL8070.Contig2_All::g.101264::m.101264	Gene.101264::CL8070.	[K].RHDSDSDGYAHK.[R] 2xPhospho [S4; S6]; 1xTMT6plex [K12]; 1xTMT6plex [N-Term]	[K].RHDSDSDGYAHK.[R]	2xPhospho [S4; S6]; 1xTMT6plex [K12]; 1xTMT6plex [N-Term]	0.0551596	0.19668	0.0106827	0.752996	0.393102	0.0102491	0.439704	0.000979426	0.0572844	0.406026	0.450387	0.00499646	0.0466017	0.474973	Q7XPE2	OSJNBa0060N03.19	0	0	0	0		Pre-mRNA-splicing factor	AT3G49601	35.2	not assigned.unknown	35	35	nucleus	N	0.0551596	0.202258	0.212941	-0.237446	0.155657	0.147099	0.157782	-0.292605	0.100497	0.0106827	-0.439704	-0.0466017	-0.450387	-0.0572844	0.393102
Gene.157595::CL15785.Contig7_All::g.157595::m.157595 1xPhospho [S21]	Gene.157595::CL15785.Contig7_All::g.157595::m.157595	Gene.157595::CL15785	[R].RDDDDSDDRR.[G] 1xPhospho [S6]; 1xTMT6plex [N-Term]	[R].RDDDDSDDRR.[G]	1xPhospho [S6]; 1xTMT6plex [N-Term]	0.21297	0.387776	0.469743	0.0376111	0.220627	0.128243	0.435559	0.00602336	0.684675	0.0137417	0.905301	0.00133896	0.214932	0.158944	Q10M12	Ricin B-like lectin R40C1	#N/A	#N/A	#N/A	#N/A	Q945P1	Ricin B-like lectin EULS3	AT2G39050	35.1.41	not assigned.no ontology.hydroxyproline rich proteins	35	35	nucleus	N	0.21297	-0.109675	0.360068	-0.545234	-0.324607	-0.322645	0.147098	-0.758204	-0.537577	0.469743	-0.435559	-0.214932	-0.905301	-0.684675	0.220627
Gene.96928::CL7590.Contig2_All::g.96928::m.96928 2xPhospho [S607; S609]	Gene.96928::CL7590.Contig2_All::g.96928::m.96928	Gene.96928::CL7590.C	[R].GDRSPSRDGPDDQMFDGFR.[G] 2xPhospho [S4; S6]; 1xOxidation [M14]; 1xTMT6plex [N-Term]	[R].GDRSPSRDGPDDQMFDGFR.[G]	2xPhospho [S4; S6]; 1xOxidation [M14]; 1xTMT6plex [N-Term]	0.0428195	0.251103	-0.00105114	0.981774	0.106137	0.147978	0.434361	0.0029956	0.327172	0.00166225	0.43331	0.00224868	0.328224	0.00291255	Q5Z4U6	P0545E05.35	0	0	GO:0043169,cation binding|GO:0046872,metal ion binding|GO:0005488,binding|GO:0043167,ion binding	0		Abscisic acid receptor PYL5 (ABI1-binding protein 3) (PYR1-like protein 5) (Regulatory components of ABA receptor 8)	AT5G05440	35.1	not assigned.no ontology	35	35	cytosol	C	0.0428195	-0.0134697	-0.0145208	-0.44783	-0.341693	-0.0562891	-0.0573403	-0.49065	-0.384513	-0.00105114	-0.434361	-0.328224	-0.43331	-0.327172	0.106137
Gene.126848::CL11185.Contig2_All::g.126848::m.126848 1xPhospho [S717]	Gene.126848::CL11185.Contig2_All::g.126848::m.126848	Gene.126848::CL11185	[K].APVEKDSDGEDTVAPTVTK.[L] 1xPhospho [S7]; 2xTMT6plex [K5; K19]; 1xTMT6plex [N-Term]	[K].APVEKDSDGEDTVAPTVTK.[L]	1xPhospho [S7]; 2xTMT6plex [K5; K19]; 1xTMT6plex [N-Term]	-0.171132	0.00271552	-0.195134	0.00121251	0.0895724	0.0229387	0.433423	0.000263711	0.148717	0.000341899	0.238289	0.000829678	0.343851	0.000105639	Q6K272	P0415D04.44	GO:0044712,single-organism catabolic process|GO:0019320,hexose catabolic process|GO:0044710,single-organism metabolic process|GO:0005975,carbohydrate metabolic process|GO:0044238,primary metabolic process|GO:0046365,monosaccharide catabolic process|GO:0005996,monosaccharide metabolic process|GO:0019318,hexose metabolic process|GO:1901575,organic substance catabolic process|GO:0016052,carbohydrate…	0	0	osa03018,RNA degradation	Q93ZI7	AT5G35430	AT5G35430	35.2	not assigned.unknown	35	35	cytosol	C	-0.171132	0.137296	-0.0578373	-0.296127	-0.206554	0.308429	0.113295	-0.124994	-0.0354221	-0.195134	-0.433423	-0.343851	-0.238289	-0.148717	0.0895724
Gene.285165::Unigene51043_All::g.285165::m.285165 1xPhospho [S181]	Gene.285165::Unigene51043_All::g.285165::m.285165	Gene.285165::Unigene	[R].LEDLGDESEEDEVEK.[V] 1xPhospho [S8]; 1xTMT6plex [K15]; 1xTMT6plex [N-Term]	[R].LEDLGDESEEDEVEK.[V]	1xPhospho [S8]; 1xTMT6plex [K15]; 1xTMT6plex [N-Term]	-0.264909	0.0684635	-0.249088	0.0444933	-0.063756	0.284796	0.427803	0.0032832	0.242471	0.0171506	0.178715	0.0130654	0.491559	0.00461104	Q84PW6	P0443G08.135	0	0	0	0		Uncharacterized protein At4g24370 (Uncharacterized protein T22A6.200)	AT4G24370	35.2	not assigned.unknown	35	35	nucleus	N	-0.264909	-0.181345	-0.430433	-0.609148	-0.672903	0.0835647	-0.165523	-0.344238	-0.407994	-0.249088	-0.427803	-0.491559	-0.178715	-0.242471	-0.063756
Gene.173711::CL18724.Contig2_All::g.173711::m.173711 1xPhospho [S]	Gene.173711::CL18724.Contig2_All::g.173711::m.173711	Gene.173711::CL18724	[R].TSSGAASGPSESR.[G] 1xPhospho [S]; 1xTMT6plex [N-Term]	[R].TSSGAASGPSESR.[G]	1xPhospho [S]; 1xTMT6plex [N-Term]	0.874325	0.0110568	-0.144445	0.133491	-0.322442	0.00449354	0.425073	0.00411151	0.603071	0.000448999	0.280628	0.00358476	0.747516	0.000821413	Q5N797	P0005H10.6	0	0	0	0		Regulator of chromosome condensation (RCC1) family protein (Regulator of chromosome condensation-like protein)	AT3G55580	31.2	cell.division	31	31.2	nucleus	N	0.874325	0.409127	0.264682	-0.0159463	-0.338389	-0.465198	-0.609643	-0.890271	-1.21271	-0.144445	-0.425073	-0.747516	-0.280628	-0.603071	-0.322442
Gene.31432::CL1844.Contig4_All::g.31432::m.31432 1xPhospho [S327]	Gene.31432::CL1844.Contig4_All::g.31432::m.31432	Gene.31432::CL1844.C	[K].KQDDDDSDDENKK.[R] 1xPhospho [S7]; 3xTMT6plex [K1; K12; K13]; 1xTMT6plex [N-Term]	[K].KQDDDDSDDENKK.[R]	1xPhospho [S7]; 3xTMT6plex [K1; K12; K13]; 1xTMT6plex [N-Term]	0.328722	0.00254903	-0.251771	0.00560122	0.092174	0.055561	0.424125	0.000527085	0.0801794	0.0560941	0.172353	0.00104252	0.331951	0.00258549	Q7XXQ8	P0479H10.4-1	0	0	0	0		Uncharacterized protein At5g39570	AT5G39570	35.2	not assigned.unknown	35	35	plasma membrane	PM	0.328722	0.592223	0.340452	0.168099	0.260273	0.263502	0.0117307	-0.160623	-0.0684488	-0.251771	-0.424125	-0.331951	-0.172353	-0.0801794	0.092174
Gene.115880::CL9854.Contig5_All::g.115880::m.115880 1xPhospho [S/T]; Gene.115875::CL9854.Contig4_All::g.115875::m.115875 1xPhospho [S/T]	Gene.115880::CL9854.Contig5_All::g.115880::m.115880	Gene.115880::CL9854.	[K].TLEESETEGAR.[L] 1xPhospho [S/T]; 1xTMT6plex [N-Term]	[K].TLEESETEGAR.[L]	1xPhospho [S/T]; 1xTMT6plex [N-Term]	-0.0919767	0.0563602	-0.312164	0.00491903	-0.00715561	0.842464	0.423077	0.00104415	0.118069	0.0166061	0.110913	0.0253952	0.430233	0.000885446	Q0DBR2	Os06g0538200	0	0	0	0		Uncharacterized protein F9D24.20	AT3G58110	35.2	not assigned.unknown	35	35	nucleus	N	-0.0919767	0.043468	-0.268696	-0.379609	-0.386765	0.135445	-0.176719	-0.287632	-0.294788	-0.312164	-0.423077	-0.430233	-0.110913	-0.118069	-0.00715561
Gene.101884::CL8148.Contig5_All::g.101884::m.101884 2xPhospho [S108; S113]	Gene.101884::CL8148.Contig5_All::g.101884::m.101884	Gene.101884::CL8148.	[R].EASDDEGSEEGR.[R] 2xPhospho [S3; S8]; 1xTMT6plex [N-Term]	[R].EASDDEGSEEGR.[R]	2xPhospho [S3; S8]; 1xTMT6plex [N-Term]	-0.155625	0.0437867	0.0748617	0.140481	0.0586188	0.244537	0.419832	0.00157463	0.436075	0.00085157	0.494694	0.00111056	0.361214	0.00116706	Q5ZB64	B1103C09.12	0	0	0	0		Protein MLN51 homolog (Protein CASC3 homolog) (Protein barentsz) (Btz)	AT1G80000	35.2	not assigned.unknown	35	35	nucleus	N	-0.155625	-0.148632	-0.0737703	-0.568464	-0.509846	0.0069927	0.0818544	-0.41284	-0.354221	0.0748617	-0.419832	-0.361214	-0.494694	-0.436075	0.0586188
Gene.101301::CL8074.Contig3_All::g.101301::m.101301 1xPhospho [S623]	Gene.101301::CL8074.Contig3_All::g.101301::m.101301	Gene.101301::CL8074.	[R].TREEDSEDEYETLEEEYR.[T] 1xPhospho [S6]; 1xTMT6plex [N-Term]	[R].TREEDSEDEYETLEEEYR.[T]	1xPhospho [S6]; 1xTMT6plex [N-Term]	0.0320787	0.586146	-0.0486319	0.663464	0.221159	0.0232369	0.417508	0.00341961	0.147718	0.134219	0.368877	0.012435	0.19635	0.0254047	C7J1G9	Os04g0240100	GO:0032774,RNA biosynthetic process|GO:0090304,nucleic acid metabolic process|GO:0044249,cellular biosynthetic process|GO:0034641,cellular nitrogen compound metabolic process|GO:0006807,nitrogen compound metabolic process|GO:0034645,cellular macromolecule biosynthetic process|GO:1901362,organic cyclic compound biosynthetic process|GO:1901360,organic cyclic compound metabolic process|GO:0006139,nu…	GO:0030880,RNA polymerase complex|GO:0044464,cell part|GO:0031974,membrane-enclosed lumen|GO:0043229,intracellular organelle|GO:0043228,non-membrane-bounded organelle|GO:0043227,membrane-bounded organelle|GO:0043226,organelle|GO:0005736,DNA-directed RNA polymerase I complex|GO:0031981,nuclear lumen|GO:0005730,nucleolus|GO:0005634,nucleus|GO:0055029,nuclear DNA-directed RNA polymerase complex|GO:0…	GO:0016779,nucleotidyltransferase activity|GO:0003676,nucleic acid binding|GO:0016772,transferase activity, transferring phosphorus-containing groups|GO:0034062,5'-3' RNA polymerase activity|GO:0003824,catalytic activity|GO:0016740,transferase activity|GO:0005488,binding|GO:0001054,RNA polymerase I activity|GO:0003677,DNA binding|GO:0003899,DNA-directed 5'-3' RNA polymerase activity|GO:0097159,or…	osa01100,Metabolic pathways|osa03020,RNA polymerase|osa00230,Purine metabolism|osa00240,Pyrimidine metabolism		DNA-directed RNA polymerase subunit beta'' (EC 2.7.7.6) (PEP) (Plastid-encoded RNA polymerase subunit beta'') (RNA polymerase subunit beta'')	ATCG00170	27.2	RNA.transcription	27	27.2	plastid	P	0.0320787	0.00156108	-0.0470708	-0.415947	-0.194789	-0.0305177	-0.0791496	-0.448026	-0.226868	-0.0486319	-0.417508	-0.19635	-0.368877	-0.147718	0.221159
Gene.221094::Unigene8593_All::g.221094::m.221094 1xPhospho [S1198]	Gene.221094::Unigene8593_All::g.221094::m.221094	Gene.221094::Unigene	[R].NQMSTLQDSGDEDQAQER.[I] 1xPhospho [S9]; 1xOxidation [M3]; 1xTMT6plex [N-Term]	[R].NQMSTLQDSGDEDQAQER.[I]	1xPhospho [S9]; 1xOxidation [M3]; 1xTMT6plex [N-Term]	-0.140717	0.0199649	-0.178209	0.0389337	-0.033775	0.360773	0.417235	0.00145787	0.272801	0.00319402	0.239026	0.00814644	0.45101	0.00052359	Q8S6N5	ACC1	GO:0009165,nucleotide biosynthetic process|GO:0009163,nucleoside biosynthetic process|GO:0044283,small molecule biosynthetic process|GO:1901362,organic cyclic compound biosynthetic process|GO:0042451,purine nucleoside biosynthetic process|GO:1901360,organic cyclic compound metabolic process|GO:0044710,single-organism metabolic process|GO:0044711,single-organism biosynthetic process|GO:0055086,nuc…	GO:0005737,cytoplasm|GO:0005829,cytosol|GO:0044464,cell part|GO:0005623,cell|GO:0005622,intracellular|GO:0044444,cytoplasmic part|GO:0044424,intracellular part	GO:0035639,purine ribonucleoside triphosphate binding|GO:0016885,ligase activity, forming carbon-carbon bonds|GO:0005488,binding|GO:0043167,ion binding|GO:1901363,heterocyclic compound binding|GO:1901265,nucleoside phosphate binding|GO:0001882,nucleoside binding|GO:0043168,anion binding|GO:0043169,cation binding|GO:0000166,nucleotide binding|GO:0016879,ligase activity, forming carbon-nitrogen bon…	0		Acetyl-CoA carboxylase 1 (AtACC1) (EC 6.4.1.2) (Protein EMBRYO DEFECTIVE 22) (Protein GURKE) (Protein PASTICCINO 3) [Includes: Biotin carboxylase (EC 6.3.4.14)]	AT1G36160	11.1.1.1	lipid metabolism.FA synthesis and FA elongation.Acetyl CoA Carboxylation.homomeric Enzyme	11	11.1	cytosol	C	-0.140717	-0.0537713	-0.231981	-0.471006	-0.504781	0.0869453	-0.0912641	-0.33029	-0.364065	-0.178209	-0.417235	-0.45101	-0.239026	-0.272801	-0.033775
Gene.62015::CL4189.Contig6_All::g.62015::m.62015 1xPhospho [S229]	Gene.62015::CL4189.Contig6_All::g.62015::m.62015	Gene.62015::CL4189.C	[R].DRGDYYGGSLDR.[G] 1xPhospho [S9]; 1xTMT6plex [N-Term]	[R].DRGDYYGGSLDR.[G]	1xPhospho [S9]; 1xTMT6plex [N-Term]	-0.0606209	0.252019	-0.116897	0.0277398	0.170879	0.00830181	0.415238	0.000493174	0.127463	0.00711456	0.298341	0.000867597	0.24436	0.0017014	Q9ZQW8	U2AF35A	GO:0016070,RNA metabolic process|GO:0016071,mRNA metabolic process|GO:0044238,primary metabolic process|GO:0044260,cellular macromolecule metabolic process|GO:0006139,nucleobase-containing compound metabolic process|GO:0009987,cellular process|GO:0006725,cellular aromatic compound metabolic process|GO:0010467,gene expression|GO:0044237,cellular metabolic process|GO:0043170,macromolecule metabolic…	GO:0043231,intracellular membrane-bounded organelle|GO:0005634,nucleus|GO:0044464,cell part|GO:0005623,cell|GO:0005622,intracellular|GO:0043229,intracellular organelle|GO:0044424,intracellular part|GO:0043227,membrane-bounded organelle|GO:0043226,organelle	GO:0043169,cation binding|GO:0097159,organic cyclic compound binding|GO:0000166,nucleotide binding|GO:0036094,small molecule binding|GO:0043167,ion binding|GO:0003723,RNA binding|GO:0003676,nucleic acid binding|GO:0003677,DNA binding|GO:0046872,metal ion binding|GO:1901363,heterocyclic compound binding|GO:1901265,nucleoside phosphate binding|GO:0005488,binding	osa03040,Spliceosome	Q9FMY5	Splicing factor U2af small subunit B	AT5G42820	27.1.1	RNA.processing.splicing	27	27.1	nucleus	N	-0.0606209	0.0225695	-0.0943274	-0.392669	-0.22179	0.0831905	-0.0337064	-0.332048	-0.161169	-0.116897	-0.415238	-0.24436	-0.298341	-0.127463	0.170879
Gene.223694::Unigene9947_All::g.223694::m.223694 1xPhospho [S]	Gene.223694::Unigene9947_All::g.223694::m.223694	Gene.223694::Unigene	[K].GSGSSDVNLSLK.[D] 1xPhospho [S]; 1xTMT6plex [K12]; 1xTMT6plex [N-Term]	[K].GSGSSDVNLSLK.[D]	1xPhospho [S]; 1xTMT6plex [K12]; 1xTMT6plex [N-Term]	0.00652804	0.847437	0.150305	0.0862451	0.0899511	0.156542	0.414528	0.00225703	0.474881	0.00207762	0.564832	0.000209813	0.324577	0.0114573	Q84Q95	OJ1041F02.10	0	0	0	0		Vacuolar protein sorting-associated protein 9A (AtVPS9a)	AT3G19770	29.3.4.3	protein.targeting.secretory pathway.vacuole	29	29.3.4	cytosol	C	0.00652804	-0.0904609	0.0598439	-0.504989	-0.415037	-0.096989	0.0533158	-0.511517	-0.421566	0.150305	-0.414528	-0.324577	-0.564832	-0.474881	0.0899511
Gene.76913::CL5517.Contig7_All::g.76913::m.76913 2xPhospho [S46; S/Y]	Gene.76913::CL5517.Contig7_All::g.76913::m.76913	Gene.76913::CL5517.C	[R].RYSPPHRSPLR.[R] 2xPhospho [S8; S/Y]; 1xTMT6plex [N-Term]	[R].RYSPPHRSPLR.[R]	2xPhospho [S8; S/Y]; 1xTMT6plex [N-Term]	0.388099	0.00615574	0.391813	0.0797514	0.36956	0.0459734	0.413494	0.0286092	0.435747	0.0325608	0.805308	0.00388166	0.0439339	0.624491	Q2QNB0	LOC_Os12g38430	0	0	GO:0097159,organic cyclic compound binding|GO:0000166,nucleotide binding|GO:0036094,small molecule binding|GO:0005488,binding|GO:0003676,nucleic acid binding|GO:1901363,heterocyclic compound binding|GO:1901265,nucleoside phosphate binding	osa03040,Spliceosome	Q8L3X8	Serine/arginine-rich SC35-like splicing factor SCL30	AT3G55460	27.1.1	RNA.processing.splicing	27	27.1	nucleus	N	0.388099	0.0258681	0.417681	-0.387626	-0.0180658	-0.362231	0.0295821	-0.775725	-0.406165	0.391813	-0.413494	-0.0439339	-0.805308	-0.435747	0.36956
Gene.52148::CL3395.Contig6_All::g.52148::m.52148 2xPhospho [S45; S47]	Gene.52148::CL3395.Contig6_All::g.52148::m.52148	Gene.52148::CL3395.C	[K].RSASKSPPPR.[R] 2xPhospho [S4; S6]; 1xTMT6plex [K5]; 1xTMT6plex [N-Term]	[K].RSASKSPPPR.[R]	2xPhospho [S4; S6]; 1xTMT6plex [K5]; 1xTMT6plex [N-Term]	0.0716359	0.0683816	-0.19212	0.013465	-0.170533	0.0110432	0.411534	0.000370834	0.389947	0.000961296	0.219414	0.00144186	0.582067	0.000422642	Q6YW54	B1090H08.54	0	GO:0032991,macromolecular complex|GO:0044464,cell part|GO:0005623,cell|GO:0030529,intracellular ribonucleoprotein complex|GO:0019013,viral nucleocapsid|GO:0019012,virion|GO:0019028,viral capsid|GO:0044424,intracellular part|GO:0005622,intracellular|GO:0044423,virion part	GO:0097159,organic cyclic compound binding|GO:0000166,nucleotide binding|GO:0036094,small molecule binding|GO:0005488,binding|GO:0003676,nucleic acid binding|GO:1901363,heterocyclic compound binding|GO:1901265,nucleoside phosphate binding	osa03040,Spliceosome	Q494N5	At4g35785	AT4G35785	27.4	RNA.RNA binding	27	27.4	nucleus	N	0.0716359	0.0476398	-0.14448	-0.363894	-0.534427	-0.0239961	-0.216116	-0.43553	-0.606063	-0.19212	-0.411534	-0.582067	-0.219414	-0.389947	-0.170533
Gene.15643::CL853.Contig11_All::g.15643::m.15643 2xPhospho [S1732; S1736]; Gene.15611::CL853.Contig2_All::g.15611::m.15611 2xPhospho [S1732; S1736]	Gene.15643::CL853.Contig11_All::g.15643::m.15643	Gene.15643::CL853.Co	[K].RSDVSVSPVTSPAK.[A] 2xPhospho [S7; S11]; 1xTMT6plex [K14]; 1xTMT6plex [N-Term]	[K].RSDVSVSPVTSPAK.[A]	2xPhospho [S7; S11]; 1xTMT6plex [K14]; 1xTMT6plex [N-Term]	-0.112852	0.398374	-0.00369043	0.979556	0.0443693	0.458685	0.410279	0.0252586	0.362219	0.00193284	0.406588	0.00456281	0.365909	0.0789457	A0A0P0WUQ3	Os06g0255200	#N/A	#N/A	#N/A	#N/A	F4IHS2	Chromatin structure-remodeling complex protein SYD	AT2G28290	28.1	DNA.synthesis/chromatin structure	28	28.1	nucleus	N	-0.112852	-0.0825553	-0.0862458	-0.492834	-0.448465	0.0302967	0.0266062	-0.379982	-0.335613	-0.00369043	-0.410279	-0.365909	-0.406588	-0.362219	0.0443693
Gene.146539::CL14035.Contig2_All::g.146539::m.146539 1xPhospho [S49]	Gene.146539::CL14035.Contig2_All::g.146539::m.146539	Gene.146539::CL14035	[K].RPLPVEKSDDEDEPRDPNAVPTDFTSR.[E] 1xPhospho [S8]; 1xTMT6plex [K7]; 1xTMT6plex [N-Term]	[K].RPLPVEKSDDEDEPRDPNAVPTDFTSR.[E]	1xPhospho [S8]; 1xTMT6plex [K7]; 1xTMT6plex [N-Term]	-0.128349	0.0695772	0.0307134	0.456905	0.0987049	0.010725	0.409361	0.000539367	0.341369	0.000531989	0.440074	0.000357414	0.310656	0.000940084	Q5NBC3	P0434D08.42	0	0	GO:0043169,cation binding|GO:0046914,transition metal ion binding|GO:0097159,organic cyclic compound binding|GO:0043167,ion binding|GO:0008270,zinc ion binding|GO:0003676,nucleic acid binding|GO:0046872,metal ion binding|GO:1901363,heterocyclic compound binding|GO:0005488,binding	0		5'-3' exoribonuclease 4 (EC 3.1.13.-) (Protein ACC INSENSITIVE 1) (Protein ETHYLENE INSENSITIVE 5) (Protein EXORIBONUCLEASE 4)	AT1G54490	28.99	DNA.unspecified	28	28.99	nucleus	N	-0.128349	-0.155384	-0.12467	-0.564744	-0.466039	-0.0270351	0.00367834	-0.436396	-0.337691	0.0307134	-0.409361	-0.310656	-0.440074	-0.341369	0.0987049
Gene.100892::CL8021.Contig1_All::g.100892::m.100892 1xPhospho [S45]	Gene.100892::CL8021.Contig1_All::g.100892::m.100892	Gene.100892::CL8021.	[R].KVDLSSDYDSDDDAK.[H] 1xPhospho [S10]; 2xTMT6plex [K1; K15]; 1xTMT6plex [N-Term]	[R].KVDLSSDYDSDDDAK.[H]	1xPhospho [S10]; 2xTMT6plex [K1; K15]; 1xTMT6plex [N-Term]	-0.0706265	0.0917215	-0.286109	0.0204714	0.0116851	0.796471	0.405676	0.0119966	0.107881	0.0200456	0.119566	0.0456262	0.393991	0.000192722	Q0DUW6	Os03g0163400	0	0	0	0		Receptor-like protein 2 (AtRLP2)	AT1G17240	20.1	stress.biotic	20	20.1	extracellular	EX	-0.0706265	-0.11568	-0.40179	-0.521356	-0.509671	-0.0450535	-0.331163	-0.450729	-0.439044	-0.286109	-0.405676	-0.393991	-0.119566	-0.107881	0.0116851
Gene.207881::Unigene235_All::g.207881::m.207881 1xPhospho [S192]	Gene.207881::Unigene235_All::g.207881::m.207881	Gene.207881::Unigene	[K].MAAPPKDEDESGEEYGEEEEER.[D] 1xPhospho [S11]; 1xOxidation [M1]; 1xTMT6plex [K6]; 1xTMT6plex [N-Term]	[K].MAAPPKDEDESGEEYGEEEEER.[D]	1xPhospho [S11]; 1xOxidation [M1]; 1xTMT6plex [K6]; 1xTMT6plex [N-Term]	0.0872117	0.0533604	-0.127987	0.0267501	0.140463	0.00828938	0.405552	0.000634262	0.137102	0.00318746	0.277565	0.000316107	0.265089	0.00240247	Q60DW3	Os05g0419100	GO:0080090,regulation of primary metabolic process|GO:0019222,regulation of metabolic process|GO:0043933,macromolecular complex subunit organization|GO:0031326,regulation of cellular biosynthetic process|GO:0031323,regulation of cellular metabolic process|GO:0090304,nucleic acid metabolic process|GO:0044249,cellular biosynthetic process|GO:0034641,cellular nitrogen compound metabolic process|GO:0…	GO:0043231,intracellular membrane-bounded organelle|GO:0005634,nucleus|GO:0044464,cell part|GO:0005623,cell|GO:0005622,intracellular|GO:0043229,intracellular organelle|GO:0044424,intracellular part|GO:0043227,membrane-bounded organelle|GO:0043226,organelle	GO:0043169,cation binding|GO:0042393,histone binding|GO:0046914,transition metal ion binding|GO:0043167,ion binding|GO:0008270,zinc ion binding|GO:0005515,protein binding|GO:0046872,metal ion binding|GO:0005488,binding	0		PHD finger protein ALFIN-LIKE 6 (Protein AL6)	AT2G02470	27.3.2	RNA.regulation of transcription.Alfin-like	27	27.3	nucleus	N	0.0872117	0.0949689	-0.0330185	-0.310583	-0.17012	0.00775716	-0.12023	-0.397795	-0.257332	-0.127987	-0.405552	-0.265089	-0.277565	-0.137102	0.140463
Gene.103209::CL8291.Contig2_All::g.103209::m.103209 3xPhospho [S56; S58; S60]	Gene.103209::CL8291.Contig2_All::g.103209::m.103209	Gene.103209::CL8291.	[R].RSPSPSRSPGGR.[Q] 3xPhospho [S2; S4; S6]; 1xTMT6plex [N-Term]	[R].RSPSPSRSPGGR.[Q]	3xPhospho [S2; S4; S6]; 1xTMT6plex [N-Term]	0.0860282	0.405377	0.196377	0.0283395	0.35721	0.0144033	0.404734	0.00236387	0.243901	0.0170057	0.601111	0.00101467	0.0475239	0.414788	Q0JD07	Os04g0438700	0	0	GO:0043169,cation binding|GO:0097159,organic cyclic compound binding|GO:0043167,ion binding|GO:0005488,binding|GO:0003676,nucleic acid binding|GO:0003677,DNA binding|GO:0046872,metal ion binding|GO:1901363,heterocyclic compound binding	0		Zinc finger CCCH domain-containing protein 42 (AtC3H42)	AT3G47120	27.3.12	RNA.regulation of transcription.C3H zinc finger family	27	27.3	nucleus	N	0.0860282	-0.111457	0.0849205	-0.51619	-0.15898	-0.197485	-0.00110764	-0.602219	-0.245009	0.196377	-0.404734	-0.0475239	-0.601111	-0.243901	0.35721
Gene.258412::Unigene29452_All::g.258412::m.258412 2xPhospho [S846; S850]	Gene.258412::Unigene29452_All::g.258412::m.258412	Gene.258412::Unigene	[K].VLSHSSENSNVVSPDISPR.[D] 2xPhospho [S13; S17]; 1xTMT6plex [N-Term]	[K].VLSHSSENSNVVSPDISPR.[D]	2xPhospho [S13; S17]; 1xTMT6plex [N-Term]	-0.225054	0.00332264	-0.208167	0.00074591	-0.107308	0.017583	0.402386	0.000199298	0.301528	0.000239123	0.194219	0.000920157	0.509694	8.74503e-05	Q0J9L0	Os04g0645100	0	0	0	0		Tetratricopeptide repeat (TPR)-like superfamily protein	AT1G01320	35.1.27	not assigned.no ontology.tetratricopeptide repeat (TPR)	35	35	nucleus	N	-0.225054	-0.0576812	-0.265848	-0.460067	-0.567376	0.167372	-0.0407943	-0.235014	-0.342322	-0.208167	-0.402386	-0.509694	-0.194219	-0.301528	-0.107308
Gene.163328::CL16792.Contig1_All::g.163328::m.163328 3xPhospho [S33; S35; S37]	Gene.163328::CL16792.Contig1_All::g.163328::m.163328	Gene.163328::CL16792	[R].VPSRSRSPYRPSYR.[R] 3xPhospho [S3; S5; S7]; 1xTMT6plex [N-Term]	[R].VPSRSRSPYRPSYR.[R]	3xPhospho [S3; S5; S7]; 1xTMT6plex [N-Term]	-0.117826	0.381252	-0.0931428	0.201503	0.226375	0.0980604	0.402286	0.0053007	0.0827684	0.378099	0.309143	0.0103987	0.175911	0.11326	Q0ISA1	Os11g0544200	0	0	0	0		Uncharacterized protein At1g10890	AT1G10890	29.5.11.4.3.2	protein.degradation.ubiquitin.E3.SCF.FBOX	29	29.5.11.4	nucleus	N	-0.117826	0.0452524	-0.0478905	-0.357034	-0.130659	0.163079	0.0699359	-0.239208	-0.0128325	-0.0931428	-0.402286	-0.175911	-0.309143	-0.0827684	0.226375
Gene.49109::CL3143.Contig2_All::g.49109::m.49109 1xPhospho [S539]	Gene.49109::CL3143.Contig2_All::g.49109::m.49109	Gene.49109::CL3143.C	[R].RFDSAKEDR.[H] 1xPhospho [S4]; 1xTMT6plex [K6]; 1xTMT6plex [N-Term]	[R].RFDSAKEDR.[H]	1xPhospho [S4]; 1xTMT6plex [K6]; 1xTMT6plex [N-Term]	0.299833	0.0211258	-0.319577	0.00415926	0.159347	0.156166	0.400684	0.00299883	-0.0782402	0.314788	0.0811067	0.172635	0.241337	0.0344962	Q6L479	OJ1045_C06.16	GO:0008152,metabolic process	0	GO:0003824,catalytic activity	0		Phospholipase D zeta 1 (PLDzeta1) (EC 3.1.4.4) (Phospholipase D p1) (AtPLDp1) (Phospholipase D1 PHOX and PX-containing domain protein)	AT3G16785	11.9.3.1	lipid metabolism.lipid degradation.lysophospholipases.phospholipase D	11	11.9	cytosol	C	0.299833	0.0774404	-0.242136	-0.323243	-0.163896	-0.222392	-0.541969	-0.623076	-0.463729	-0.319577	-0.400684	-0.241337	-0.0811067	0.0782402	0.159347
Gene.133030::CL12029.Contig5_All::g.133030::m.133030 1xPhospho [S912]	Gene.133030::CL12029.Contig5_All::g.133030::m.133030	Gene.133030::CL12029	[R].QTDSDDDEDDPR.[V] 1xPhospho [S4]; 1xTMT6plex [N-Term]	[R].QTDSDDDEDDPR.[V]	1xPhospho [S4]; 1xTMT6plex [N-Term]	-0.0708621	0.510892	-0.116942	0.117561	-0.0349494	0.626507	0.400205	0.00196648	0.318212	0.0118846	0.283263	0.0031505	0.435154	0.00620476	Q6Z0Z0	OSJNBa0081C13.5	GO:0032774,RNA biosynthetic process|GO:0090304,nucleic acid metabolic process|GO:0044249,cellular biosynthetic process|GO:0034641,cellular nitrogen compound metabolic process|GO:0009165,nucleotide biosynthetic process|GO:0044281,small molecule metabolic process|GO:0034645,cellular macromolecule biosynthetic process|GO:1901362,organic cyclic compound biosynthetic process|GO:0044699,single-organism…	GO:0005737,cytoplasm|GO:0005829,cytosol|GO:0044464,cell part|GO:0005623,cell|GO:0005622,intracellular|GO:0044444,cytoplasmic part|GO:0044424,intracellular part	GO:0016779,nucleotidyltransferase activity|GO:0016772,transferase activity, transferring phosphorus-containing groups|GO:0034061,DNA polymerase activity|GO:0003887,DNA-directed DNA polymerase activity|GO:0003824,catalytic activity|GO:0016740,transferase activity|GO:0005488,binding|GO:0003676,nucleic acid binding|GO:0003677,DNA binding|GO:0097159,organic cyclic compound binding|GO:1901363,heterocy…	0		DNA polymerase V family	AT5G64420	28.2	DNA.repair	28	28.2	nucleus	N	-0.0708621	-0.0805537	-0.197496	-0.480758	-0.515708	-0.00969159	-0.126633	-0.409896	-0.444845	-0.116942	-0.400205	-0.435154	-0.283263	-0.318212	-0.0349494
Gene.129144::CL11487.Contig2_All::g.129144::m.129144 1xPhospho [S103]; Gene.129148::CL11487.Contig3_All::g.129148::m.129148 1xPhospho [S101]	Gene.129144::CL11487.Contig2_All::g.129144::m.129144	Gene.129144::CL11487	[R].RNPAPDDGDSGDDDDDPRR.[N] 1xPhospho [S10]; 1xTMT6plex [N-Term]	[R].RNPAPDDGDSGDDDDDPRR.[N]	1xPhospho [S10]; 1xTMT6plex [N-Term]	0.351844	0.0143597	0.0907319	0.453162	-0.0811766	0.303048	0.399958	0.00424188	0.571866	0.00645585	0.49069	0.00555374	0.481134	0.00620476	Q69MN4	Os09g0550000	#N/A	#N/A	#N/A	#N/A	Q8GZ14	DNA-binding bromodomain-containing protein	AT1G76380	27.3.42	RNA.regulation of transcription.Bromodomain proteins	27	27.3	nucleus	N	0.351844	0.0128744	0.103606	-0.387083	-0.46826	-0.338969	-0.248237	-0.738927	-0.820104	0.0907319	-0.399958	-0.481134	-0.49069	-0.571866	-0.0811766
Gene.264191::Unigene33955_All::g.264191::m.264191 1xPhospho [S30]	Gene.264191::Unigene33955_All::g.264191::m.264191	Gene.264191::Unigene	[K].DHPEPDDDSGDEETGTFK.[K] 1xPhospho [S9]; 1xTMT6plex [K18]; 1xTMT6plex [N-Term]	[K].DHPEPDDDSGDEETGTFK.[K]	1xPhospho [S9]; 1xTMT6plex [K18]; 1xTMT6plex [N-Term]	0.338694	0.00114802	0.0486075	0.0709708	-0.0724119	0.0143124	0.39894	0.000144156	0.51996	9.10599e-05	0.447548	0.000134936	0.471352	7.15765e-05	Q5W645	Os05g0349500	GO:0046907,intracellular transport|GO:0006810,transport|GO:0051649,establishment of localization in cell|GO:0051234,establishment of localization|GO:0051179,localization|GO:0051641,cellular localization	GO:0005635,nuclear envelope|GO:0031975,envelope|GO:0043229,intracellular organelle|GO:0043227,membrane-bounded organelle|GO:0043226,organelle|GO:0031224,intrinsic component of membrane|GO:0046930,pore complex|GO:0016021,integral component of membrane|GO:0016020,membrane|GO:0031967,organelle envelope|GO:0012505,endomembrane system|GO:0043234,protein complex|GO:0032991,macromolecular complex|GO:004…	0	0		Nuclear pore complex protein NUP50B (Nucleoporin 50B)	AT3G15970	30.5	signalling.G-proteins	30	30.5	nucleus	N	0.338694	-0.0267872	0.0218204	-0.425727	-0.498139	-0.365481	-0.316873	-0.764421	-0.836833	0.0486075	-0.39894	-0.471352	-0.447548	-0.51996	-0.0724119
Gene.73906::CL5232.Contig2_All::g.73906::m.73906 1xPhospho [S227]	Gene.73906::CL5232.Contig2_All::g.73906::m.73906	Gene.73906::CL5232.C	[R].DRPSRPLVVAEPEEPVSEEEAEEAGGGEVDAR.[A] 1xPhospho [S17]; 1xTMT6plex [N-Term]	[R].DRPSRPLVVAEPEEPVSEEEAEEAGGGEVDAR.[A]	1xPhospho [S17]; 1xTMT6plex [N-Term]	-0.536842	0.00291612	0.152286	0.0311851	0.102492	0.0755088	0.396987	0.00175709	0.44678	0.000494386	0.549273	0.000572667	0.294494	0.002686	Q5Z650	P0567G03.13-1	0	0	0	0		At2g26110 (Bromodomain protein (DUF761))	AT2G26110	35.2	not assigned.unknown	35	35	nucleus	N	-0.536842	-0.36257	-0.210284	-0.759557	-0.657064	0.174272	0.326558	-0.222715	-0.120222	0.152286	-0.396987	-0.294494	-0.549273	-0.44678	0.102492
Gene.76376::CL5470.Contig2_All::g.76376::m.76376 1xPhospho [S353]	Gene.76376::CL5470.Contig2_All::g.76376::m.76376	Gene.76376::CL5470.C	[K].AETPGSDNLK.[H] 1xPhospho [S6]; 1xTMT6plex [K10]; 1xTMT6plex [N-Term]	[K].AETPGSDNLK.[H]	1xPhospho [S6]; 1xTMT6plex [K10]; 1xTMT6plex [N-Term]	-0.149329	0.0495517	0.439309	0.0227344	0.2552	0.0143767	0.396637	0.00110034	0.580745	0.0115168	0.835945	0.00162393	0.141437	0.0564932	Q5QLH2	B1074C08.29	GO:0032774,RNA biosynthetic process|GO:0090304,nucleic acid metabolic process|GO:0044249,cellular biosynthetic process|GO:0034641,cellular nitrogen compound metabolic process|GO:0006807,nitrogen compound metabolic process|GO:0034645,cellular macromolecule biosynthetic process|GO:1901362,organic cyclic compound biosynthetic process|GO:1901360,organic cyclic compound metabolic process|GO:0006139,nu…	0	GO:0003682,chromatin binding|GO:0044877,macromolecular complex binding|GO:0005488,binding	0		Bromo-adjacent homology (BAH) domain-containing protein	AT4G23120	27.3.67	RNA.regulation of transcription.putative transcription regulator	27	27.3	nucleus	N	-0.149329	-0.349915	0.0893937	-0.746552	-0.491352	-0.200586	0.238723	-0.597223	-0.342023	0.439309	-0.396637	-0.141437	-0.835945	-0.580745	0.2552
Gene.96928::CL7590.Contig2_All::g.96928::m.96928 2xPhospho [S125; S127]	Gene.96928::CL7590.Contig2_All::g.96928::m.96928	Gene.96928::CL7590.C	[R].RSPSPPFK.[R] 2xPhospho [S2; S4]; 1xTMT6plex [K8]; 1xTMT6plex [N-Term]	[R].RSPSPPFK.[R]	2xPhospho [S2; S4]; 1xTMT6plex [K8]; 1xTMT6plex [N-Term]	0.0866949	0.0682486	-0.145442	0.0540557	0.128226	0.0869556	0.394801	0.00454838	0.121133	0.0121922	0.249359	0.00850157	0.266575	0.00656043	Q5Z4U6	P0545E05.35	0	0	GO:0043169,cation binding|GO:0046872,metal ion binding|GO:0005488,binding|GO:0043167,ion binding	0		Abscisic acid receptor PYL5 (ABI1-binding protein 3) (PYR1-like protein 5) (Regulatory components of ABA receptor 8)	AT5G05440	35.1	not assigned.no ontology	35	35	cytosol	C	0.0866949	0.224876	0.0794345	-0.169925	-0.0416986	0.138181	-0.00726043	-0.25662	-0.128394	-0.145442	-0.394801	-0.266575	-0.249359	-0.121133	0.128226
Gene.274172::Unigene42224_All::g.274172::m.274172 2xPhospho [S161; S163]	Gene.274172::Unigene42224_All::g.274172::m.274172	Gene.274172::Unigene	[R].GRSISRSPVR.[G] 2xPhospho [S3; S5]; 1xTMT6plex [N-Term]	[R].GRSISRSPVR.[G]	2xPhospho [S3; S5]; 1xTMT6plex [N-Term]	0.0866352	0.16675	-0.0704377	0.158821	0.0500726	0.261607	0.391591	0.000708266	0.271081	0.0050365	0.321153	0.00145013	0.341518	0.00228927	Q69KL9	RSZ21A	GO:0016070,RNA metabolic process|GO:0016071,mRNA metabolic process|GO:0044238,primary metabolic process|GO:0044260,cellular macromolecule metabolic process|GO:0006139,nucleobase-containing compound metabolic process|GO:0009987,cellular process|GO:0006725,cellular aromatic compound metabolic process|GO:0010467,gene expression|GO:0044237,cellular metabolic process|GO:0043170,macromolecule metabolic…	GO:0043231,intracellular membrane-bounded organelle|GO:0005634,nucleus|GO:0044464,cell part|GO:0005623,cell|GO:0005622,intracellular|GO:0043229,intracellular organelle|GO:0044424,intracellular part|GO:0043227,membrane-bounded organelle|GO:0043226,organelle	GO:0043169,cation binding|GO:0046914,transition metal ion binding|GO:0097159,organic cyclic compound binding|GO:0000166,nucleotide binding|GO:0036094,small molecule binding|GO:0043167,ion binding|GO:0008270,zinc ion binding|GO:0003676,nucleic acid binding|GO:0046872,metal ion binding|GO:1901363,heterocyclic compound binding|GO:1901265,nucleoside phosphate binding|GO:0005488,binding	osa03040,Spliceosome	O81126	Serine/arginine-rich splicing factor RSZ22	AT4G31580	27.1.1	RNA.processing.splicing	27	27.1	nucleus	N	0.0866352	-0.180064	-0.250502	-0.571655	-0.521582	-0.266699	-0.337137	-0.65829	-0.608218	-0.0704377	-0.391591	-0.341518	-0.321153	-0.271081	0.0500726
Gene.25190::CL1422.Contig9_All::g.25190::m.25190 2xPhospho [S210; S217]; Gene.25171::CL1422.Contig1_All::g.25171::m.25171 2xPhospho [S34; S41]	Gene.25190::CL1422.Contig9_All::g.25190::m.25190	Gene.25190::CL1422.C	[K].AAGGGSDEEHATSPTHSR.[D] 2xPhospho [S6; S13]; 1xTMT6plex [N-Term]	[K].AAGGGSDEEHATSPTHSR.[D]	2xPhospho [S6; S13]; 1xTMT6plex [N-Term]	-0.14917	0.151798	-0.000262141	0.993254	-0.0505364	0.138199	0.389581	0.00191979	0.439855	0.00126263	0.389319	0.00157699	0.440117	0.00149143	Q5Z4V2	P0545E05.8	GO:0044249,cellular biosynthetic process|GO:0034641,cellular nitrogen compound metabolic process|GO:0006807,nitrogen compound metabolic process|GO:0034645,cellular macromolecule biosynthetic process|GO:1901576,organic substance biosynthetic process|GO:0044267,cellular protein metabolic process|GO:0044260,cellular macromolecule metabolic process|GO:0043043,peptide biosynthetic process|GO:0071704,o…	0	GO:0005488,binding|GO:0097159,organic cyclic compound binding|GO:0008135,translation factor activity, RNA binding|GO:0003723,RNA binding|GO:0003676,nucleic acid binding|GO:1901363,heterocyclic compound binding|GO:0003743,translation initiation factor activity	osa03013,RNA transport		Probable eukaryotic translation initiation factor 5-2 (eIF-5 2)	AT1G77840	29.2.3	protein.synthesis.initiation	29	29.2	cytosol	C	-0.14917	-0.169499	-0.169761	-0.55908	-0.609616	-0.0203293	-0.0205914	-0.40991	-0.460446	-0.000262141	-0.389581	-0.440117	-0.389319	-0.439855	-0.0505364
Gene.277972::Unigene45755_All::g.277972::m.277972 1xPhospho [S55]	Gene.277972::Unigene45755_All::g.277972::m.277972	Gene.277972::Unigene	[K].KPVEEEPAAESAVK.[A] 1xPhospho [S11]; 2xTMT6plex [K1; K14]; 1xTMT6plex [N-Term]	[K].KPVEEEPAAESAVK.[A]	1xPhospho [S11]; 2xTMT6plex [K1; K14]; 1xTMT6plex [N-Term]	-0.112856	0.301544	-0.0794527	0.479062	0.133493	0.184906	0.388764	0.0163311	0.175818	0.0697488	0.309311	0.00715202	0.255271	0.0748921	Q9LGI2	H2B.10	0	GO:0044815,DNA packaging complex|GO:0043229,intracellular organelle|GO:0043228,non-membrane-bounded organelle|GO:0000785,chromatin|GO:0000786,nucleosome|GO:0043227,membrane-bounded organelle|GO:0043226,organelle|GO:0005634,nucleus|GO:0005694,chromosome|GO:0043234,protein complex|GO:0032991,macromolecular complex|GO:0043231,intracellular membrane-bounded organelle|GO:0043232,intracellular non-memb…	GO:0003676,nucleic acid binding|GO:0097159,organic cyclic compound binding|GO:0005488,binding|GO:0005515,protein binding|GO:0003677,DNA binding|GO:0046983,protein dimerization activity|GO:0046982,protein heterodimerization activity|GO:1901363,heterocyclic compound binding	0	Q9LZT0	Histone H2B.7	AT3G46030	28.1.3.2.2	DNA.synthesis/chromatin structure.histone.core.H2B	28	28.1	nucleus	N	-0.112856	-0.201277	-0.280729	-0.59004	-0.456547	-0.0884204	-0.167873	-0.477184	-0.343691	-0.0794527	-0.388764	-0.255271	-0.309311	-0.175818	0.133493
Gene.132109::CL11908.Contig4_All::g.132109::m.132109 1xPhospho [S142]	Gene.132109::CL11908.Contig4_All::g.132109::m.132109	Gene.132109::CL11908	[K].KEEEKEESEDDLGFSLFD.[-] 1xPhospho [S8]; 2xTMT6plex [K1; K5]; 1xTMT6plex [N-Term]	[K].KEEEKEESEDDLGFSLFD.[-]	1xPhospho [S8]; 2xTMT6plex [K1; K5]; 1xTMT6plex [N-Term]	-0.179655	0.00223739	-0.231758	0.000673877	-0.108994	0.00425087	0.387891	0.000155535	0.265127	5.02716e-05	0.156133	0.000591179	0.496885	5.92877e-05	Q5NB69	P0431F01.21	GO:0044249,cellular biosynthetic process|GO:0034641,cellular nitrogen compound metabolic process|GO:0006807,nitrogen compound metabolic process|GO:0034645,cellular macromolecule biosynthetic process|GO:1901576,organic substance biosynthetic process|GO:0044267,cellular protein metabolic process|GO:0044260,cellular macromolecule metabolic process|GO:0043043,peptide biosynthetic process|GO:0071704,o…	GO:0005737,cytoplasm|GO:0032991,macromolecular complex|GO:0005840,ribosome|GO:0043232,intracellular non-membrane-bounded organelle|GO:0044464,cell part|GO:0044444,cytoplasmic part|GO:0005623,cell|GO:0030529,intracellular ribonucleoprotein complex|GO:0043229,intracellular organelle|GO:0043228,non-membrane-bounded organelle|GO:0044424,intracellular part|GO:0005622,intracellular|GO:0043226,organelle	GO:0003735,structural constituent of ribosome|GO:0005198,structural molecule activity	osa03010,Ribosome		60S acidic ribosomal protein P3-1	AT4G25890	29.2.1.2.2.83	protein.synthesis.ribosomal protein.eukaryotic.60S subunit.P3	29	29.2.1.2	cytosol	C	-0.179655	0.379882	0.148124	-0.00800845	-0.117003	0.559537	0.327779	0.171647	0.0626523	-0.231758	-0.387891	-0.496885	-0.156133	-0.265127	-0.108994
Gene.213160::Unigene4466_All::g.213160::m.213160 1xPhospho [S387]	Gene.213160::Unigene4466_All::g.213160::m.213160	Gene.213160::Unigene	[R].YHGHSMSDPGSTYR.[T] 1xPhospho [S5]; 1xTMT6plex [N-Term]	[R].YHGHSMSDPGSTYR.[T]	1xPhospho [S5]; 1xTMT6plex [N-Term]	-0.20016	0.00534402	-0.22838	0.0619225	0.182395	0.0268143	0.387824	0.0020013	-0.0229508	0.766415	0.159444	0.0681253	0.205429	0.0174891	Q6Z5N4	Os02g0739600	GO:0009185,ribonucleoside diphosphate metabolic process|GO:0006732,coenzyme metabolic process|GO:0009141,nucleoside triphosphate metabolic process|GO:0009144,purine nucleoside triphosphate metabolic process|GO:0019752,carboxylic acid metabolic process|GO:0044723,single-organism carbohydrate metabolic process|GO:0034641,cellular nitrogen compound metabolic process|GO:0006807,nitrogen compound meta…	GO:0005737,cytoplasm|GO:0043231,intracellular membrane-bounded organelle|GO:0043233,organelle lumen|GO:0044464,cell part|GO:0044444,cytoplasmic part|GO:0031974,membrane-enclosed lumen|GO:0005622,intracellular|GO:0044446,intracellular organelle part|GO:0070013,intracellular organelle lumen|GO:0043229,intracellular organelle|GO:0005739,mitochondrion|GO:0044429,mitochondrial part|GO:0005759,mitochon…	GO:0004738,pyruvate dehydrogenase activity|GO:0004739,pyruvate dehydrogenase (acetyl-transferring) activity|GO:0016624,oxidoreductase activity, acting on the aldehyde or oxo group of donors, disulfide as acceptor|GO:0003824,catalytic activity|GO:0016903,oxidoreductase activity, acting on the aldehyde or oxo group of donors|GO:0016491,oxidoreductase activity	osa00020,Citrate cycle (TCA cycle)|osa00620,Pyruvate metabolism|osa00010,Glycolysis / Gluconeogenesis|osa01200,Carbon metabolism|osa01110,Biosynthesis of secondary metabolites|osa01100,Metabolic pathways		Pyruvate dehydrogenase E1 component subunit alpha-1, mitochondrial (PDHE1-A) (EC 1.2.4.1)	AT1G59900	8.1.1.1	TCA / org transformation.TCA.pyruvate DH.E1	8	8.1	mitochondrion	M	-0.20016	0.188098	-0.0402822	-0.199727	-0.0173314	0.388258	0.159878	0.000433698	0.182829	-0.22838	-0.387824	-0.205429	-0.159444	0.0229508	0.182395
Gene.278946::Unigene46260_All::g.278946::m.278946 2xPhospho [S]	Gene.278946::Unigene46260_All::g.278946::m.278946	Gene.278946::Unigene	[K].RRSPPRPSSSPSSSGPASSGADPLK.[Q] 2xPhospho [S]; 1xTMT6plex [K25]; 1xTMT6plex [N-Term]	[K].RRSPPRPSSSPSSSGPASSGADPLK.[Q]	2xPhospho [S]; 1xTMT6plex [K25]; 1xTMT6plex [N-Term]	0.13425	0.241617	-0.191727	0.0190064	-0.24031	0.0980604	0.386225	0.0145923	0.434808	0.0272051	0.194499	0.129222	0.626535	0.00272258	Q7XIX8	OJ1136_D11.105	0	0	0	0		Probable transcription factor At3g04930 (Storekeeper-like protein At3g04930)	AT3G04930	27.3.49	RNA.regulation of transcription.GeBP like	27	27.3	nucleus	N	0.13425	0.104573	-0.0871538	-0.281652	-0.521962	-0.0296767	-0.221404	-0.415902	-0.656212	-0.191727	-0.386225	-0.626535	-0.194499	-0.434808	-0.24031
Gene.172010::CL18425.Contig2_All::g.172010::m.172010 1xPhospho [S528]	Gene.172010::CL18425.Contig2_All::g.172010::m.172010	Gene.172010::CL18425	[R].EKDPNFISDSYSECYPGYQGYNQEIAGSDDEDDLSK.[M] 1xCarbamidomethyl [C14]; 1xPhospho [S28]; 2xTMT6plex [K2; K36]; 1xTMT6plex [N-Term]	[R].EKDPNFISDSYSECYPGYQGYNQEIAGSDDEDDLSK.[M]	1xCarbamidomethyl [C14]; 1xPhospho [S28]; 2xTMT6plex [K2; K36]; 1xTMT6plex [N-Term]	-0.0444593	0.13663	0.031812	0.484183	0.119367	0.0583297	0.384807	0.00281701	0.297251	0.000304925	0.416619	0.00122442	0.265439	0.0035642	Q2RAL9	Os11g0146700	0	GO:0043231,intracellular membrane-bounded organelle|GO:0005634,nucleus|GO:0044464,cell part|GO:0005623,cell|GO:0005622,intracellular|GO:0043229,intracellular organelle|GO:0044424,intracellular part|GO:0043227,membrane-bounded organelle|GO:0043226,organelle	0	0		Suppressor of mec-8 and unc-52 protein homolog 2 (AtSMU-2) (Protein RED-like) (RNA splicing protein SMU2)	AT2G26460	35.1	not assigned.no ontology	35	35	nucleus	N	-0.0444593	-0.0594956	-0.0276836	-0.444302	-0.324935	-0.0150363	0.0167757	-0.399843	-0.280476	0.031812	-0.384807	-0.265439	-0.416619	-0.297251	0.119367
Gene.273877::Unigene42053_All::g.273877::m.273877 2xPhospho [S37; S/Y]	Gene.273877::Unigene42053_All::g.273877::m.273877	Gene.273877::Unigene	[R].GHDYSPSPPR.[G] 2xPhospho [S7; S/Y]; 1xTMT6plex [N-Term]	[R].GHDYSPSPPR.[G]	2xPhospho [S7; S/Y]; 1xTMT6plex [N-Term]	-0.013251	0.782094	-0.106805	0.0613441	0.139363	0.0153282	0.383105	0.00245356	0.136938	0.0117215	0.2763	0.000998108	0.243742	0.0108427	C7J0R1	Os03g0374575	0	0	GO:0097159,organic cyclic compound binding|GO:0000166,nucleotide binding|GO:0036094,small molecule binding|GO:0005488,binding|GO:0003676,nucleic acid binding|GO:1901363,heterocyclic compound binding|GO:1901265,nucleoside phosphate binding	osa03040,Spliceosome		Serine/arginine-rich SC35-like splicing factor SCL30A (At-SCL30A) (AtSCL30A) (SC35-like splicing factor 30A) (Serine/arginine-rich splicing factor 30A)	AT3G13570	27.1.1	RNA.processing.splicing	27	27.1	nucleus	N	-0.013251	-0.10533	-0.212134	-0.488435	-0.349072	-0.0920785	-0.198883	-0.475184	-0.335821	-0.106805	-0.383105	-0.243742	-0.2763	-0.136938	0.139363
Gene.152961::CL15032.Contig2_All::g.152961::m.152961 1xPhospho [S/Y]	Gene.152961::CL15032.Contig2_All::g.152961::m.152961	Gene.152961::CL15032	[K].GEPNISYICSR.[Y] 1xCarbamidomethyl [C9]; 1xPhospho [S/Y]; 1xTMT6plex [N-Term]	[K].GEPNISYICSR.[Y]	1xCarbamidomethyl [C9]; 1xPhospho [S/Y]; 1xTMT6plex [N-Term]	-0.142125	0.0120729	-0.242367	0.041867	-0.00586371	0.841958	0.382268	0.00152887	0.145765	0.00607141	0.139901	0.0011804	0.388132	0.00224987	Q6AW02	Os05g0134000	GO:0044267,cellular protein metabolic process|GO:0006468,protein phosphorylation|GO:0044260,cellular macromolecule metabolic process|GO:0044238,primary metabolic process|GO:0019538,protein metabolic process|GO:0016310,phosphorylation|GO:0009987,cellular process|GO:0043412,macromolecule modification|GO:0006464,cellular protein modification process|GO:0043170,macromolecule metabolic process|GO:0071…	0	GO:0035639,purine ribonucleoside triphosphate binding|GO:0004672,protein kinase activity|GO:0000166,nucleotide binding|GO:1901363,heterocyclic compound binding|GO:0001883,purine nucleoside binding|GO:0001882,nucleoside binding|GO:0043168,anion binding|GO:0043167,ion binding|GO:0016740,transferase activity|GO:1901265,nucleoside phosphate binding|GO:0032549,ribonucleoside binding|GO:0017076,purine …	0		Shaggy-related protein kinase alpha (EC 2.7.11.1) (ASK-alpha) (Shaggy-related protein kinase 11) (AtSK11)	AT5G26751	29.4	protein.postranslational modification	29	29.4	cytosol	C	-0.142125	0.280697	0.03833	-0.101571	-0.107435	0.422822	0.180455	0.0405541	0.0346904	-0.242367	-0.382268	-0.388132	-0.139901	-0.145765	-0.00586371
Gene.175180::CL19007.Contig1_All::g.175180::m.175180 2xPhospho [S18; S22]	Gene.175180::CL19007.Contig1_All::g.175180::m.175180	Gene.175180::CL19007	[K].VLDILAGSDDDSDAPAEDNSK.[I] 2xPhospho [S8; S12]; 1xTMT6plex [K21]; 1xTMT6plex [N-Term]	[K].VLDILAGSDDDSDAPAEDNSK.[I]	2xPhospho [S8; S12]; 1xTMT6plex [K21]; 1xTMT6plex [N-Term]	-0.166562	0.0151597	-0.031622	0.71155	-0.0648301	0.221875	0.382196	0.0056552	0.415404	0.00202034	0.350574	0.0025732	0.447026	0.00404832	Q6AVM2	Os05g0490000	0	GO:0005737,cytoplasm|GO:0005829,cytosol|GO:0044464,cell part|GO:0005623,cell|GO:0005622,intracellular|GO:0044444,cytoplasmic part|GO:0044424,intracellular part	0	0	F4J5D3	KRR1 family protein	AT3G24080	35.1	not assigned.no ontology	35	35	nucleus	N	-0.166562	-0.459681	-0.491303	-0.841877	-0.906707	-0.293119	-0.324741	-0.675315	-0.740145	-0.031622	-0.382196	-0.447026	-0.350574	-0.415404	-0.0648301
Gene.161341::CL16447.Contig5_All::g.161341::m.161341 1xPhospho [S204]	Gene.161341::CL16447.Contig5_All::g.161341::m.161341	Gene.161341::CL16447	[K].EKQHGQQGSPTQQQQQQSR.[Q] 1xPhospho [S9]; 1xTMT6plex [K2]; 1xTMT6plex [N-Term]	[K].EKQHGQQGSPTQQQQQQSR.[Q]	1xPhospho [S9]; 1xTMT6plex [K2]; 1xTMT6plex [N-Term]	-0.237956	0.143077	-0.685642	0.00129301	-0.0858043	0.111574	0.379415	0.00100222	-0.220422	0.03263	-0.306226	0.00347155	0.46522	0.00257528	Q67UM4	OSJNBb0071O21.27	#N/A	#N/A	#N/A	#N/A	Q8VZ20	Trihelix transcription factor ASR3	AT2G33550	35.1	not assigned.no ontology	35	35	nucleus	N	-0.237956	-0.36481	-1.05045	-0.744226	-0.83003	-0.126854	-0.812496	-0.50627	-0.592074	-0.685642	-0.379415	-0.46522	0.306226	0.220422	-0.0858043
Gene.14225::CL755.Contig19_All::g.14225::m.14225 1xPhospho [S915]; Gene.14207::CL755.Contig16_All::g.14207::m.14207 1xPhospho [S1174]; Gene.14187::CL755.Contig12_All::g.14187::m.14187 1xPhospho [S1125]; Gene.14151::CL755.Contig6_All::g.14151::m.14151 1xPhospho [S982]	Gene.14225::CL755.Contig19_All::g.14225::m.14225	Gene.14225::CL755.Co	[K].EKESPDESAK.[V] 1xPhospho [S4]; 2xTMT6plex [K2; K10]; 1xTMT6plex [N-Term]	[K].EKESPDESAK.[V]	1xPhospho [S4]; 2xTMT6plex [K2; K10]; 1xTMT6plex [N-Term]	0.0612163	0.484651	-0.0246538	0.500612	0.131369	0.0306449	0.379374	0.000651768	0.223351	0.00481984	0.35472	0.000728333	0.248004	0.0037467	Q69KV3	Os09g0104300	#N/A	#N/A	#N/A	#N/A	Q9SHU9	Expressed protein	AT2G15270	35.2	not assigned.unknown	35	35	nucleus	N	0.0612163	-0.312331	-0.336985	-0.691705	-0.560335	-0.373547	-0.398201	-0.752921	-0.621552	-0.0246538	-0.379374	-0.248004	-0.35472	-0.223351	0.131369
Gene.258822::Unigene29705_All::g.258822::m.258822 2xPhospho [S199; S206]	Gene.258822::Unigene29705_All::g.258822::m.258822	Gene.258822::Unigene	[K].TAENSHEATAQSDEKPVESK.[R] 2xPhospho [S5; S12]; 2xTMT6plex [K15; K20]; 1xTMT6plex [N-Term]	[K].TAENSHEATAQSDEKPVESK.[R]	2xPhospho [S5; S12]; 2xTMT6plex [K15; K20]; 1xTMT6plex [N-Term]	0.417059	0.00139178	-0.212729	0.0556187	-0.0728882	0.0942927	0.373222	0.000486622	0.233381	0.0081843	0.160493	0.0216971	0.44611	0.000386471	Q0D838	Os07g0186400	GO:0080090,regulation of primary metabolic process|GO:0019222,regulation of metabolic process|GO:1901362,organic cyclic compound biosynthetic process|GO:1901360,organic cyclic compound metabolic process|GO:0010605,negative regulation of macromolecule metabolic process|GO:0040029,regulation of gene expression, epigenetic|GO:0016458,gene silencing|GO:0048519,negative regulation of biological proces…	GO:0031974,membrane-enclosed lumen|GO:0043229,intracellular organelle|GO:0043228,non-membrane-bounded organelle|GO:0000785,chromatin|GO:0043227,membrane-bounded organelle|GO:0043226,organelle|GO:0031981,nuclear lumen|GO:0005634,nucleus|GO:0005654,nucleoplasm|GO:0005677,chromatin silencing complex|GO:0005694,chromosome|GO:0043234,protein complex|GO:0032991,macromolecular complex|GO:0043231,intrace…	GO:0044212,transcription regulatory region DNA binding|GO:0046872,metal ion binding|GO:0046914,transition metal ion binding|GO:0043565,sequence-specific DNA binding|GO:0097159,organic cyclic compound binding|GO:0003677,DNA binding|GO:0001067,regulatory region nucleic acid binding|GO:0043169,cation binding|GO:0043167,ion binding|GO:0000976,transcription regulatory region sequence-specific DNA bind…	0		Chromatin remodeling protein SHL (Protein SHORT LIFE)	AT4G39100	27.3.99	RNA.regulation of transcription.unclassified	27	27.3	nucleus	N	0.417059	0.693919	0.48119	0.320697	0.247809	0.27686	0.0641303	-0.0963622	-0.16925	-0.212729	-0.373222	-0.44611	-0.160493	-0.233381	-0.0728882
Gene.195285::CL22152.Contig4_All::g.195285::m.195285 2xPhospho [S1167; S1171]	Gene.195285::CL22152.Contig4_All::g.195285::m.195285	Gene.195285::CL22152	[K].YKPDNEDDPAESGGESEVEDEGHMSDSGNK.[S] 2xPhospho [S12; S16]; 2xTMT6plex [K2; K30]; 1xTMT6plex [N-Term]	[K].YKPDNEDDPAESGGESEVEDEGHMSDSGNK.[S]	2xPhospho [S12; S16]; 2xTMT6plex [K2; K30]; 1xTMT6plex [N-Term]	-0.256973	0.0320777	-0.0882795	0.450579	0.118724	0.0592138	0.373161	0.00255009	0.166157	0.124484	0.284881	0.0653841	0.254437	0.0165499	Q0DAZ6	Os06g0612200	GO:0032774,RNA biosynthetic process|GO:0090304,nucleic acid metabolic process|GO:0044249,cellular biosynthetic process|GO:0034641,cellular nitrogen compound metabolic process|GO:0006807,nitrogen compound metabolic process|GO:0034645,cellular macromolecule biosynthetic process|GO:1901362,organic cyclic compound biosynthetic process|GO:1901360,organic cyclic compound metabolic process|GO:0006139,nu…	GO:0030880,RNA polymerase complex|GO:0044464,cell part|GO:0031974,membrane-enclosed lumen|GO:0043229,intracellular organelle|GO:0043228,non-membrane-bounded organelle|GO:0043227,membrane-bounded organelle|GO:0043226,organelle|GO:0005736,DNA-directed RNA polymerase I complex|GO:0031981,nuclear lumen|GO:0005730,nucleolus|GO:0005634,nucleus|GO:0055029,nuclear DNA-directed RNA polymerase complex|GO:0…	GO:0043169,cation binding|GO:0016779,nucleotidyltransferase activity|GO:0003676,nucleic acid binding|GO:0046914,transition metal ion binding|GO:0016772,transferase activity, transferring phosphorus-containing groups|GO:0097159,organic cyclic compound binding|GO:0034062,5'-3' RNA polymerase activity|GO:0043167,ion binding|GO:0003824,catalytic activity|GO:0016740,transferase activity|GO:0008270,zin…	osa01100,Metabolic pathways|osa03020,RNA polymerase|osa00230,Purine metabolism|osa00240,Pyrimidine metabolism		DNA-directed RNA polymerase I subunit 1 (DNA-directed RNA polymerase I subunit RPA1) (DNA polymerase I subunit A1) (EC 2.7.7.6) (Nuclear RNA polymerase A1)	AT3G57660	27.2	RNA.transcription	27	27.2	nucleus	N	-0.256973	-0.234012	-0.322291	-0.607172	-0.488448	0.0229611	-0.0653183	-0.350199	-0.231476	-0.0882795	-0.373161	-0.254437	-0.284881	-0.166157	0.118724
Gene.130807::CL11717.Contig3_All::g.130807::m.130807 2xPhospho [S66; S69]	Gene.130807::CL11717.Contig3_All::g.130807::m.130807	Gene.130807::CL11717	[K].RPAASAGSDDEDGGGDDDSGAIAAAR.[S] 2xPhospho [S5; S8]; 1xTMT6plex [N-Term]	[K].RPAASAGSDDEDGGGDDDSGAIAAAR.[S]	2xPhospho [S5; S8]; 1xTMT6plex [N-Term]	-0.17166	0.115254	-0.129019	0.0368613	0.0424383	0.574048	0.369786	0.0079225	0.198329	0.0038167	0.240767	0.0202882	0.327348	0.00206278	Q6K4V3	Os02g0301000	0	0	GO:0043169,cation binding|GO:0046914,transition metal ion binding|GO:0097159,organic cyclic compound binding|GO:0043167,ion binding|GO:0008270,zinc ion binding|GO:0003676,nucleic acid binding|GO:0003677,DNA binding|GO:0046872,metal ion binding|GO:1901363,heterocyclic compound binding|GO:0005488,binding	0		Zinc finger CCCH domain-containing protein 1 (AtC3H1)	AT1G01350	29.5.11.4.2	protein.degradation.ubiquitin.E3.RING	29	29.5.11.4	nucleus	N	-0.17166	-0.134449	-0.263468	-0.504235	-0.461797	0.0372111	-0.0918083	-0.332575	-0.290137	-0.129019	-0.369786	-0.327348	-0.240767	-0.198329	0.0424383
Gene.137982::CL12755.Contig5_All::g.137982::m.137982 2xPhospho [S263; S266]	Gene.137982::CL12755.Contig5_All::g.137982::m.137982	Gene.137982::CL12755	[K].ALSEDSAEGLRDK.[A] 2xPhospho [S3; S6]; 1xTMT6plex [K13]; 1xTMT6plex [N-Term]	[K].ALSEDSAEGLRDK.[A]	2xPhospho [S3; S6]; 1xTMT6plex [K13]; 1xTMT6plex [N-Term]	0.304883	0.00332193	0.222985	0.00133104	0.00866959	0.724085	0.36966	0.000119177	0.583975	0.000210507	0.592644	5.8e-05	0.36099	0.000428666	Q6K430	P0406E03.49-2	GO:0044700,single organism signaling|GO:0051716,cellular response to stimulus|GO:0050896,response to stimulus|GO:0009987,cellular process|GO:0044763,single-organism cellular process|GO:0050794,regulation of cellular process|GO:0065007,biological regulation|GO:0023052,signaling|GO:0007165,signal transduction|GO:0007154,cell communication|GO:0035556,intracellular signal transduction|GO:0050789,regu…	GO:0043231,intracellular membrane-bounded organelle|GO:0005634,nucleus|GO:0044464,cell part|GO:0005623,cell|GO:0005622,intracellular|GO:0043229,intracellular organelle|GO:0044424,intracellular part|GO:0043227,membrane-bounded organelle|GO:0043226,organelle	GO:0043169,cation binding|GO:0046914,transition metal ion binding|GO:0043167,ion binding|GO:0005488,binding|GO:0046872,metal ion binding|GO:0008270,zinc ion binding	0		F22F7.12 protein (Tudor/PWWP/MBT superfamily protein)	AT3G05430	27.3.68	RNA.regulation of transcription.PWWP domain protein	27	27.3	nucleus	N	0.304883	0.0717907	0.294775	-0.297869	-0.289199	-0.233092	-0.0101075	-0.602752	-0.594082	0.222985	-0.36966	-0.36099	-0.592644	-0.583975	0.00866959
Gene.206868::CL23054.Contig2_All::g.206868::m.206868 1xPhospho [S]	Gene.206868::CL23054.Contig2_All::g.206868::m.206868	Gene.206868::CL23054	[R].KKEDSEGMSGGGGEDGAGGSK.[S] 1xPhospho [S]; 1xOxidation [M8]; 3xTMT6plex [K1; K2; K21]; 1xTMT6plex [N-Term]	[R].KKEDSEGMSGGGGEDGAGGSK.[S]	1xPhospho [S]; 1xOxidation [M8]; 3xTMT6plex [K1; K2; K21]; 1xTMT6plex [N-Term]	-0.0137218	0.673251	-0.23308	0.030461	0.0636245	0.189189	0.369595	0.00219853	0.07289	0.195976	0.136515	0.0652326	0.30597	0.0017896	Q2RAA7	Os11g0158600	GO:0080090,regulation of primary metabolic process|GO:0019222,regulation of metabolic process|GO:0031326,regulation of cellular biosynthetic process|GO:0031323,regulation of cellular metabolic process|GO:0090304,nucleic acid metabolic process|GO:0044249,cellular biosynthetic process|GO:0034641,cellular nitrogen compound metabolic process|GO:0006807,nitrogen compound metabolic process|GO:0034645,c…	GO:0043231,intracellular membrane-bounded organelle|GO:0005634,nucleus|GO:0044464,cell part|GO:0005623,cell|GO:0005622,intracellular|GO:0043229,intracellular organelle|GO:0044424,intracellular part|GO:0043227,membrane-bounded organelle|GO:0043226,organelle	GO:0097159,organic cyclic compound binding|GO:0005488,binding|GO:0003676,nucleic acid binding|GO:0003677,DNA binding|GO:1901363,heterocyclic compound binding	0		BEL1-like homeodomain protein 1 (BEL1-like protein 1) (Protein EMBRYO SAC DEVELOPMENT ARREST 29)	AT2G35940	27.3.22	RNA.regulation of transcription.HB,Homeobox transcription factor family	27	27.3	nucleus	N	-0.0137218	-0.0503979	-0.283478	-0.419992	-0.356368	-0.0366761	-0.269756	-0.406271	-0.342646	-0.23308	-0.369595	-0.30597	-0.136515	-0.07289	0.0636245
Gene.160328::CL16269.Contig2_All::g.160328::m.160328 1xPhospho [S166]; Gene.160326::CL16269.Contig1_All::g.160326::m.160326 1xPhospho [S166]; Gene.160336::CL16269.Contig6_All::g.160336::m.160336 1xPhospho [S253]	Gene.160328::CL16269.Contig2_All::g.160328::m.160328	Gene.160328::CL16269	[K].KESDTAQEEK.[K] 1xPhospho [S3]; 2xTMT6plex [K1; K10]; 1xTMT6plex [N-Term]	[K].KESDTAQEEK.[K]	1xPhospho [S3]; 2xTMT6plex [K1; K10]; 1xTMT6plex [N-Term]	0.0740993	0.00291612	-0.0486966	0.0357095	0.223562	0.0249546	0.368357	0.000535153	0.096099	0.000445561	0.319661	0.00645613	0.144796	0.00121194	Q0ILV0	Os12g0620400	0	GO:0043231,intracellular membrane-bounded organelle|GO:0005634,nucleus|GO:0044464,cell part|GO:0005623,cell|GO:0005622,intracellular|GO:0043229,intracellular organelle|GO:0044424,intracellular part|GO:0043227,membrane-bounded organelle|GO:0043226,organelle	GO:0097159,organic cyclic compound binding|GO:0005488,binding|GO:0003676,nucleic acid binding|GO:0003677,DNA binding|GO:1901363,heterocyclic compound binding	0	Q9LW00	Methyl-CpG-binding domain-containing protein 11	AT3G15790	27.3.59	RNA.regulation of transcription.Methyl binding domain proteins	27	27.3	nucleus	N	0.0740993	0.183295	0.134599	-0.185062	0.0384995	0.109196	0.0604992	-0.259162	-0.0355998	-0.0486966	-0.368357	-0.144796	-0.319661	-0.096099	0.223562
Gene.128109::CL11353.Contig2_All::g.128109::m.128109 2xPhospho [S160; S168]	Gene.128109::CL11353.Contig2_All::g.128109::m.128109	Gene.128109::CL11353	[K].WTLDGEESDEEDAKKSDEEDAK.[K] 2xPhospho [S8; S16]; 3xTMT6plex [K14; K15; K22]; 1xTMT6plex [N-Term]	[K].WTLDGEESDEEDAKKSDEEDAK.[K]	2xPhospho [S8; S16]; 3xTMT6plex [K14; K15; K22]; 1xTMT6plex [N-Term]	-0.0217813	0.255254	-0.0345665	0.653562	-0.0943479	0.163179	0.368071	0.0026667	0.427853	0.00432176	0.333505	0.00875047	0.462419	0.00162305	Q84UQ1	DEAD-box ATP-dependent RNA helicase 42	#N/A	#N/A	#N/A	#N/A	Q8H0U8	DEAD-box ATP-dependent RNA helicase 42	AT1G20920	27.1.2	RNA.processing.RNA helicase	27	27.1	nucleus	N	-0.0217813	-0.145462	-0.180029	-0.513533	-0.607881	-0.123681	-0.158247	-0.491752	-0.5861	-0.0345665	-0.368071	-0.462419	-0.333505	-0.427853	-0.0943479
Gene.15432::CL840.Contig1_All::g.15432::m.15432 1xPhospho [S]	Gene.15432::CL840.Contig1_All::g.15432::m.15432	Gene.15432::CL840.Co	[K].SSGGLMSSGK.[V] 1xPhospho [S]; 1xOxidation [M6]; 1xTMT6plex [K10]; 1xTMT6plex [N-Term]	[K].SSGGLMSSGK.[V]	1xPhospho [S]; 1xOxidation [M6]; 1xTMT6plex [K10]; 1xTMT6plex [N-Term]	0.333316	0.00586387	0.171684	0.00131664	-0.0544124	0.191207	0.367824	0.000455216	0.593921	0.000293279	0.539508	0.000225695	0.422237	0.00612216	Q7G649	OSJNAb0008A05.8	0	0	0	0		At1g13930/F16A14.27 (F16A14.14) (F7A19.2 protein) (Oleosin-B3-like protein)	AT1G13930	20.2.3	stress.abiotic.drought/salt	20	20.2	plastid	P	0.333316	-0.130317	0.0413675	-0.498141	-0.552553	-0.463632	-0.291948	-0.831457	-0.885869	0.171684	-0.367824	-0.422237	-0.539508	-0.593921	-0.0544124
Gene.73754::CL5225.Contig3_All::g.73754::m.73754 1xPhospho [S190]	Gene.73754::CL5225.Contig3_All::g.73754::m.73754	Gene.73754::CL5225.C	[K].AETAAAPEGGSPGSGK.[S] 1xPhospho [S11]; 1xTMT6plex [K16]; 1xTMT6plex [N-Term]	[K].AETAAAPEGGSPGSGK.[S]	1xPhospho [S11]; 1xTMT6plex [K16]; 1xTMT6plex [N-Term]	-0.0917657	0.317184	-0.00222552	0.981658	-0.0159035	0.534779	0.365475	0.00316121	0.379153	0.00452434	0.363249	0.021589	0.381378	0.00349307	Q6KA60	OJ1115_D03.26	GO:0080090,regulation of primary metabolic process|GO:0019222,regulation of metabolic process|GO:0031326,regulation of cellular biosynthetic process|GO:0031323,regulation of cellular metabolic process|GO:0090304,nucleic acid metabolic process|GO:0044249,cellular biosynthetic process|GO:0034641,cellular nitrogen compound metabolic process|GO:0006807,nitrogen compound metabolic process|GO:0034645,c…	GO:0043231,intracellular membrane-bounded organelle|GO:0005634,nucleus|GO:0044464,cell part|GO:0005623,cell|GO:0005622,intracellular|GO:0043229,intracellular organelle|GO:0044424,intracellular part|GO:0043227,membrane-bounded organelle|GO:0043226,organelle	GO:0097159,organic cyclic compound binding|GO:0005488,binding|GO:0003676,nucleic acid binding|GO:0003677,DNA binding|GO:1901363,heterocyclic compound binding	0		Protein transport protein SEC16A homolog (Protein MAIGO 5)	AT5G47480	35.2	not assigned.unknown	35	35	nucleus	N	-0.0917657	0.189161	0.186935	-0.176314	-0.192218	0.280927	0.278701	-0.0845484	-0.100452	-0.00222552	-0.365475	-0.381378	-0.363249	-0.379153	-0.0159035
Gene.125018::CL10984.Contig2_All::g.125018::m.125018 1xPhospho [S476]	Gene.125018::CL10984.Contig2_All::g.125018::m.125018	Gene.125018::CL10984	[R].ENSAEPVTNLNR.[R] 1xPhospho [S3]; 1xTMT6plex [N-Term]	[R].ENSAEPVTNLNR.[R]	1xPhospho [S3]; 1xTMT6plex [N-Term]	0.00954728	0.918951	0.143673	0.0681098	0.102252	0.310173	0.365371	0.013556	0.406792	0.00318746	0.509044	0.007458	0.263119	0.00375765	Q0D802	Os07g0193600	#N/A	#N/A	#N/A	#N/A		Uncharacterized protein At5g25580	AT5G25580	35.2	not assigned.unknown	35	35	nucleus	N	0.00954728	-0.0671382	0.0765348	-0.432509	-0.330257	-0.0766855	0.0669875	-0.442056	-0.339804	0.143673	-0.365371	-0.263119	-0.509044	-0.406792	0.102252
Gene.31440::CL1844.Contig6_All::g.31440::m.31440 1xPhospho [S259]	Gene.31440::CL1844.Contig6_All::g.31440::m.31440	Gene.31440::CL1844.C	[K].KQDDDSDDENK.[K] 1xPhospho [S6]; 2xTMT6plex [K1; K11]; 1xTMT6plex [N-Term]	[K].KQDDDSDDENK.[K]	1xPhospho [S6]; 2xTMT6plex [K1; K11]; 1xTMT6plex [N-Term]	0.293945	0.000517611	-0.202227	0.0236487	0.00174724	0.927404	0.364967	0.000577617	0.160993	0.000208648	0.16274	0.012175	0.36322	0.000364731	Q7XXQ8	P0479H10.4-1	#N/A	#N/A	#N/A	#N/A	Q9FKA5	Uncharacterized protein At5g39570	AT5G39570	35.2	not assigned.unknown	35	35	plasma membrane	PM	0.293945	0.602891	0.400664	0.237924	0.239672	0.308947	0.10672	-0.0560202	-0.054273	-0.202227	-0.364967	-0.36322	-0.16274	-0.160993	0.00174724
Gene.76913::CL5517.Contig7_All::g.76913::m.76913 3xPhospho [S361; S363; S367]; Gene.76928::CL5517.Contig11_All::g.76928::m.76928 3xPhospho [S316; S318; S322]	Gene.76913::CL5517.Contig7_All::g.76913::m.76913	Gene.76913::CL5517.C	[R].AARPASGSPPGSR.[S] 3xPhospho [S6; S8; S12]; 1xTMT6plex [N-Term]	[R].AARPASGSPPGSR.[S]	3xPhospho [S6; S8; S12]; 1xTMT6plex [N-Term]	-0.0692386	0.151268	-0.253277	0.0134047	0.109219	0.316587	0.364343	0.00869657	0.00184606	0.981176	0.111066	0.173911	0.255123	0.0244501	Q2QNB0	LOC_Os12g38430	0	0	GO:0097159,organic cyclic compound binding|GO:0000166,nucleotide binding|GO:0036094,small molecule binding|GO:0005488,binding|GO:0003676,nucleic acid binding|GO:1901363,heterocyclic compound binding|GO:1901265,nucleoside phosphate binding	osa03040,Spliceosome	Q8L3X8	Serine/arginine-rich SC35-like splicing factor SCL30	AT3G55460	27.1.1	RNA.processing.splicing	27	27.1	nucleus	N	-0.0692386	0.0989117	-0.154365	-0.265431	-0.156211	0.16815	-0.0851268	-0.196192	-0.0869729	-0.253277	-0.364343	-0.255123	-0.111066	-0.00184606	0.109219
Gene.149793::CL14504.Contig1_All::g.149793::m.149793 2xPhospho [S114; S115]	Gene.149793::CL14504.Contig1_All::g.149793::m.149793	Gene.149793::CL14504	[R].DIQQDQESSDEER.[S] 2xPhospho [S8; S9]; 1xTMT6plex [N-Term]	[R].DIQQDQESSDEER.[S]	2xPhospho [S8; S9]; 1xTMT6plex [N-Term]	-0.267351	0.107707	-0.0756021	0.159135	0.0936283	0.333376	0.364072	0.00464023	0.194841	0.0531893	0.288469	0.00926694	0.270443	0.022431	Q6AVM5	Os05g0489700	GO:0080090,regulation of primary metabolic process|GO:0019222,regulation of metabolic process|GO:0031326,regulation of cellular biosynthetic process|GO:0031323,regulation of cellular metabolic process|GO:0090304,nucleic acid metabolic process|GO:0044249,cellular biosynthetic process|GO:0034641,cellular nitrogen compound metabolic process|GO:0006807,nitrogen compound metabolic process|GO:0034645,c…	0	GO:0043565,sequence-specific DNA binding|GO:0003700,transcription factor activity, sequence-specific DNA binding|GO:0097159,organic cyclic compound binding|GO:0005488,binding|GO:0003676,nucleic acid binding|GO:0003677,DNA binding|GO:1901363,heterocyclic compound binding|GO:0001071,nucleic acid binding transcription factor activity	osa04075,Plant hormone signal transduction		ABSCISIC ACID-INSENSITIVE 5-like protein 2 (ABA-responsive element-binding protein 3) (Dc3 promoter-binding factor 3) (AtDPBF3) (bZIP transcription factor 66) (AtbZIP66)	AT3G56850	17.1.3	hormone metabolism.abscisic acid.induced-regulated-responsive-activated	17	17.1	nucleus	N	-0.267351	-0.372764	-0.448366	-0.736836	-0.643208	-0.105414	-0.181016	-0.469485	-0.375857	-0.0756021	-0.364072	-0.270443	-0.288469	-0.194841	0.0936283
Gene.168113::CL17681.Contig1_All::g.168113::m.168113 2xPhospho [S188; S192]	Gene.168113::CL17681.Contig1_All::g.168113::m.168113	Gene.168113::CL17681	[R].SSSRDVSVSPAR.[A] 2xPhospho [S3; S7]; 1xTMT6plex [N-Term]	[R].SSSRDVSVSPAR.[A]	2xPhospho [S3; S7]; 1xTMT6plex [N-Term]	-0.0499138	0.403923	-0.16066	0.0215762	0.018215	0.728505	0.363981	0.00174217	0.185106	0.0138491	0.203321	0.0124354	0.345766	0.00160693	Q0IZR7	Os09g0553900	#N/A	#N/A	#N/A	#N/A	Q9C8E6	Protein PLASTID MOVEMENT IMPAIRED 1	AT1G42550	31.1	cell.organisation	31	31.1	cytosol	C	-0.0499138	-0.0760919	-0.236752	-0.440073	-0.421858	-0.0261781	-0.186838	-0.390159	-0.371944	-0.16066	-0.363981	-0.345766	-0.203321	-0.185106	0.018215
Gene.52148::CL3395.Contig6_All::g.52148::m.52148 2xPhospho [S13; T15]	Gene.52148::CL3395.Contig6_All::g.52148::m.52148	Gene.52148::CL3395.C	[R].SITPPANR.[S] 2xPhospho [S1; T3]; 1xTMT6plex [N-Term]	[R].SITPPANR.[S]	2xPhospho [S1; T3]; 1xTMT6plex [N-Term]	0.0775396	0.245061	-0.133809	0.0618692	0.227251	0.0324577	0.36298	0.00146432	0.00192039	0.977485	0.229171	0.00750379	0.135729	0.073844	Q6YW54	B1090H08.54	0	GO:0032991,macromolecular complex|GO:0044464,cell part|GO:0005623,cell|GO:0030529,intracellular ribonucleoprotein complex|GO:0019013,viral nucleocapsid|GO:0019012,virion|GO:0019028,viral capsid|GO:0044424,intracellular part|GO:0005622,intracellular|GO:0044423,virion part	GO:0097159,organic cyclic compound binding|GO:0000166,nucleotide binding|GO:0036094,small molecule binding|GO:0005488,binding|GO:0003676,nucleic acid binding|GO:1901363,heterocyclic compound binding|GO:1901265,nucleoside phosphate binding	osa03040,Spliceosome	Q494N5	At4g35785	AT4G35785	27.4	RNA.RNA binding	27	27.4	nucleus	N	0.0775396	0.104692	-0.0291169	-0.258288	-0.0310373	0.0271525	-0.106657	-0.335827	-0.108577	-0.133809	-0.36298	-0.135729	-0.229171	-0.00192039	0.227251
Gene.159044::CL16038.Contig4_All::g.159044::m.159044 1xPhospho [S93]; 1xPhospho [S537]; 1xPhospho [S1335]; 1xPhospho [S2487]	Gene.159044::CL16038.Contig4_All::g.159044::m.159044	Gene.159044::CL16038	[K].SVSSASDK.[A] 1xPhospho [S3]; 1xTMT6plex [K8]; 1xTMT6plex [N-Term]	[K].SVSSASDK.[A]	1xPhospho [S3]; 1xTMT6plex [K8]; 1xTMT6plex [N-Term]	0.269799	0.0099426	-0.208976	0.00738545	0.0895854	0.165411	0.362282	0.00363644	0.0637201	0.0522224	0.153305	0.0304763	0.272696	0.00181975	Q5N9W8	P0406G08.25	0	0	0	0		Reticulon-like protein B2 (AtRTNLB2) (VirB2-interacting protein 2)	AT4G11220	35.1	not assigned.no ontology	35	35	plasma membrane	PM	0.269799	0.000519235	-0.208457	-0.361762	-0.272177	-0.26928	-0.478256	-0.631561	-0.541976	-0.208976	-0.362282	-0.272696	-0.153305	-0.0637201	0.0895854
Gene.14571::CL783.Contig2_All::g.14571::m.14571 2xPhospho [S129; S138]	Gene.14571::CL783.Contig2_All::g.14571::m.14571	Gene.14571::CL783.Co	[R].DAADEADGSIAAWGARSDDDEYGYDSDEAAKPQAEEVK.[K] 2xPhospho [S17; S26]; 2xTMT6plex [K31; K38]; 1xTMT6plex [N-Term]	[R].DAADEADGSIAAWGARSDDDEYGYDSDEAAKPQAEEVK.[K]	2xPhospho [S17; S26]; 2xTMT6plex [K31; K38]; 1xTMT6plex [N-Term]	0.0588937	0.0220362	-0.122262	0.0805326	0.18765	0.0266714	0.361511	0.00417594	0.0515986	0.12319	0.239248	0.00648013	0.173861	0.020555	Q9LGA3	P0408F06.4	#N/A	#N/A	#N/A	#N/A		AT1G70770 protein (At1g70770) (F15H11.2 protein)	AT1G70770	35.2	not assigned.unknown	35	35	plasma membrane,endoplasmic reticulum	PM,ER	0.0588937	0.10218	-0.020082	-0.25933	-0.0716805	0.0432867	-0.0789757	-0.318224	-0.130574	-0.122262	-0.361511	-0.173861	-0.239248	-0.0515986	0.18765
Gene.70196::CL4905.Contig1_All::g.70196::m.70196 1xPhospho [S/T]; Gene.70203::CL4905.Contig3_All::g.70203::m.70203 1xPhospho [S/T]; Gene.70199::CL4905.Contig2_All::g.70199::m.70199 1xPhospho [S/T]	Gene.70196::CL4905.Contig1_All::g.70196::m.70196	Gene.70196::CL4905.C	[R].SDSTASGDSPK.[E] 1xPhospho [S/T]; 1xTMT6plex [K11]; 1xTMT6plex [N-Term]	[R].SDSTASGDSPK.[E]	1xPhospho [S/T]; 1xTMT6plex [K11]; 1xTMT6plex [N-Term]	0.221172	0.00342714	-0.00827319	0.347245	0.26829	0.0324583	0.360454	0.00926739	0.0838903	0.00146359	0.35218	0.0103603	0.0921635	0.00153315	Q10KI0	Os03g0383800	#N/A	#N/A	#N/A	#N/A	O65655	SAP domain-containing protein	AT4G39680	27.3.67	RNA.regulation of transcription.putative transcription regulator	27	27.3	nucleus	N	0.221172	-0.100024	-0.108297	-0.460477	-0.192187	-0.321196	-0.329469	-0.68165	-0.41336	-0.00827319	-0.360454	-0.0921635	-0.35218	-0.0838903	0.26829
Gene.57540::CL3826.Contig10_All::g.57540::m.57540 2xPhospho [S608; S]	Gene.57540::CL3826.Contig10_All::g.57540::m.57540	Gene.57540::CL3826.C	[K].LIKSNSHSPSSGNR.[K] 2xPhospho [S6; S]; 1xTMT6plex [K3]; 1xTMT6plex [N-Term]	[K].LIKSNSHSPSSGNR.[K]	2xPhospho [S6; S]; 1xTMT6plex [K3]; 1xTMT6plex [N-Term]	0.0319939	0.217084	0.0200896	0.603087	0.0838506	0.208437	0.356732	0.00327535	0.29297	0.000235776	0.376821	0.00192188	0.272881	0.0140388	Q5N729	P0491F11.32	0	0	0	0		At1g34320 (Ikzf5 (DUF668))	AT1G34320	35.2	not assigned.unknown	35	35	nucleus	N	0.0319939	0.414752	0.434842	0.058021	0.141872	0.382759	0.402848	0.026027	0.109878	0.0200896	-0.356732	-0.272881	-0.376821	-0.29297	0.0838506
Gene.274172::Unigene42224_All::g.274172::m.274172 1xPhospho [S]	Gene.274172::Unigene42224_All::g.274172::m.274172	Gene.274172::Unigene	[R].IGSGGLGSGR.[R] 1xPhospho [S]; 1xTMT6plex [N-Term]	[R].IGSGGLGSGR.[R]	1xPhospho [S]; 1xTMT6plex [N-Term]	-0.0731603	0.260834	0.0464915	0.327432	-0.0604859	0.441226	0.355331	0.00900947	0.462309	0.000950597	0.401823	0.00526224	0.415817	0.0020777	Q69KL9	RSZ21A	GO:0016070,RNA metabolic process|GO:0016071,mRNA metabolic process|GO:0044238,primary metabolic process|GO:0044260,cellular macromolecule metabolic process|GO:0006139,nucleobase-containing compound metabolic process|GO:0009987,cellular process|GO:0006725,cellular aromatic compound metabolic process|GO:0010467,gene expression|GO:0044237,cellular metabolic process|GO:0043170,macromolecule metabolic…	GO:0043231,intracellular membrane-bounded organelle|GO:0005634,nucleus|GO:0044464,cell part|GO:0005623,cell|GO:0005622,intracellular|GO:0043229,intracellular organelle|GO:0044424,intracellular part|GO:0043227,membrane-bounded organelle|GO:0043226,organelle	GO:0043169,cation binding|GO:0046914,transition metal ion binding|GO:0097159,organic cyclic compound binding|GO:0000166,nucleotide binding|GO:0036094,small molecule binding|GO:0043167,ion binding|GO:0008270,zinc ion binding|GO:0003676,nucleic acid binding|GO:0046872,metal ion binding|GO:1901363,heterocyclic compound binding|GO:1901265,nucleoside phosphate binding|GO:0005488,binding	osa03040,Spliceosome	O81126	Serine/arginine-rich splicing factor RSZ22	AT4G31580	27.1.1	RNA.processing.splicing	27	27.1	nucleus	N	-0.0731603	-0.107355	-0.0608637	-0.462686	-0.523172	-0.0341949	0.0122965	-0.389526	-0.450012	0.0464915	-0.355331	-0.415817	-0.401823	-0.462309	-0.0604859
Gene.60310::CL4048.Contig13_All::g.60310::m.60310 2xPhospho [S114; S116]	Gene.60310::CL4048.Contig13_All::g.60310::m.60310	Gene.60310::CL4048.C	[R].RYSPSPR.[GA] 2xPhospho [S3; S5]; 1xTMT6plex [N-Term]	[R].RYSPSPR.[GA]	2xPhospho [S3; S5]; 1xTMT6plex [N-Term]	0.0220183	0.579443	-0.0490146	0.197997	0.0501567	0.163179	0.353386	0.000813836	0.254215	0.00186228	0.304371	0.00127792	0.303229	0.00108557	Q7XI49	Os07g0633200	#N/A	#N/A	#N/A	#N/A	Q9SEU4	Serine/arginine-rich SC35-like splicing factor SCL33	AT1G55310	27.1.1	RNA.processing.splicing	27	27.1	nucleus	N	0.0220183	0.0125407	-0.0364738	-0.340845	-0.290689	-0.00947759	-0.0584922	-0.362864	-0.312707	-0.0490146	-0.353386	-0.303229	-0.304371	-0.254215	0.0501567
Gene.160235::CL16253.Contig1_All::g.160235::m.160235 1xPhospho [S136]	Gene.160235::CL16253.Contig1_All::g.160235::m.160235	Gene.160235::CL16253	[R].AGLSAGSPK.[V] 1xPhospho [S7]; 1xTMT6plex [K9]; 1xTMT6plex [N-Term]	[R].AGLSAGSPK.[V]	1xPhospho [S7]; 1xTMT6plex [K9]; 1xTMT6plex [N-Term]	0.311629	0.0169022	0.0161818	0.654072	0.190846	0.0616181	0.352872	0.00633909	0.178207	0.00759295	0.369053	0.00649787	0.162025	0.00502546	Q65XV6	P0016H04.12	#N/A	#N/A	#N/A	#N/A	Q9ZV24	Outer envelope pore protein 16-1, chloroplastic	AT2G28900	29.3.3	protein.targeting.chloroplast	29	29.3.3	plastid	P	0.311629	0.0648954	0.0810772	-0.287976	-0.09713	-0.246734	-0.230552	-0.599605	-0.408759	0.0161818	-0.352872	-0.162025	-0.369053	-0.178207	0.190846
Gene.253373::Unigene25374_All::g.253373::m.253373 3xPhospho [S38; S42; S45]	Gene.253373::Unigene25374_All::g.253373::m.253373	Gene.253373::Unigene	[R].SKDDSSYLSSPTRSLTSGSPK.[R] 3xPhospho [S10; S14; S17]; 2xTMT6plex [K2; K21]; 1xTMT6plex [N-Term]	[R].SKDDSSYLSSPTRSLTSGSPK.[R]	3xPhospho [S10; S14; S17]; 2xTMT6plex [K2; K21]; 1xTMT6plex [N-Term]	0.330609	0.000545236	0.0999039	0.00215596	0.0546456	0.00188489	0.351333	3.26301e-05	0.396591	4.65399e-05	0.451237	2.83578e-05	0.296687	6.87255e-05	C7J8C9	Os11g0105750	0	0	0	0		Protein CHROMATIN REMODELING 25 (AtCHR25) (EC 3.6.4.-) (DNA repair and recombination protein RAD54) (AtRAD54)	AT3G19210	28.2	DNA.repair	28	28.2	nucleus	N	0.330609	-0.349244	-0.249341	-0.700577	-0.645932	-0.679854	-0.57995	-1.03119	-0.976541	0.0999039	-0.351333	-0.296687	-0.451237	-0.396591	0.0546456
Gene.160328::CL16269.Contig2_All::g.160328::m.160328 1xPhospho [S/T]; Gene.160326::CL16269.Contig1_All::g.160326::m.160326 1xPhospho [S/T]; Gene.160336::CL16269.Contig6_All::g.160336::m.160336 1xPhospho [S/T]	Gene.160328::CL16269.Contig2_All::g.160328::m.160328	Gene.160328::CL16269	[K].EGDISQEEKKESDTAQEEK.[K] 1xPhospho [S/T]; 3xTMT6plex [K9; K10; K19]; 1xTMT6plex [N-Term]	[K].EGDISQEEKKESDTAQEEK.[K]	1xPhospho [S/T]; 3xTMT6plex [K9; K10; K19]; 1xTMT6plex [N-Term]	0.136966	0.0756248	0.0166089	0.479062	0.0832244	0.0312195	0.350173	0.000347188	0.283558	0.00610006	0.366782	8.83968e-05	0.266949	0.00128991	Q0ILV0	Os12g0620400	0	GO:0043231,intracellular membrane-bounded organelle|GO:0005634,nucleus|GO:0044464,cell part|GO:0005623,cell|GO:0005622,intracellular|GO:0043229,intracellular organelle|GO:0044424,intracellular part|GO:0043227,membrane-bounded organelle|GO:0043226,organelle	GO:0097159,organic cyclic compound binding|GO:0005488,binding|GO:0003676,nucleic acid binding|GO:0003677,DNA binding|GO:1901363,heterocyclic compound binding	0	Q9LW00	Methyl-CpG-binding domain-containing protein 11	AT3G15790	27.3.59	RNA.regulation of transcription.Methyl binding domain proteins	27	27.3	nucleus	N	0.136966	-0.103724	-0.0871149	-0.453897	-0.370673	-0.24069	-0.224081	-0.590863	-0.507639	0.0166089	-0.350173	-0.266949	-0.366782	-0.283558	0.0832244
Gene.76913::CL5517.Contig7_All::g.76913::m.76913 2xPhospho [S281; S283]; Gene.76928::CL5517.Contig11_All::g.76928::m.76928 2xPhospho [S236; S238]	Gene.76913::CL5517.Contig7_All::g.76913::m.76913	Gene.76913::CL5517.C	[R].SYSPAPR.[R] 2xPhospho [S1; S3]; 1xTMT6plex [N-Term]	[R].SYSPAPR.[R]	2xPhospho [S1; S3]; 1xTMT6plex [N-Term]	0.185565	0.186296	-0.0239587	0.604229	0.216154	0.144443	0.349498	0.0325086	0.109385	0.316277	0.325539	0.0129528	0.133344	0.278778	Q2QNB0	LOC_Os12g38430	0	0	GO:0097159,organic cyclic compound binding|GO:0000166,nucleotide binding|GO:0036094,small molecule binding|GO:0005488,binding|GO:0003676,nucleic acid binding|GO:1901363,heterocyclic compound binding|GO:1901265,nucleoside phosphate binding	osa03040,Spliceosome	Q8L3X8	Serine/arginine-rich SC35-like splicing factor SCL30	AT3G55460	27.1.1	RNA.processing.splicing	27	27.1	nucleus	N	0.185565	0.204349	0.18039	-0.145149	0.0710048	0.018784	-0.00517466	-0.330714	-0.11456	-0.0239587	-0.349498	-0.133344	-0.325539	-0.109385	0.216154
Gene.35421::CL2123.Contig4_All::g.35421::m.35421 2xPhospho [S305; S307]	Gene.35421::CL2123.Contig4_All::g.35421::m.35421	Gene.35421::CL2123.C	[R].VGDDVRSDSEGEDDHED.[-] 2xPhospho [S7; S9]; 1xTMT6plex [N-Term]	[R].VGDDVRSDSEGEDDHED.[-]	2xPhospho [S7; S9]; 1xTMT6plex [N-Term]	-0.0777782	0.135649	-0.0569082	0.397221	0.0412467	0.370833	0.34683	0.0126298	0.248675	0.0107012	0.289922	0.0185436	0.305583	0.00582873	Q6EUN0	Os02g0581300	GO:0044238,primary metabolic process|GO:0044710,single-organism metabolic process|GO:0006629,lipid metabolic process|GO:0071704,organic substance metabolic process|GO:0008152,metabolic process|GO:0044699,single-organism process	GO:0005783,endoplasmic reticulum|GO:0005789,endoplasmic reticulum membrane|GO:0042175,nuclear outer membrane-endoplasmic reticulum membrane network|GO:0043229,intracellular organelle|GO:0043227,membrane-bounded organelle|GO:0043226,organelle|GO:0031224,intrinsic component of membrane|GO:0005737,cytoplasm|GO:0031090,organelle membrane|GO:0016021,integral component of membrane|GO:0016020,membrane|G…	0	0	Q6NQI8	LAG1 longevity assurance homolog 3	AT1G13580	11.8.1	lipid metabolism.'exotics' (steroids, squalene etc).sphingolipids	11	11.8	endoplasmic reticulum	ER	-0.0777782	-0.0137855	-0.0706937	-0.360615	-0.319369	0.0639927	0.00708445	-0.282837	-0.24159	-0.0569082	-0.34683	-0.305583	-0.289922	-0.248675	0.0412467
Gene.37510::CL2266.Contig21_All::g.37510::m.37510 1xPhospho [S1752]	Gene.37510::CL2266.Contig21_All::g.37510::m.37510	Gene.37510::CL2266.C	[K].EQSDEPKEDDR.[I] 1xPhospho [S3]; 1xTMT6plex [K7]; 1xTMT6plex [N-Term]	[K].EQSDEPKEDDR.[I]	1xPhospho [S3]; 1xTMT6plex [K7]; 1xTMT6plex [N-Term]	0.224545	0.00584701	-0.246845	0.046393	-0.0819198	0.100788	0.344338	0.00658706	0.179413	0.0224137	0.0974932	0.0694814	0.426258	0.00493043	Q0IPU7	Os12g0167700	0	0	0	0		Uncharacterized protein F28O16.11	AT1G76740	35.1	not assigned.no ontology	35	35	nucleus	N	0.224545	0.262894	0.0160485	-0.0814448	-0.163365	0.0383482	-0.208497	-0.30599	-0.38791	-0.246845	-0.344338	-0.426258	-0.0974932	-0.179413	-0.0819198
Gene.24575::CL1389.Contig6_All::g.24575::m.24575 2xPhospho [S235; S237]	Gene.24575::CL1389.Contig6_All::g.24575::m.24575	Gene.24575::CL1389.C	[R].YRSRSPVQR.[S] 2xPhospho [S3; S5]; 1xTMT6plex [N-Term]	[R].YRSRSPVQR.[S]	2xPhospho [S3; S5]; 1xTMT6plex [N-Term]	-0.0169377	0.57042	-0.221863	0.0190712	0.0436123	0.247172	0.344099	0.00165904	0.0786236	0.0966501	0.122236	0.0122531	0.300486	0.00466418	Q7XTJ6	OSJNBa0020P07.8	GO:0090304,nucleic acid metabolic process|GO:0034641,cellular nitrogen compound metabolic process|GO:0006807,nitrogen compound metabolic process|GO:0044237,cellular metabolic process|GO:1901360,organic cyclic compound metabolic process|GO:0006139,nucleobase-containing compound metabolic process|GO:0044260,cellular macromolecule metabolic process|GO:0071704,organic substance metabolic process|GO:0…	GO:0032991,macromolecular complex|GO:0043231,intracellular membrane-bounded organelle|GO:0005634,nucleus|GO:0044464,cell part|GO:0005623,cell|GO:0030529,intracellular ribonucleoprotein complex|GO:0044446,intracellular organelle part|GO:0043229,intracellular organelle|GO:0044428,nuclear part|GO:0044422,organelle part|GO:0044424,intracellular part|GO:0005622,intracellular|GO:0043227,membrane-bounde…	GO:0097159,organic cyclic compound binding|GO:0000166,nucleotide binding|GO:0036094,small molecule binding|GO:0003723,RNA binding|GO:0003676,nucleic acid binding|GO:1901363,heterocyclic compound binding|GO:1901265,nucleoside phosphate binding|GO:0005488,binding	osa03040,Spliceosome		Serine/arginine-rich splicing factor RS31 (At-RSp31) (AtRS31)	AT3G61860	27.1.1	RNA.processing.splicing	27	27.1	nucleus	N	-0.0169377	-0.0539388	-0.275802	-0.398038	-0.354425	-0.0370011	-0.258864	-0.3811	-0.337488	-0.221863	-0.344099	-0.300486	-0.122236	-0.0786236	0.0436123
Gene.64813::CL4436.Contig3_All::g.64813::m.64813 2xPhospho [S287; S290]	Gene.64813::CL4436.Contig3_All::g.64813::m.64813	Gene.64813::CL4436.C	[R].GASGDADEDDQSADSDYEEDNYGEHHSTHSNK.[E] 2xPhospho [S12; S15]; 1xTMT6plex [K32]; 1xTMT6plex [N-Term]	[R].GASGDADEDDQSADSDYEEDNYGEHHSTHSNK.[E]	2xPhospho [S12; S15]; 1xTMT6plex [K32]; 1xTMT6plex [N-Term]	-0.229551	0.0509535	-0.0939157	0.169311	0.0959906	0.119422	0.341716	0.00411151	0.15181	0.0243947	0.2478	0.0133964	0.245725	0.00312152	Q53PP7	Os11g0163500	0	0	0	0	Q9C6K4	Transcription factor	AT1G76870	35.2	not assigned.unknown	35	35	nucleus	N	-0.229551	-0.178337	-0.272253	-0.520053	-0.424063	0.0512133	-0.0427024	-0.290503	-0.194512	-0.0939157	-0.341716	-0.245725	-0.2478	-0.15181	0.0959906
Gene.101271::CL8070.Contig3_All::g.101271::m.101271 2xPhospho [S505; S507]; Gene.101264::CL8070.Contig2_All::g.101264::m.101264 2xPhospho [S388; S390]	Gene.101271::CL8070.Contig3_All::g.101271::m.101271	Gene.101271::CL8070.	[K].RHDSDSDGYAHER.[K] 2xPhospho [S4; S6]; 1xTMT6plex [N-Term]	[K].RHDSDSDGYAHER.[K]	2xPhospho [S4; S6]; 1xTMT6plex [N-Term]	0.0490576	0.363614	0.103355	0.176573	0.358178	0.0208068	0.341499	0.00394919	0.0866767	0.31867	0.444854	0.00487645	-0.0166787	0.768681	Q7XPE2	OSJNBa0060N03.19	#N/A	#N/A	#N/A	#N/A	B3H6J5	Pre-mRNA-splicing factor	AT3G49601	35.2	not assigned.unknown	35	35	nucleus	N	0.0490576	-0.0503735	0.0529819	-0.391872	-0.0336948	-0.0994312	0.00392428	-0.44093	-0.0827524	0.103355	-0.341499	0.0166787	-0.444854	-0.0866767	0.358178
Gene.12263::CL642.Contig47_All::g.12263::m.12263 1xPhospho [S]	Gene.12263::CL642.Contig47_All::g.12263::m.12263	Gene.12263::CL642.Co	[K].LGSSASFNR.[G] 1xPhospho [S]; 1xTMT6plex [N-Term]	[K].LGSSASFNR.[G]	1xPhospho [S]; 1xTMT6plex [N-Term]	0.332225	0.00801716	-0.194898	0.000853118	0.00448612	0.762711	0.339545	0.000200188	0.140161	0.000170687	0.144647	0.00105935	0.335059	6.99484e-05	Q6K215	PIP2-2	GO:0006810,transport|GO:0051179,localization|GO:0051234,establishment of localization	GO:0016021,integral component of membrane|GO:0016020,membrane|GO:0044464,cell part|GO:0005623,cell|GO:0071944,cell periphery|GO:0005886,plasma membrane|GO:0044425,membrane part|GO:0031224,intrinsic component of membrane	GO:0005215,transporter activity	0		Aquaporin PIP2-2 (Plasma membrane intrinsic protein 2-2) (AtPIP2;2) (Plasma membrane intrinsic protein 2b) (PIP2b) (TMP2b)	AT2G37170	34.19.1	transport.Major Intrinsic Proteins.PIP	34	34.19.1	plasma membrane	PM	0.332225	-0.0301983	-0.225096	-0.369743	-0.365257	-0.362423	-0.55732	-0.701968	-0.697481	-0.194898	-0.339545	-0.335059	-0.144647	-0.140161	0.00448612
Gene.114513::CL9678.Contig4_All::g.114513::m.114513 1xPhospho [S]	Gene.114513::CL9678.Contig4_All::g.114513::m.114513	Gene.114513::CL9678.	[K].ADSEPASDGESK.[T] 1xPhospho [S]; 1xTMT6plex [K12]; 1xTMT6plex [N-Term]	[K].ADSEPASDGESK.[T]	1xPhospho [S]; 1xTMT6plex [K12]; 1xTMT6plex [N-Term]	-0.0712382	0.016018	-0.333171	0.00133962	0.117135	0.0324862	0.339002	0.000652669	-0.111304	0.0148175	0.00583104	0.797025	0.221867	0.00276142	Q10MJ1	GEP	GO:0044238,primary metabolic process|GO:0019538,protein metabolic process|GO:0043170,macromolecule metabolic process|GO:0071704,organic substance metabolic process|GO:0008152,metabolic process|GO:0006508,proteolysis	GO:0005737,cytoplasm|GO:0009536,plastid|GO:0043231,intracellular membrane-bounded organelle|GO:0009532,plastid stroma|GO:0009570,chloroplast stroma|GO:0044464,cell part|GO:0044444,cytoplasmic part|GO:0005623,cell|GO:0005622,intracellular|GO:0044446,intracellular organelle part|GO:0043229,intracellular organelle|GO:0044435,plastid part|GO:0044434,chloroplast part|GO:0044424,intracellular part|GO:0…	GO:0016787,hydrolase activity|GO:0017171,serine hydrolase activity|GO:0003824,catalytic activity|GO:0070011,peptidase activity, acting on L-amino acid peptides|GO:0008233,peptidase activity|GO:0008236,serine-type peptidase activity	0		Probable glutamyl endopeptidase, chloroplastic (EC 3.4.21.-)	AT2G47390	35.2	not assigned.unknown	35	35	plastid	P	-0.0712382	0.530798	0.197627	0.191796	0.308931	0.602036	0.268865	0.263034	0.380169	-0.333171	-0.339002	-0.221867	-0.00583104	0.111304	0.117135
Gene.180454::CL20049.Contig4_All::g.180454::m.180454 1xPhospho [S571]	Gene.180454::CL20049.Contig4_All::g.180454::m.180454	Gene.180454::CL20049	[K].VSGSQEPISPR.[S] 1xPhospho [S9]; 1xTMT6plex [N-Term]	[K].VSGSQEPISPR.[S]	1xPhospho [S9]; 1xTMT6plex [N-Term]	-0.0929319	0.0555309	0.0852429	0.145343	-0.0183531	0.585218	0.33879	0.0128529	0.442386	0.00083428	0.424033	0.00388166	0.357143	0.00240247	Q10R26	Os03g0173700	0	0	0	0	Q9FPJ8	Polyadenylate-binding protein RBP45A	AT5G54900	27.1	RNA.processing	27	27.1	nucleus	N	-0.0929319	-0.16157	-0.0763275	-0.50036	-0.518714	-0.0686384	0.0166044	-0.407429	-0.425782	0.0852429	-0.33879	-0.357143	-0.424033	-0.442386	-0.0183531
Gene.162954::CL16718.Contig3_All::g.162954::m.162954 2xPhospho [S54; S58]	Gene.162954::CL16718.Contig3_All::g.162954::m.162954	Gene.162954::CL16718	[R].SVNPNDPNEATEAPSNDPPSVKASPLR.[A] 2xPhospho [S20; S24]; 1xTMT6plex [K22]; 1xTMT6plex [N-Term]	[R].SVNPNDPNEATEAPSNDPPSVKASPLR.[A]	2xPhospho [S20; S24]; 1xTMT6plex [K22]; 1xTMT6plex [N-Term]	0.0245638	0.78006	-0.0743206	0.280504	-0.038752	0.513711	0.336679	0.00542174	0.301111	0.00534349	0.262359	0.00252276	0.375431	0.00690224	Q852C9	OSJNBb0096M04.100	0	0	0	osa04626,Plant-pathogen interaction	Q8GYN5	RPM1-interacting protein 4	AT3G25070	20.1	stress.biotic	20	20.1	plasma membrane	PM	0.0245638	0.0415306	-0.0327899	-0.295149	-0.333901	0.0169668	-0.0573537	-0.319713	-0.358465	-0.0743206	-0.336679	-0.375431	-0.262359	-0.301111	-0.038752
Gene.85006::CL6321.Contig3_All::g.85006::m.85006 2xPhospho [S154; S156]	Gene.85006::CL6321.Contig3_All::g.85006::m.85006	Gene.85006::CL6321.C	[R].ANTTSDSPSPHNK.[GV] 2xPhospho [S7; S9]; 1xTMT6plex [K13]; 1xTMT6plex [N-Term]	[R].ANTTSDSPSPHNK.[GV]	2xPhospho [S7; S9]; 1xTMT6plex [K13]; 1xTMT6plex [N-Term]	0.206919	0.0493274	0.00270929	0.977572	-0.250475	0.0818893	0.336471	0.0134856	0.589655	0.00325806	0.33918	0.0283826	0.586946	0.00229279	Q0D6A4	Os07g0497000	0	0	GO:0043168,anion binding|GO:0005488,binding|GO:0030554,adenyl nucleotide binding|GO:0035639,purine ribonucleoside triphosphate binding|GO:0097367,carbohydrate derivative binding|GO:1901363,heterocyclic compound binding|GO:1901265,nucleoside phosphate binding|GO:0000166,nucleotide binding|GO:0036094,small molecule binding|GO:0032553,ribonucleotide binding|GO:0032559,adenyl ribonucleotide binding|G…	0		Protein CHROMATIN REMODELING 4 (AtCHR4) (EC 3.6.4.-) (Protein PICKLE RELATED 1)	AT5G44800	28.1	DNA.synthesis/chromatin structure	28	28.1	nucleus	N	0.206919	0.0937859	0.0964952	-0.242685	-0.49316	-0.113133	-0.110424	-0.449604	-0.700079	0.00270929	-0.336471	-0.586946	-0.33918	-0.589655	-0.250475
Gene.261625::Unigene32649_All::g.261625::m.261625 1xPhospho [S112]	Gene.261625::Unigene32649_All::g.261625::m.261625	Gene.261625::Unigene	[R].RFSDASVQSDAK.[LM] 1xPhospho [S3]; 1xTMT6plex [K12]; 1xTMT6plex [N-Term]	[R].RFSDASVQSDAK.[LM]	1xPhospho [S3]; 1xTMT6plex [K12]; 1xTMT6plex [N-Term]	0.181352	0.0142073	-0.036696	0.633281	-0.0570632	0.250394	0.33236	0.0019888	0.352727	0.00695365	0.295664	0.00766121	0.389423	0.002686	Q10NA9	70 kDa heat shock protein	#N/A	#N/A	#N/A	#N/A	Q9LHA8	Probable mediator of RNA polymerase II transcription subunit 37c	AT3G12580	20.2.1	stress.abiotic.heat	20	20.2	cytosol	C	0.181352	0.0412816	0.00458565	-0.291078	-0.348141	-0.140071	-0.176767	-0.472431	-0.529494	-0.036696	-0.33236	-0.389423	-0.295664	-0.352727	-0.0570632
Gene.139566::CL12987.Contig5_All::g.139566::m.139566 1xPhospho [S/Y]	Gene.139566::CL12987.Contig5_All::g.139566::m.139566	Gene.139566::CL12987	[R].LKEEPEIHADPAMDPDYESPEEPEEDAER.[S] 1xPhospho [S/Y]; 1xTMT6plex [K2]; 1xTMT6plex [N-Term]	[R].LKEEPEIHADPAMDPDYESPEEPEEDAER.[S]	1xPhospho [S/Y]; 1xTMT6plex [K2]; 1xTMT6plex [N-Term]	-0.137451	0.00411412	-0.114015	0.0586782	0.0801354	0.0177813	0.331654	0.00941812	0.137504	0.00665219	0.217639	0.0011078	0.251518	0.00337863	Q5N7H4	B1065E10.54	#N/A	#N/A	#N/A	#N/A		Zinc finger CCCH domain-containing protein 19 (AtC3H19) (Protein Needed for RDR2-independent DNA methylation)	AT5G63700	27.3.67	RNA.regulation of transcription.putative transcription regulator	27	27.3	nucleus	N	-0.137451	-0.161795	-0.275809	-0.493448	-0.413313	-0.0243433	-0.138358	-0.355997	-0.275862	-0.114015	-0.331654	-0.251518	-0.217639	-0.137504	0.0801354
Gene.102977::CL8274.Contig4_All::g.102977::m.102977 1xPhospho [S1044]	Gene.102977::CL8274.Contig4_All::g.102977::m.102977	Gene.102977::CL8274.	[K].APDHLLAAAGLEDSDAEDETGHPQSAIER.[K] 1xPhospho [S14]; 1xTMT6plex [N-Term]	[K].APDHLLAAAGLEDSDAEDETGHPQSAIER.[K]	1xPhospho [S14]; 1xTMT6plex [N-Term]	-0.1007	0.019437	0.0106211	0.885775	0.163531	0.0144033	0.331271	0.00225786	0.178361	0.0244046	0.341892	0.00397758	0.16774	0.0123384	Q0D6I4	Os07g0476200	#N/A	#N/A	#N/A	#N/A		Probable UDP-N-acetylglucosamine--peptide N-acetylglucosaminyltransferase SEC (EC 2.4.1.255) (Protein SECRET AGENT)	AT3G04240	29.7	protein.glycosylation	29	29.7	cytosol	C	-0.1007	-0.115897	-0.105276	-0.447168	-0.283637	-0.0151971	-0.00457595	-0.346468	-0.182937	0.0106211	-0.331271	-0.16774	-0.341892	-0.178361	0.163531
Gene.116844::CL9964.Contig4_All::g.116844::m.116844 2xPhospho [S174; S176]	Gene.116844::CL9964.Contig4_All::g.116844::m.116844	Gene.116844::CL9964.	[R].SYSKSPPHNR.[G] 2xPhospho [S3; S5]; 1xTMT6plex [K4]; 1xTMT6plex [N-Term]	[R].SYSKSPPHNR.[G]	2xPhospho [S3; S5]; 1xTMT6plex [K4]; 1xTMT6plex [N-Term]	0.186518	0.0434829	-0.0181727	0.496597	0.0917099	0.159563	0.330841	0.00192431	0.220958	0.00115367	0.312668	0.00260378	0.239131	0.000249754	Q6K4N0	RSZP21	GO:0016070,RNA metabolic process|GO:0016071,mRNA metabolic process|GO:0044238,primary metabolic process|GO:0044260,cellular macromolecule metabolic process|GO:0006139,nucleobase-containing compound metabolic process|GO:0009987,cellular process|GO:0006725,cellular aromatic compound metabolic process|GO:0010467,gene expression|GO:0044237,cellular metabolic process|GO:0043170,macromolecule metabolic…	GO:0043231,intracellular membrane-bounded organelle|GO:0005634,nucleus|GO:0044464,cell part|GO:0005623,cell|GO:0005622,intracellular|GO:0043229,intracellular organelle|GO:0044424,intracellular part|GO:0043227,membrane-bounded organelle|GO:0043226,organelle	GO:0043169,cation binding|GO:0046914,transition metal ion binding|GO:0097159,organic cyclic compound binding|GO:0000166,nucleotide binding|GO:0036094,small molecule binding|GO:0043167,ion binding|GO:0008270,zinc ion binding|GO:0003676,nucleic acid binding|GO:0046872,metal ion binding|GO:1901363,heterocyclic compound binding|GO:1901265,nucleoside phosphate binding|GO:0005488,binding	osa03040,Spliceosome		Serine/arginine-rich splicing factor RSZ22A (RS-containing zinc finger protein 22A) (At-RSZ22a) (At-RSZp22a) (AtRSZ22a)	AT2G24590	27.1.1	RNA.processing.splicing	27	27.1	nucleus	N	0.186518	0.00658882	-0.0115839	-0.324252	-0.232542	-0.179929	-0.198102	-0.51077	-0.41906	-0.0181727	-0.330841	-0.239131	-0.312668	-0.220958	0.0917099
Gene.166111::CL17270.Contig4_All::g.166111::m.166111 2xPhospho [S151; S]	Gene.166111::CL17270.Contig4_All::g.166111::m.166111	Gene.166111::CL17270	[K].AAGSPGGSGGVAKSPTPTTK.[I] 2xPhospho [S8; S]; 2xTMT6plex [K13; K20]; 1xTMT6plex [N-Term]	[K].AAGSPGGSGGVAKSPTPTTK.[I]	2xPhospho [S8; S]; 2xTMT6plex [K13; K20]; 1xTMT6plex [N-Term]	-0.195496	0.201917	-0.0840643	0.181209	0.0532263	0.530998	0.327583	0.0139862	0.190292	0.0141677	0.243519	0.0240231	0.274357	0.00891449	Q7XUC2	OJ000223_09.13	GO:0080090,regulation of primary metabolic process|GO:0019222,regulation of metabolic process|GO:0031326,regulation of cellular biosynthetic process|GO:0031323,regulation of cellular metabolic process|GO:0090304,nucleic acid metabolic process|GO:0044249,cellular biosynthetic process|GO:0034641,cellular nitrogen compound metabolic process|GO:0006807,nitrogen compound metabolic process|GO:0034645,c…	GO:0043231,intracellular membrane-bounded organelle|GO:0005634,nucleus|GO:0044464,cell part|GO:0005623,cell|GO:0005622,intracellular|GO:0043229,intracellular organelle|GO:0044424,intracellular part|GO:0043227,membrane-bounded organelle|GO:0043226,organelle	GO:0003700,transcription factor activity, sequence-specific DNA binding|GO:0001071,nucleic acid binding transcription factor activity	0		Trihelix transcription factor GT-1 (Trihelix DNA-binding protein GT-1)	AT1G13450	27.3.26	RNA.regulation of transcription.MYB-related transcription factor family	27	27.3	nucleus	N	-0.195496	-0.0859226	-0.169987	-0.413505	-0.360279	0.109573	0.025509	-0.21801	-0.164783	-0.0840643	-0.327583	-0.274357	-0.243519	-0.190292	0.0532263
Gene.165220::CL17110.Contig4_All::g.165220::m.165220 3xPhospho [S87; S89; S91]	Gene.165220::CL17110.Contig4_All::g.165220::m.165220	Gene.165220::CL17110	[R].ALSRSPSPAGK.[R] 3xPhospho [S3; S5; S7]; 1xTMT6plex [K11]; 1xTMT6plex [N-Term]	[R].ALSRSPSPAGK.[R]	3xPhospho [S3; S5; S7]; 1xTMT6plex [K11]; 1xTMT6plex [N-Term]	0.0742984	0.028228	0.107474	0.0507957	0.0790852	0.0818893	0.327242	0.00158456	0.35563	0.000836946	0.434716	0.00105004	0.248157	0.000847077	Q0DG95	Os05g0545600	0	0	0	0		Catalase-1 (EC 1.11.1.6)	AT1G20630	21.6	redox.dismutases and catalases	21	21.6	peroxisome	PX	0.0742984	-0.225299	-0.117825	-0.552541	-0.473456	-0.299598	-0.192124	-0.626839	-0.547754	0.107474	-0.327242	-0.248157	-0.434716	-0.35563	0.0790852
Gene.89578::CL6794.Contig6_All::g.89578::m.89578 2xPhospho [S20; S28]	Gene.89578::CL6794.Contig6_All::g.89578::m.89578	Gene.89578::CL6794.C	[R].GKKDSDDDEDEDSDDAPGR.[G] 2xPhospho [S5; S13]; 2xTMT6plex [K2; K3]; 1xTMT6plex [N-Term]	[R].GKKDSDDDEDEDSDDAPGR.[G]	2xPhospho [S5; S13]; 2xTMT6plex [K2; K3]; 1xTMT6plex [N-Term]	0.170933	0.121197	0.286724	0.0219586	0.0449821	0.639148	0.326737	0.00411909	0.568479	0.00658842	0.613461	0.00152219	0.281755	0.0287473	Q6L4F8	RACK1B	GO:0044700,single organism signaling|GO:0051716,cellular response to stimulus|GO:0050896,response to stimulus|GO:0009987,cellular process|GO:0044763,single-organism cellular process|GO:0050794,regulation of cellular process|GO:0065007,biological regulation|GO:0023052,signaling|GO:0007165,signal transduction|GO:0007154,cell communication|GO:0050789,regulation of biological process|GO:0044699,singl…	0	GO:0060089,molecular transducer activity|GO:0004871,signal transducer activity	0		U3 snoRNP-associated protein-like YAO	AT4G05410	30.5	signalling.G-proteins	30	30.5	nucleus	N	0.170933	-0.035329	0.251395	-0.362066	-0.317084	-0.206262	0.080462	-0.532999	-0.488017	0.286724	-0.326737	-0.281755	-0.613461	-0.568479	0.0449821
Gene.37041::CL2228.Contig9_All::g.37041::m.37041 1xPhospho [S274]	Gene.37041::CL2228.Contig9_All::g.37041::m.37041	Gene.37041::CL2228.C	[K].VVAQHEAREDEDDSD.[-] 1xPhospho [S14]; 1xTMT6plex [N-Term]	[K].VVAQHEAREDEDDSD.[-]	1xPhospho [S14]; 1xTMT6plex [N-Term]	0.0182751	0.78006	-0.0454472	0.158586	-0.10973	0.0684734	0.3254	0.00281874	0.389683	0.000235776	0.279953	0.00337448	0.435131	0.000376305	Q6YW09	OSJNBa0012K14.33	GO:0019725,cellular homeostasis|GO:0009987,cellular process|GO:0050794,regulation of cellular process|GO:0042592,homeostatic process|GO:0044763,single-organism cellular process|GO:0065007,biological regulation|GO:0045454,cell redox homeostasis|GO:0065008,regulation of biological quality|GO:0050789,regulation of biological process|GO:0044699,single-organism process	GO:0005623,cell	0	0		Thioredoxin superfamily protein	AT5G14240	35.2	not assigned.unknown	35	35	cytosol	C	0.0182751	0.10676	0.0613128	-0.21864	-0.328371	0.0884849	0.0430378	-0.236915	-0.346646	-0.0454472	-0.3254	-0.435131	-0.279953	-0.389683	-0.10973
Gene.215743::Unigene5869_All::g.215743::m.215743 1xPhospho [S249]	Gene.215743::Unigene5869_All::g.215743::m.215743	Gene.215743::Unigene	[R].VFEEQDDMLAENSDDDDVEDKHVGDHLSGVK.[V] 1xPhospho [S13]; 2xTMT6plex [K21; K31]; 1xTMT6plex [N-Term]	[R].VFEEQDDMLAENSDDDDVEDKHVGDHLSGVK.[V]	1xPhospho [S13]; 2xTMT6plex [K21; K31]; 1xTMT6plex [N-Term]	0.0408663	0.132192	0.0925752	0.0229339	0.097167	0.0344411	0.325131	0.000705476	0.320539	0.000487303	0.417706	0.000280207	0.227964	0.00169072	Q6K784	OSJNBa0001A11.17	GO:0022607,cellular component assembly|GO:0043933,macromolecular complex subunit organization|GO:0090304,nucleic acid metabolic process|GO:0034641,cellular nitrogen compound metabolic process|GO:0006807,nitrogen compound metabolic process|GO:0044237,cellular metabolic process|GO:0034622,cellular macromolecular complex assembly|GO:0034660,ncRNA metabolic process|GO:0071840,cellular component organ…	GO:0046540,U4/U6 x U5 tri-snRNP complex|GO:0032991,macromolecular complex|GO:0043231,intracellular membrane-bounded organelle|GO:0030532,small nuclear ribonucleoprotein complex|GO:0005634,nucleus|GO:0044464,cell part|GO:0044446,intracellular organelle part|GO:0005623,cell|GO:0030529,intracellular ribonucleoprotein complex|GO:0097525,spliceosomal snRNP complex|GO:0043229,intracellular organelle|GO…	0	osa03040,Spliceosome		SART-1 family protein DOT2 (Protein DEFECTIVELY ORGANIZED TRIBUTARIES 2) (Protein MERISTEM-DEFECTIVE)	AT5G16780	33.99	development.unspecified	33	33.99	nucleus	N	0.0408663	-0.0629695	0.0296056	-0.3881	-0.290933	-0.103836	-0.0112606	-0.428966	-0.331799	0.0925752	-0.325131	-0.227964	-0.417706	-0.320539	0.097167
Gene.82778::CL6088.Contig4_All::g.82778::m.82778 1xPhospho [S142]	Gene.82778::CL6088.Contig4_All::g.82778::m.82778	Gene.82778::CL6088.C	[K].DYASETEAAR.[W] 1xPhospho [S4]; 1xTMT6plex [N-Term]	[K].DYASETEAAR.[W]	1xPhospho [S4]; 1xTMT6plex [N-Term]	-0.0192198	0.791458	-0.208947	0.0515821	-0.131639	0.0293764	0.324537	0.00173155	0.247229	0.0499706	0.115591	0.138822	0.456176	0.000195526	Q9AQY8	P0498A12.18	0	0	0	0		Fold protein	AT2G46940	35.2	not assigned.unknown	35	35	nucleus	N	-0.0192198	0.194631	-0.014316	-0.129907	-0.261545	0.213851	0.00490379	-0.110687	-0.242326	-0.208947	-0.324537	-0.456176	-0.115591	-0.247229	-0.131639
Gene.189815::CL21446.Contig7_All::g.189815::m.189815 1xPhospho [S263]	Gene.189815::CL21446.Contig7_All::g.189815::m.189815	Gene.189815::CL21446	[R].GRGSNADAPTQDERPIER.[K] 1xPhospho [S4]; 1xTMT6plex [N-Term]	[R].GRGSNADAPTQDERPIER.[K]	1xPhospho [S4]; 1xTMT6plex [N-Term]	-0.269965	0.00225065	-0.171154	0.109471	-0.121726	0.345051	0.32414	0.0339764	0.274712	0.0474516	0.152986	0.22088	0.445866	0.00070888	Q6K8F1	OJ1111_C07.17-1	#N/A	#N/A	#N/A	#N/A		Clathrin interactor EPSIN 2 (EPSIN-related 2)	AT2G43160	35.1.21	not assigned.no ontology.epsin N-terminal homology (ENTH) domain-containing protein	35	35	cytosol,nucleus	C,N	-0.269965	0.196281	0.0251267	-0.127859	-0.249585	0.466246	0.295092	0.142106	0.0203798	-0.171154	-0.32414	-0.445866	-0.152986	-0.274712	-0.121726
Gene.101634::CL8114.Contig4_All::g.101634::m.101634 1xPhospho [S]	Gene.101634::CL8114.Contig4_All::g.101634::m.101634	Gene.101634::CL8114.	[R].AAPVDQESADKDTEADAVAGEDEGASGSEAER.[T] 1xPhospho [S]; 1xTMT6plex [K11]; 1xTMT6plex [N-Term]	[R].AAPVDQESADKDTEADAVAGEDEGASGSEAER.[T]	1xPhospho [S]; 1xTMT6plex [K11]; 1xTMT6plex [N-Term]	-0.158004	0.00572787	-0.0462298	0.144923	0.0749782	0.20981	0.323544	0.00179646	0.202336	0.0102089	0.277314	0.00231817	0.248565	0.00624641	Q7F099	P0675B10.124	GO:0008104,protein localization|GO:0030243,cellulose metabolic process|GO:0006810,transport|GO:0000301,retrograde transport, vesicle recycling within Golgi|GO:0044042,glucan metabolic process|GO:0030244,cellulose biosynthetic process|GO:0090304,nucleic acid metabolic process|GO:0044249,cellular biosynthetic process|GO:0034641,cellular nitrogen compound metabolic process|GO:0006807,nitrogen compou…	GO:0005737,cytoplasm|GO:0005794,Golgi apparatus|GO:0031984,organelle subcompartment|GO:0043231,intracellular membrane-bounded organelle|GO:0044444,cytoplasmic part|GO:0005802,trans-Golgi network|GO:0044464,cell part|GO:0043229,intracellular organelle|GO:0005623,cell|GO:0005622,intracellular|GO:0044446,intracellular organelle part|GO:0044431,Golgi apparatus part|GO:0012505,endomembrane system|GO:0…	0	0		Protein GRIP (AtGRIP)	AT5G66030	29.3.4.2	protein.targeting.secretory pathway.golgi	29	29.3.4	golgi	G	-0.158004	-0.208901	-0.255131	-0.532445	-0.457466	-0.0508967	-0.0971266	-0.37444	-0.299462	-0.0462298	-0.323544	-0.248565	-0.277314	-0.202336	0.0749782
Gene.110341::CL9169.Contig3_All::g.110341::m.110341 2xPhospho [S355; S365]	Gene.110341::CL9169.Contig3_All::g.110341::m.110341	Gene.110341::CL9169.	[K].SEQQLFCSSDCEGDAGNKSEDEHPSAEPQPK.[R] 2xCarbamidomethyl [C7; C11]; 2xPhospho [S9; S19]; 2xTMT6plex [K18; K31]; 1xTMT6plex [N-Term]	[K].SEQQLFCSSDCEGDAGNKSEDEHPSAEPQPK.[R]	2xCarbamidomethyl [C7; C11]; 2xPhospho [S9; S19]; 2xTMT6plex [K18; K31]; 1xTMT6plex [N-Term]	0.100848	0.0401303	-0.275039	0.0053409	-0.0545775	0.153346	0.323133	0.00100159	0.102672	0.0323507	0.0480943	0.239727	0.377711	0.000303689	Q0J6R8	Os08g0276200	GO:0080090,regulation of primary metabolic process|GO:0019222,regulation of metabolic process|GO:0031326,regulation of cellular biosynthetic process|GO:0031323,regulation of cellular metabolic process|GO:0090304,nucleic acid metabolic process|GO:0044249,cellular biosynthetic process|GO:0034641,cellular nitrogen compound metabolic process|GO:0006807,nitrogen compound metabolic process|GO:0034645,c…	0	GO:0043565,sequence-specific DNA binding|GO:0003700,transcription factor activity, sequence-specific DNA binding|GO:0097159,organic cyclic compound binding|GO:0005488,binding|GO:0003676,nucleic acid binding|GO:0003677,DNA binding|GO:1901363,heterocyclic compound binding|GO:0001071,nucleic acid binding transcription factor activity	0	Q9XI90	Probable WRKY transcription factor 4	AT1G13960	27.3.32	RNA.regulation of transcription.WRKY domain transcription factor family	27	27.3	nucleus	N	0.100848	0.103585	-0.171454	-0.219548	-0.274126	0.00273704	-0.272302	-0.320396	-0.374974	-0.275039	-0.323133	-0.377711	-0.0480943	-0.102672	-0.0545775
Gene.93739::CL7237.Contig4_All::g.93739::m.93739 2xPhospho [S288; S291]	Gene.93739::CL7237.Contig4_All::g.93739::m.93739	Gene.93739::CL7237.C	[R].RSSPDSSGLLSPSTSR.[A] 2xPhospho [S3; S6]; 1xTMT6plex [N-Term]	[R].RSSPDSSGLLSPSTSR.[A]	2xPhospho [S3; S6]; 1xTMT6plex [N-Term]	-0.00273808	0.979424	0.0867469	0.404108	0.0527775	0.745306	0.32153	0.0950163	0.355499	0.0448655	0.408276	0.0396582	0.268752	0.0500312	Q0JG23	Os01g0948200	GO:0080090,regulation of primary metabolic process|GO:0019222,regulation of metabolic process|GO:0031326,regulation of cellular biosynthetic process|GO:0031323,regulation of cellular metabolic process|GO:0090304,nucleic acid metabolic process|GO:0044249,cellular biosynthetic process|GO:0034641,cellular nitrogen compound metabolic process|GO:0006807,nitrogen compound metabolic process|GO:0034645,c…	GO:0043231,intracellular membrane-bounded organelle|GO:0005634,nucleus|GO:0044464,cell part|GO:0005623,cell|GO:0005622,intracellular|GO:0043229,intracellular organelle|GO:0044424,intracellular part|GO:0043227,membrane-bounded organelle|GO:0043226,organelle	GO:0000989,transcription factor activity, transcription factor binding|GO:0000988,transcription factor activity, protein binding	0		Scarecrow-like protein 3 (AtSCL3) (GRAS family protein 5) (AtGRAS-5)	AT1G50420	33.99	development.unspecified	33	33.99	cytosol	C	-0.00273808	-0.137902	-0.0511552	-0.459432	-0.406654	-0.135164	-0.0484171	-0.456694	-0.403916	0.0867469	-0.32153	-0.268752	-0.408276	-0.355499	0.0527775
Gene.131592::CL11831.Contig7_All::g.131592::m.131592 2xPhospho [S650; S654]	Gene.131592::CL11831.Contig7_All::g.131592::m.131592	Gene.131592::CL11831	[R].EVDSDEDSPPRK.[Q] 2xPhospho [S4; S8]; 1xTMT6plex [K12]; 1xTMT6plex [N-Term]	[R].EVDSDEDSPPRK.[Q]	2xPhospho [S4; S8]; 1xTMT6plex [K12]; 1xTMT6plex [N-Term]	-0.0500089	0.212284	-0.0242642	0.783918	0.121755	0.159616	0.320629	0.0173862	0.17461	0.0310528	0.296365	0.0171532	0.198874	0.0331199	Q7X994	OJ1567_G09.120	GO:0032774,RNA biosynthetic process|GO:0043933,macromolecular complex subunit organization|GO:0090304,nucleic acid metabolic process|GO:0044249,cellular biosynthetic process|GO:0034641,cellular nitrogen compound metabolic process|GO:0006807,nitrogen compound metabolic process|GO:0034645,cellular macromolecule biosynthetic process|GO:1901576,organic substance biosynthetic process|GO:1901362,organi…	GO:0008023,transcription elongation factor complex|GO:0030880,RNA polymerase complex|GO:0044464,cell part|GO:0031974,membrane-enclosed lumen|GO:0043229,intracellular organelle|GO:0016593,Cdc73/Paf1 complex|GO:0016591,DNA-directed RNA polymerase II, holoenzyme|GO:0043227,membrane-bounded organelle|GO:0043226,organelle|GO:0031981,nuclear lumen|GO:0005634,nucleus|GO:0061695,transferase complex, tran…	0	0		Protein LEO1 homolog (Protein VERNALIZATION INDEPENDENCE 4)	AT5G61150	27.3.67	RNA.regulation of transcription.putative transcription regulator	27	27.3	nucleus	N	-0.0500089	-0.163199	-0.187463	-0.483828	-0.362073	-0.11319	-0.137454	-0.433819	-0.312064	-0.0242642	-0.320629	-0.198874	-0.296365	-0.17461	0.121755
Gene.108688::CL8960.Contig2_All::g.108688::m.108688 1xPhospho [S]	Gene.108688::CL8960.Contig2_All::g.108688::m.108688	Gene.108688::CL8960.	[R].ESSFRDSPGPSDSSDR.[W] 1xPhospho [S]; 1xTMT6plex [N-Term]	[R].ESSFRDSPGPSDSSDR.[W]	1xPhospho [S]; 1xTMT6plex [N-Term]	0.234215	0.0452794	-0.066997	0.173737	-0.103165	0.282171	0.320484	0.00983259	0.356651	0.0325682	0.253487	0.0456262	0.423648	0.00601381	Q7XK13	OSJNBa0044K18.31	#N/A	#N/A	#N/A	#N/A		Eukaryotic translation initiation factor 4B1 (AtTif4B1) (eIF4B1)	AT3G26400	29.2.3	protein.synthesis.initiation	29	29.2	cytosol	C	0.234215	-0.0429125	-0.109909	-0.363396	-0.466561	-0.277128	-0.344125	-0.597611	-0.700776	-0.066997	-0.320484	-0.423648	-0.253487	-0.356651	-0.103165
Gene.210539::Unigene1636_All::g.210539::m.210539 1xPhospho [S191]	Gene.210539::Unigene1636_All::g.210539::m.210539	Gene.210539::Unigene	[K].QEDSEDDRK.[G] 1xPhospho [S4]; 1xTMT6plex [K9]; 1xTMT6plex [N-Term]	[K].QEDSEDDRK.[G]	1xPhospho [S4]; 1xTMT6plex [K9]; 1xTMT6plex [N-Term]	-0.138495	0.0452794	-0.145551	0.192572	-0.029845	0.661106	0.319746	0.01399	0.20404	0.0524528	0.174195	0.0443887	0.349591	0.0137954	Q7XCK6	Cht8	GO:0046348,amino sugar catabolic process|GO:0044248,cellular catabolic process|GO:0044036,cell wall macromolecule metabolic process|GO:0006807,nitrogen compound metabolic process|GO:1901575,organic substance catabolic process|GO:0044260,cellular macromolecule metabolic process|GO:0016998,cell wall macromolecule catabolic process|GO:0071554,cell wall organization or biogenesis|GO:0071704,organic s…	0	GO:0016787,hydrolase activity|GO:0016798,hydrolase activity, acting on glycosyl bonds|GO:0003824,catalytic activity|GO:0004553,hydrolase activity, hydrolyzing O-glycosyl compounds|GO:0004568,chitinase activity	0		At3g52220 (Leukocyte immunoglobulin-like receptor family A protein)	AT3G52220	35.2	not assigned.unknown	35	35	nucleus	N	-0.138495	-0.183847	-0.329398	-0.503593	-0.533438	-0.0453516	-0.190903	-0.365098	-0.394943	-0.145551	-0.319746	-0.349591	-0.174195	-0.20404	-0.029845
Gene.145323::CL13864.Contig2_All::g.145323::m.145323 1xPhospho [S314]	Gene.145323::CL13864.Contig2_All::g.145323::m.145323	Gene.145323::CL13864	[R].AGSSATVLSAPDSPR.[A] 1xPhospho [S13]; 1xTMT6plex [N-Term]	[R].AGSSATVLSAPDSPR.[A]	1xPhospho [S13]; 1xTMT6plex [N-Term]	-0.1085	0.289079	0.00302452	0.974759	0.0576496	0.335962	0.319004	0.00547508	0.264379	0.0199074	0.322029	0.00882419	0.261355	0.0126	Q6K688	P0700F06.14	GO:0008104,protein localization|GO:0072666,establishment of protein localization to vacuole|GO:0072665,protein localization to vacuole|GO:0051641,cellular localization|GO:0044699,single-organism process|GO:0070727,cellular macromolecule localization|GO:0006886,intracellular protein transport|GO:0006605,protein targeting|GO:0071702,organic substance transport|GO:0033036,macromolecule localization|…	GO:0016020,membrane|GO:0044464,cell part|GO:0005623,cell|GO:0005622,intracellular	0	0		Serinc-domain containing serine and sphingolipid biosynthesis protein (T24D18.26 protein)	AT1G16180	35.1	not assigned.no ontology	35	35	plasma membrane	PM	-0.1085	-0.176549	-0.173525	-0.495554	-0.437904	-0.0680497	-0.0650252	-0.387054	-0.329405	0.00302452	-0.319004	-0.261355	-0.322029	-0.264379	0.0576496
Gene.194867::CL22093.Contig2_All::g.194867::m.194867 1xPhospho [S254]	Gene.194867::CL22093.Contig2_All::g.194867::m.194867	Gene.194867::CL22093	[R].SVEAGEDSGSGPGKGEK.[I] 1xPhospho [S8]; 2xTMT6plex [K14; K17]; 1xTMT6plex [N-Term]	[R].SVEAGEDSGSGPGKGEK.[I]	1xPhospho [S8]; 2xTMT6plex [K14; K17]; 1xTMT6plex [N-Term]	0.111031	0.403795	0.196899	0.0554871	-0.0090546	0.818045	0.318432	0.00167367	0.524385	0.0021812	0.51533	0.00167117	0.327486	0.00239223	P40393	RIC2	GO:0008104,protein localization|GO:0023052,signaling|GO:0007165,signal transduction|GO:0035556,intracellular signal transduction|GO:0050789,regulation of biological process|GO:0044699,single-organism process|GO:0051716,cellular response to stimulus|GO:0007264,small GTPase mediated signal transduction|GO:0065007,biological regulation|GO:0071702,organic substance transport|GO:0033036,macromolecule …	GO:0016020,membrane|GO:0044464,cell part|GO:0005623,cell|GO:0005622,intracellular|GO:0071944,cell periphery|GO:0005886,plasma membrane	GO:0043168,anion binding|GO:0005488,binding|GO:0019001,guanyl nucleotide binding|GO:0035639,purine ribonucleoside triphosphate binding|GO:0097367,carbohydrate derivative binding|GO:0043167,ion binding|GO:1901363,heterocyclic compound binding|GO:1901265,nucleoside phosphate binding|GO:0000166,nucleotide binding|GO:0036094,small molecule binding|GO:0032561,guanyl ribonucleotide binding|GO:0032553,r…	osa04144,Endocytosis		Ras-related protein RABA1b (AtRABA1b) (Ras-related protein Rab11) (AtRab11)	AT1G16920	30.5	signalling.G-proteins	30	30.5	plasma membrane,golgi	PM,G	0.111031	-0.34728	-0.150381	-0.665711	-0.674766	-0.458311	-0.261412	-0.776743	-0.785797	0.196899	-0.318432	-0.327486	-0.51533	-0.524385	-0.0090546
Gene.58731::CL3918.Contig2_All::g.58731::m.58731 3xPhospho [S1196; S1198; S1200]; Gene.58725::CL3918.Contig1_All::g.58725::m.58725 3xPhospho [S1188; S1190; S1192]	Gene.58731::CL3918.Contig2_All::g.58731::m.58731	Gene.58731::CL3918.C	[R].GRSYSRSPDR.[G] 3xPhospho [S3; S5; S7]; 1xTMT6plex [N-Term]	[R].GRSYSRSPDR.[G]	3xPhospho [S3; S5; S7]; 1xTMT6plex [N-Term]	-0.0628026	0.579443	0.100558	0.391474	0.517271	0.0561403	0.318037	0.0467668	-0.0986746	0.426499	0.418596	0.0156638	-0.199233	0.174448	Q2QZE8	OSJNBb0018L01.3	GO:0008152,metabolic process	0	GO:0035639,purine ribonucleoside triphosphate binding|GO:0005488,binding|GO:0003676,nucleic acid binding|GO:0043167,ion binding|GO:1901363,heterocyclic compound binding|GO:1901265,nucleoside phosphate binding|GO:0001882,nucleoside binding|GO:0043168,anion binding|GO:0000166,nucleotide binding|GO:0001883,purine nucleoside binding|GO:0032549,ribonucleoside binding|GO:0017076,purine nucleotide bindi…	osa03040,Spliceosome		DEAD-box ATP-dependent RNA helicase 40 (EC 3.6.4.13)	AT3G06480	27.1.2	RNA.processing.RNA helicase	27	27.1	nucleus	N	-0.0628026	0.187652	0.28821	-0.130386	0.386885	0.250455	0.351013	-0.0675829	0.449688	0.100558	-0.318037	0.199233	-0.418596	0.0986746	0.517271
Gene.184257::CL20631.Contig8_All::g.184257::m.184257 1xPhospho [S119]	Gene.184257::CL20631.Contig8_All::g.184257::m.184257	Gene.184257::CL20631	[R].GSSELANSAPQNEGDSEHDDNSRPVSSEFAR.[S] 1xPhospho [S16]; 1xTMT6plex [N-Term]	[R].GSSELANSAPQNEGDSEHDDNSRPVSSEFAR.[S]	1xPhospho [S16]; 1xTMT6plex [N-Term]	0.0320671	0.840011	0.114432	0.42847	0.296882	0.0524598	0.317482	0.0473942	0.135032	0.179688	0.431914	0.0171769	0.0206	0.8402	Q2R941	Os11g0206700	GO:0044700,single organism signaling|GO:0051716,cellular response to stimulus|GO:0050896,response to stimulus|GO:0009987,cellular process|GO:0044763,single-organism cellular process|GO:0050794,regulation of cellular process|GO:0065007,biological regulation|GO:0023052,signaling|GO:0007165,signal transduction|GO:0008152,metabolic process|GO:0007154,cell communication|GO:0007186,G-protein coupled re…	0	GO:0035639,purine ribonucleoside triphosphate binding|GO:0060089,molecular transducer activity|GO:0044877,macromolecular complex binding|GO:0005488,binding|GO:0004871,signal transducer activity|GO:0043167,ion binding|GO:1901363,heterocyclic compound binding|GO:0001883,purine nucleoside binding|GO:0001882,nucleoside binding|GO:0043168,anion binding|GO:0019001,guanyl nucleotide binding|GO:0000166,n…	0		Extra-large guanine nucleotide-binding protein 3 (Extra-large GTP-binding protein 3) (Extra-large G-protein 3)	AT1G31930	30.5	signalling.G-proteins	30	30.5	nucleus	N	0.0320671	-0.107658	0.00677445	-0.42514	-0.128258	-0.139725	-0.0252926	-0.457207	-0.160325	0.114432	-0.317482	-0.0206	-0.431914	-0.135032	0.296882
Gene.166624::CL17382.Contig2_All::g.166624::m.166624 1xPhospho [S]	Gene.166624::CL17382.Contig2_All::g.166624::m.166624	Gene.166624::CL17382	[K].GDSASSDAEEGK.[S] 1xPhospho [S]; 1xTMT6plex [K12]; 1xTMT6plex [N-Term]	[K].GDSASSDAEEGK.[S]	1xPhospho [S]; 1xTMT6plex [K12]; 1xTMT6plex [N-Term]	-0.15021	0.00684193	-0.0900341	0.0594021	0.126438	0.0273972	0.315974	0.00116954	0.0995018	0.0275647	0.22594	0.00324275	0.189536	0.0035066	Q5QLG1	P0019E03.39-2	GO:0006996,organelle organization|GO:0007017,microtubule-based process|GO:0007010,cytoskeleton organization|GO:0071822,protein complex subunit organization|GO:0043933,macromolecular complex subunit organization|GO:0009987,cellular process|GO:0016043,cellular component organization|GO:0031122,cytoplasmic microtubule organization|GO:1902589,single-organism organelle organization|GO:0044763,single-o…	0	GO:0035639,purine ribonucleoside triphosphate binding|GO:0005488,binding|GO:0016887,ATPase activity|GO:0043167,ion binding|GO:1901363,heterocyclic compound binding|GO:1901265,nucleoside phosphate binding|GO:0001882,nucleoside binding|GO:0043168,anion binding|GO:0042623,ATPase activity, coupled|GO:0008568,microtubule-severing ATPase activity|GO:0000166,nucleotide binding|GO:0001883,purine nucleosi…	0		Katanin p60 ATPase-containing subunit A1 (Katanin p60 subunit A1) (EC 5.6.1.1) (CAD ATPase) (Katanin-1) (Atp60) (Protein BOTERO 1) (Protein ECTOPIC ROOT HAIR 3) (Protein FAT ROOT) (Protein FRAGILE FIBER 2) (AtAAA1) (p60 katanin)	AT1G80350	31.1	cell.organisation	31	31.1	cytosol	C	-0.15021	0.117678	0.0276435	-0.198297	-0.0718583	0.267887	0.177853	-0.0480869	0.0783515	-0.0900341	-0.315974	-0.189536	-0.22594	-0.0995018	0.126438
Gene.39551::CL2395.Contig4_All::g.39551::m.39551 2xPhospho [S375; S377]	Gene.39551::CL2395.Contig4_All::g.39551::m.39551	Gene.39551::CL2395.C	[R].GHVGDDIRSDSESEEEHED.[-] 2xPhospho [S9; S11]; 1xTMT6plex [N-Term]	[R].GHVGDDIRSDSESEEEHED.[-]	2xPhospho [S9; S11]; 1xTMT6plex [N-Term]	-0.381299	0.01018	-0.11829	0.233192	0.0951867	0.218839	0.315886	0.00894038	0.102409	0.223612	0.197596	0.0858269	0.2207	0.0026245	Q6YWS8	Os02g0728300	GO:0044249,cellular biosynthetic process|GO:0034641,cellular nitrogen compound metabolic process|GO:0006807,nitrogen compound metabolic process|GO:0044699,single-organism process|GO:0006643,membrane lipid metabolic process|GO:1901576,organic substance biosynthetic process|GO:0044710,single-organism metabolic process|GO:0044711,single-organism biosynthetic process|GO:0071704,organic substance meta…	GO:0005783,endoplasmic reticulum|GO:0005789,endoplasmic reticulum membrane|GO:0042175,nuclear outer membrane-endoplasmic reticulum membrane network|GO:0043229,intracellular organelle|GO:0043227,membrane-bounded organelle|GO:0043226,organelle|GO:0031224,intrinsic component of membrane|GO:0005737,cytoplasm|GO:0031090,organelle membrane|GO:0016021,integral component of membrane|GO:0016020,membrane|G…	GO:0003824,catalytic activity|GO:0016740,transferase activity|GO:0016746,transferase activity, transferring acyl groups|GO:0016747,transferase activity, transferring acyl groups other than amino-acyl groups|GO:0016410,N-acyltransferase activity|GO:0050291,sphingosine N-acyltransferase activity	0		LAG1 longevity assurance homolog 3 (LAG1 homolog 3)	AT1G13580	11.8.1	lipid metabolism.'exotics' (steroids, squalene etc).sphingolipids	11	11.8	endoplasmic reticulum	ER	-0.381299	-0.0520687	-0.170359	-0.367955	-0.272768	0.329231	0.21094	0.0133444	0.108531	-0.11829	-0.315886	-0.2207	-0.197596	-0.102409	0.0951867
Gene.128433::CL11393.Contig3_All::g.128433::m.128433 1xPhospho [S532]	Gene.128433::CL11393.Contig3_All::g.128433::m.128433	Gene.128433::CL11393	[K].EAGGDDKDDVFSDNEAEDGSSK.[G] 1xPhospho [S12]; 2xTMT6plex [K7; K22]; 1xTMT6plex [N-Term]	[K].EAGGDDKDDVFSDNEAEDGSSK.[G]	1xPhospho [S12]; 2xTMT6plex [K7; K22]; 1xTMT6plex [N-Term]	-0.0248832	0.352011	-0.280502	0.0187041	-0.0164932	0.225984	0.315442	0.00839662	0.0514336	0.00653832	0.0349404	0.0014736	0.331935	0.000776544	Q2QT46	LOC_Os12g21890	GO:0071704,organic substance metabolic process|GO:0044267,cellular protein metabolic process|GO:0044260,cellular macromolecule metabolic process|GO:0044238,primary metabolic process|GO:0016311,dephosphorylation|GO:0006470,protein dephosphorylation|GO:0009987,cellular process|GO:0043412,macromolecule modification|GO:0006464,cellular protein modification process|GO:0043170,macromolecule metabolic p…	0	GO:0016787,hydrolase activity|GO:0016791,phosphatase activity|GO:0004725,protein tyrosine phosphatase activity|GO:0016788,hydrolase activity, acting on ester bonds|GO:0042578,phosphoric ester hydrolase activity|GO:0003824,catalytic activity|GO:0004721,phosphoprotein phosphatase activity	osa04070,Phosphatidylinositol signaling system|osa04931,Insulin resistance|osa00562,Inositol phosphate metabolism		Phosphatidylinositol 3,4,5-trisphosphate 3-phosphatase and protein-tyrosine-phosphatase PTEN2A (EC 3.1.3.48) (EC 3.1.3.67) (Protein PHOSPHATASE AND TENSIN HOMOLOG 2-a) (AtPTEN2) (AtPTEN2a)	AT3G19420	29.4	protein.postranslational modification	29	29.4	cytosol	C	-0.0248832	0.152338	-0.128164	-0.163104	-0.179597	0.177221	-0.103281	-0.138221	-0.154714	-0.280502	-0.315442	-0.331935	-0.0349404	-0.0514336	-0.0164932
Gene.76913::CL5517.Contig7_All::g.76913::m.76913 1xPhospho [S350]; Gene.76928::CL5517.Contig11_All::g.76928::m.76928 1xPhospho [S305]	Gene.76913::CL5517.Contig7_All::g.76913::m.76913	Gene.76913::CL5517.C	[R].SPAPDSDGSPSR.[R] 1xPhospho [S9]; 1xTMT6plex [N-Term]	[R].SPAPDSDGSPSR.[R]	1xPhospho [S9]; 1xTMT6plex [N-Term]	-0.026778	0.727019	-0.0798405	0.196154	-0.496403	0.0517799	0.315145	0.0211693	0.731708	0.0155905	0.235305	0.000339955	0.811548	0.00192584	Q2QNB0	LOC_Os12g38430	0	0	GO:0097159,organic cyclic compound binding|GO:0000166,nucleotide binding|GO:0036094,small molecule binding|GO:0005488,binding|GO:0003676,nucleic acid binding|GO:1901363,heterocyclic compound binding|GO:1901265,nucleoside phosphate binding	osa03040,Spliceosome	Q8L3X8	Serine/arginine-rich SC35-like splicing factor SCL30	AT3G55460	27.1.1	RNA.processing.splicing	27	27.1	nucleus	N	-0.026778	-0.11483	-0.194671	-0.429975	-0.926379	-0.0880523	-0.167893	-0.403198	-0.899601	-0.0798405	-0.315145	-0.811548	-0.235305	-0.731708	-0.496403
Gene.213160::Unigene4466_All::g.213160::m.213160 1xPhospho [S]	Gene.213160::Unigene4466_All::g.213160::m.213160	Gene.213160::Unigene	[R].YHGHSMSDPGSTYR.[T] 1xPhospho [S]; 1xOxidation [M6]; 1xTMT6plex [N-Term]	[R].YHGHSMSDPGSTYR.[T]	1xPhospho [S]; 1xOxidation [M6]; 1xTMT6plex [N-Term]	-0.0699082	0.231783	-0.151682	0.0446783	0.412313	0.0104326	0.313236	0.0068746	-0.250759	0.00841499	0.161554	0.0403612	-0.0990772	0.0995637	Q6Z5N4	Os02g0739600	GO:0009185,ribonucleoside diphosphate metabolic process|GO:0006732,coenzyme metabolic process|GO:0009141,nucleoside triphosphate metabolic process|GO:0009144,purine nucleoside triphosphate metabolic process|GO:0019752,carboxylic acid metabolic process|GO:0044723,single-organism carbohydrate metabolic process|GO:0034641,cellular nitrogen compound metabolic process|GO:0006807,nitrogen compound meta…	GO:0005737,cytoplasm|GO:0043231,intracellular membrane-bounded organelle|GO:0043233,organelle lumen|GO:0044464,cell part|GO:0044444,cytoplasmic part|GO:0031974,membrane-enclosed lumen|GO:0005622,intracellular|GO:0044446,intracellular organelle part|GO:0070013,intracellular organelle lumen|GO:0043229,intracellular organelle|GO:0005739,mitochondrion|GO:0044429,mitochondrial part|GO:0005759,mitochon…	GO:0004738,pyruvate dehydrogenase activity|GO:0004739,pyruvate dehydrogenase (acetyl-transferring) activity|GO:0016624,oxidoreductase activity, acting on the aldehyde or oxo group of donors, disulfide as acceptor|GO:0003824,catalytic activity|GO:0016903,oxidoreductase activity, acting on the aldehyde or oxo group of donors|GO:0016491,oxidoreductase activity	osa00020,Citrate cycle (TCA cycle)|osa00620,Pyruvate metabolism|osa00010,Glycolysis / Gluconeogenesis|osa01200,Carbon metabolism|osa01110,Biosynthesis of secondary metabolites|osa01100,Metabolic pathways		Pyruvate dehydrogenase E1 component subunit alpha-1, mitochondrial (PDHE1-A) (EC 1.2.4.1)	AT1G59900	8.1.1.1	TCA / org transformation.TCA.pyruvate DH.E1	8	8.1	mitochondrion	M	-0.0699082	0.220328	0.0686456	-0.0929085	0.319405	0.290236	0.138554	-0.0230003	0.389313	-0.151682	-0.313236	0.0990772	-0.161554	0.250759	0.412313
Gene.45156::CL2827.Contig3_All::g.45156::m.45156 1xPhospho [S750]; Gene.243225::Unigene20001_All::g.243225::m.243225 1xPhospho [S711]	Gene.45156::CL2827.Contig3_All::g.45156::m.45156	Gene.45156::CL2827.C	[R].SDDATEVSESDSPGDSLR.[D] 1xPhospho [S12]; 1xTMT6plex [N-Term]	[R].SDDATEVSESDSPGDSLR.[D]	1xPhospho [S12]; 1xTMT6plex [N-Term]	-0.183884	0.0122431	-0.00561659	0.912025	-0.0402298	0.576912	0.312072	0.00209279	0.346685	0.00946733	0.306455	0.00150947	0.352302	0.00984026	Q6ZHZ1	Probable sucrose-phosphate synthase 4	#N/A	#N/A	#N/A	#N/A	Q94BT0	Sucrose-phosphate synthase 1	AT5G20280	2.1.1.1	major CHO metabolism.synthesis.sucrose.SPS	2	2.1	cytosol	C	-0.183884	-0.198797	-0.204414	-0.510869	-0.551099	-0.014913	-0.0205296	-0.326985	-0.367215	-0.00561659	-0.312072	-0.352302	-0.306455	-0.346685	-0.0402298
Gene.165341::CL17134.Contig1_All::g.165341::m.165341 1xPhospho [S]	Gene.165341::CL17134.Contig1_All::g.165341::m.165341	Gene.165341::CL17134	[K].EGASSPAKESVIGDEEKVPENADASEQK.[S] 1xPhospho [S]; 3xTMT6plex [K8; K17; K28]; 1xTMT6plex [N-Term]	[K].EGASSPAKESVIGDEEKVPENADASEQK.[S]	1xPhospho [S]; 3xTMT6plex [K8; K17; K28]; 1xTMT6plex [N-Term]	-0.291655	0.00440158	-0.139896	0.00491903	0.141723	0.0143371	0.308492	0.000889671	0.0268734	0.102422	0.168596	0.00320528	0.16677	0.00137173	Q7XQH8	OSJNBa0067K08.18	GO:0016070,RNA metabolic process|GO:0006139,nucleobase-containing compound metabolic process|GO:0044260,cellular macromolecule metabolic process|GO:0044238,primary metabolic process|GO:0009987,cellular process|GO:0006725,cellular aromatic compound metabolic process|GO:0010467,gene expression|GO:0044237,cellular metabolic process|GO:0043170,macromolecule metabolic process|GO:0090304,nucleic acid m…	GO:0032991,macromolecular complex|GO:0043231,intracellular membrane-bounded organelle|GO:0005634,nucleus|GO:0044464,cell part|GO:0005623,cell|GO:0030529,intracellular ribonucleoprotein complex|GO:0043229,intracellular organelle|GO:0044424,intracellular part|GO:0005622,intracellular|GO:0043227,membrane-bounded organelle|GO:0043226,organelle	GO:0097159,organic cyclic compound binding|GO:0000166,nucleotide binding|GO:0036094,small molecule binding|GO:0003723,RNA binding|GO:0003676,nucleic acid binding|GO:1901363,heterocyclic compound binding|GO:1901265,nucleoside phosphate binding|GO:0005488,binding	0		La protein 1 (AtLa1)	AT4G32720	27.3.99	RNA.regulation of transcription.unclassified	27	27.3	nucleus	N	-0.291655	-0.259594	-0.39949	-0.568086	-0.426363	0.0320612	-0.107835	-0.276431	-0.134708	-0.139896	-0.308492	-0.16677	-0.168596	-0.0268734	0.141723
Gene.72972::CL5156.Contig1_All::g.72972::m.72972 1xPhospho [S232]	Gene.72972::CL5156.Contig1_All::g.72972::m.72972	Gene.72972::CL5156.C	[K].DGEQDGENAGSEEDEEDGLK.[I] 1xPhospho [S11]; 1xTMT6plex [K20]; 1xTMT6plex [N-Term]	[K].DGEQDGENAGSEEDEEDGLK.[I]	1xPhospho [S11]; 1xTMT6plex [K20]; 1xTMT6plex [N-Term]	-0.169294	0.00212069	-0.180157	0.0053409	0.102056	0.00185075	0.307291	0.000273473	0.0250782	0.167269	0.127134	0.0021083	0.205235	0.000847617	Q6ZK48	Os08g0127700	GO:0016070,RNA metabolic process|GO:0016071,mRNA metabolic process|GO:0044238,primary metabolic process|GO:0044260,cellular macromolecule metabolic process|GO:0006139,nucleobase-containing compound metabolic process|GO:0009987,cellular process|GO:0006725,cellular aromatic compound metabolic process|GO:0010467,gene expression|GO:0044237,cellular metabolic process|GO:0043170,macromolecule metabolic…	GO:0032991,macromolecular complex|GO:0043231,intracellular membrane-bounded organelle|GO:0005634,nucleus|GO:0044464,cell part|GO:0005623,cell|GO:0030529,intracellular ribonucleoprotein complex|GO:0044446,intracellular organelle part|GO:0043229,intracellular organelle|GO:0044428,nuclear part|GO:0044422,organelle part|GO:0044424,intracellular part|GO:0005622,intracellular|GO:0043227,membrane-bounde…	GO:0043169,cation binding|GO:0046914,transition metal ion binding|GO:0097159,organic cyclic compound binding|GO:0043167,ion binding|GO:0008270,zinc ion binding|GO:0003676,nucleic acid binding|GO:0046872,metal ion binding|GO:1901363,heterocyclic compound binding|GO:0005488,binding	osa03040,Spliceosome		Pre-mRNA-splicing factor SLU7-A	AT1G65660	27.1.1	RNA.processing.splicing	27	27.1	nucleus	N	-0.169294	-0.051379	-0.231536	-0.35867	-0.256614	0.117915	-0.0622419	-0.189376	-0.08732	-0.180157	-0.307291	-0.205235	-0.127134	-0.0250782	0.102056
Gene.76913::CL5517.Contig7_All::g.76913::m.76913 2xPhospho [S361; S363]; Gene.76928::CL5517.Contig11_All::g.76928::m.76928 2xPhospho [S316; S318]	Gene.76913::CL5517.Contig7_All::g.76913::m.76913	Gene.76913::CL5517.C	[R].AARPASGSPPGSR.[S] 2xPhospho [S6; S8]; 1xTMT6plex [N-Term]	[R].AARPASGSPPGSR.[S]	2xPhospho [S6; S8]; 1xTMT6plex [N-Term]	-0.0417416	0.46292	-0.0992603	0.0759706	0.00879567	0.85453	0.306354	0.00347273	0.198298	0.00794822	0.207093	0.00877459	0.297558	0.00314369	Q2QNB0	LOC_Os12g38430	0	0	GO:0097159,organic cyclic compound binding|GO:0000166,nucleotide binding|GO:0036094,small molecule binding|GO:0005488,binding|GO:0003676,nucleic acid binding|GO:1901363,heterocyclic compound binding|GO:1901265,nucleoside phosphate binding	osa03040,Spliceosome	Q8L3X8	Serine/arginine-rich SC35-like splicing factor SCL30	AT3G55460	27.1.1	RNA.processing.splicing	27	27.1	nucleus	N	-0.0417416	-0.0911142	-0.190374	-0.397468	-0.388672	-0.0493726	-0.148633	-0.355726	-0.346931	-0.0992603	-0.306354	-0.297558	-0.207093	-0.198298	0.00879567
Gene.139020::CL12905.Contig4_All::g.139020::m.139020 2xPhospho [S1152; S1153]	Gene.139020::CL12905.Contig4_All::g.139020::m.139020	Gene.139020::CL12905	[K].TLYGAVDGGSSDDDESTSK.[T] 2xPhospho [S10; S11]; 1xTMT6plex [K19]; 1xTMT6plex [N-Term]	[K].TLYGAVDGGSSDDDESTSK.[T]	2xPhospho [S10; S11]; 1xTMT6plex [K19]; 1xTMT6plex [N-Term]	-0.0278952	0.728662	0.109849	0.411242	-0.0665795	0.440132	0.305594	0.0423963	0.482023	0.00385117	0.415443	0.00397672	0.372174	0.02831	Q0DNG5	Os03g0754900	GO:0016070,RNA metabolic process|GO:0016071,mRNA metabolic process|GO:0044238,primary metabolic process|GO:0044260,cellular macromolecule metabolic process|GO:0006139,nucleobase-containing compound metabolic process|GO:0009987,cellular process|GO:0006725,cellular aromatic compound metabolic process|GO:0010467,gene expression|GO:0044237,cellular metabolic process|GO:0043170,macromolecule metabolic…	0	0	osa03015,mRNA surveillance pathway		Transducin/WD40 repeat-like superfamily protein	AT3G50590	35.1	not assigned.no ontology	35	35	nucleus,plasma membrane	N,PM	-0.0278952	-0.168359	-0.0585106	-0.473954	-0.540533	-0.140464	-0.0306154	-0.446059	-0.512638	0.109849	-0.305594	-0.372174	-0.415443	-0.482023	-0.0665795
Gene.70199::CL4905.Contig2_All::g.70199::m.70199 1xPhospho [S205]	Gene.70199::CL4905.Contig2_All::g.70199::m.70199	Gene.70199::CL4905.C	[K].SDSPEVK.[S] 1xPhospho [S3]; 1xTMT6plex [K7]; 1xTMT6plex [N-Term]	[K].SDSPEVK.[S]	1xPhospho [S3]; 1xTMT6plex [K7]; 1xTMT6plex [N-Term]	-0.0315931	0.684974	-0.239827	0.0239382	0.0711177	0.10929	0.305107	0.00414517	-0.00583815	0.886048	0.0652796	0.115955	0.233989	0.0123112	Q0DRH6	Os03g0383800	GO:0009894,regulation of catabolic process|GO:0033119,negative regulation of RNA splicing|GO:0009892,negative regulation of metabolic process|GO:0080090,regulation of primary metabolic process|GO:0031329,regulation of cellular catabolic process|GO:0050684,regulation of mRNA processing|GO:0050686,negative regulation of mRNA processing|GO:0031323,regulation of cellular metabolic process|GO:0090304,…	GO:0005737,cytoplasm|GO:0044464,cell part|GO:0005623,cell|GO:0005622,intracellular|GO:0044424,intracellular part	0	osa03013,RNA transport|osa03040,Spliceosome|osa03015,mRNA surveillance pathway	O65655	SAP domain-containing protein	AT4G39680	27.3.67	RNA.regulation of transcription.putative transcription regulator	27	27.3	nucleus	N	-0.0315931	-0.00849271	-0.24832	-0.313599	-0.242482	0.0231004	-0.216727	-0.282006	-0.210888	-0.239827	-0.305107	-0.233989	-0.0652796	0.00583815	0.0711177
Gene.167549::CL17567.Contig4_All::g.167549::m.167549 1xPhospho [S1196]	Gene.167549::CL17567.Contig4_All::g.167549::m.167549	Gene.167549::CL17567	[K].ADAQSPTADASGK.[S] 1xPhospho [S5]; 1xTMT6plex [K13]; 1xTMT6plex [N-Term]	[K].ADAQSPTADASGK.[S]	1xPhospho [S5]; 1xTMT6plex [K13]; 1xTMT6plex [N-Term]	-0.0306182	0.385685	-0.133765	0.00589022	0.129543	0.0269073	0.304366	0.000520173	0.0410579	0.192689	0.170601	0.000935207	0.174823	0.0074817	Q6AU09	OSJNBb0122C16.2	#N/A	#N/A	#N/A	#N/A		FIP1[V]-like protein (AtFIP1(V)) (Factor interacting with poly(A) polymerase 1-like 5) (AtFIPS5) (Protein HOMOLOG OF YEAST FIP1 [V])	AT5G58040	27.1.3.7	RNA.processing.3' end processing.Fip1	27	27.1	nucleus	N	-0.0306182	-0.055475	-0.18924	-0.359841	-0.230298	-0.0248568	-0.158622	-0.329222	-0.199679	-0.133765	-0.304366	-0.174823	-0.170601	-0.0410579	0.129543
Gene.163717::CL16862.Contig1_All::g.163717::m.163717 2xPhospho [T170; S172]; Gene.163733::CL16862.Contig4_All::g.163733::m.163733 2xPhospho [T174; S176]	Gene.163717::CL16862.Contig1_All::g.163717::m.163717	Gene.163717::CL16862	[R].RNDTPSPER.[G] 2xPhospho [T4; S6]; 1xTMT6plex [N-Term]	[R].RNDTPSPER.[G]	2xPhospho [T4; S6]; 1xTMT6plex [N-Term]	-0.0102356	0.843128	-0.0776233	0.115371	0.14222	0.0208323	0.304119	0.00139212	0.0842758	0.0609619	0.226496	0.00212728	0.161899	0.0131791	Q6ZKE8	OJ1120_C08.24-1	#N/A	#N/A	#N/A	#N/A		AT1G31870 protein (At1g31870) (Pre-mRNA-splicing factor of RES complex protein)	AT1G31870	35.2	not assigned.unknown	35	35	nucleus	N	-0.0102356	0.00257028	-0.0750531	-0.301549	-0.159329	0.0128058	-0.0648175	-0.291314	-0.149093	-0.0776233	-0.304119	-0.161899	-0.226496	-0.0842758	0.14222
Gene.134172::CL12191.Contig1_All::g.134172::m.134172 2xPhospho [S636; S638]	Gene.134172::CL12191.Contig1_All::g.134172::m.134172	Gene.134172::CL12191	[R].SAFRDDDSESDEEAAPR.[R] 2xPhospho [S8; S10]; 1xTMT6plex [N-Term]	[R].SAFRDDDSESDEEAAPR.[R]	2xPhospho [S8; S10]; 1xTMT6plex [N-Term]	0.0611537	0.467429	-0.00604482	0.773247	0.109183	0.0928438	0.303027	0.00316455	0.187799	0.00261052	0.296982	0.0188595	0.193843	0.00357092	Q0DA50	Os06g0677700	#N/A	#N/A	#N/A	#N/A		30-kDa cleavage and polyadenylation specificity factor 30 (EC 3.1.21.-) (Protein OXIDATIVE STRESS TOLERANT 6) (Zinc finger CCCH domain-containing protein 11) (AtC3H11)	AT1G30460	27.1.3.6	RNA.processing.3' end processing.CPSF30	27	27.1	nucleus	N	0.0611537	-0.0321576	-0.0382025	-0.335184	-0.226001	-0.0933113	-0.0993562	-0.396338	-0.287155	-0.00604482	-0.303027	-0.193843	-0.296982	-0.187799	0.109183
Gene.114730::CL9700.Contig2_All::g.114730::m.114730 1xPhospho [S89]	Gene.114730::CL9700.Contig2_All::g.114730::m.114730	Gene.114730::CL9700.	[K].EVPFDEDCSDDEPDPGR.[R] 1xCarbamidomethyl [C8]; 1xPhospho [S9]; 1xTMT6plex [N-Term]	[K].EVPFDEDCSDDEPDPGR.[R]	1xCarbamidomethyl [C8]; 1xPhospho [S9]; 1xTMT6plex [N-Term]	-0.258495	0.00254903	-0.0713231	0.130516	0.141143	0.00208323	0.302694	0.00138202	0.0902272	0.00839168	0.23137	0.000610537	0.16155	0.00869275	Q0JEC6	Os04g0295000	0	0	0	0		Protein phosphatase 1 regulatory subunit INH3 (Protein INHIBITOR-3) (AtINH3)	AT2G31305	35.2	not assigned.unknown	35	35	nucleus	N	-0.258495	-0.168143	-0.239466	-0.470836	-0.329693	0.0903522	0.0190291	-0.212341	-0.0711981	-0.0713231	-0.302694	-0.16155	-0.23137	-0.0902272	0.141143
Gene.128437::CL11393.Contig5_All::g.128437::m.128437 1xPhospho [S543]	Gene.128437::CL11393.Contig5_All::g.128437::m.128437	Gene.128437::CL11393	[K].EAGGDDKDDVFSDNEAEDVSSK.[G] 1xPhospho [S12]; 2xTMT6plex [K7; K22]; 1xTMT6plex [N-Term]	[K].EAGGDDKDDVFSDNEAEDVSSK.[G]	1xPhospho [S12]; 2xTMT6plex [K7; K22]; 1xTMT6plex [N-Term]	0.10352	0.00279283	-0.23278	0.00066989	-0.00907644	0.533198	0.302259	0.000161791	0.0785555	0.0218761	0.0694791	0.000713214	0.311336	0.000315773	Q2QT46	LOC_Os12g21890	#N/A	#N/A	#N/A	#N/A	Q9LT75	Phosphatidylinositol 3,4,5-trisphosphate 3-phosphatase and protein-tyrosine-phosphatase PTEN2A	AT3G19420	29.4	protein.postranslational modification	29	29.4	cytosol	C	0.10352	0.286237	0.0534566	-0.0160225	-0.0250989	0.182717	-0.0500632	-0.119542	-0.128619	-0.23278	-0.302259	-0.311336	-0.0694791	-0.0785555	-0.00907644
Gene.258599::Unigene29557_All::g.258599::m.258599 2xPhospho [S557; S558]	Gene.258599::Unigene29557_All::g.258599::m.258599	Gene.258599::Unigene	[R].RDADSSEDEDYIADE.[-] 2xPhospho [S5; S6]; 1xTMT6plex [N-Term]	[R].RDADSSEDEDYIADE.[-]	2xPhospho [S5; S6]; 1xTMT6plex [N-Term]	-0.144783	0.0375232	0.138531	0.0474036	0.0183684	0.658818	0.302126	0.0013623	0.422289	0.00191979	0.440658	0.00117017	0.283758	0.00271114	B9FMS2	Os05g0178300	0	0	0	0		At3g13800 (Hydrolase like protein) (Metallo-hydrolase/oxidoreductase superfamily protein)	AT3G13800	35.1	not assigned.no ontology	35	35	plastid	P	-0.144783	-0.270982	-0.13245	-0.573108	-0.55474	-0.126198	0.0123331	-0.428325	-0.409956	0.138531	-0.302126	-0.283758	-0.440658	-0.422289	0.0183684
Gene.131592::CL11831.Contig7_All::g.131592::m.131592 1xPhospho [S163]	Gene.131592::CL11831.Contig7_All::g.131592::m.131592	Gene.131592::CL11831	[R].GMESEDEGYER.[Q] 1xPhospho [S4]; 1xOxidation [M2]; 1xTMT6plex [N-Term]	[R].GMESEDEGYER.[Q]	1xPhospho [S4]; 1xOxidation [M2]; 1xTMT6plex [N-Term]	-0.148001	0.0427852	-0.0198027	0.38231	0.0540226	0.0276957	0.302003	0.000543458	0.228178	0.000166663	0.282201	0.000168769	0.247981	0.00078281	Q7X994	OJ1567_G09.120	GO:0032774,RNA biosynthetic process|GO:0043933,macromolecular complex subunit organization|GO:0090304,nucleic acid metabolic process|GO:0044249,cellular biosynthetic process|GO:0034641,cellular nitrogen compound metabolic process|GO:0006807,nitrogen compound metabolic process|GO:0034645,cellular macromolecule biosynthetic process|GO:1901576,organic substance biosynthetic process|GO:1901362,organi…	GO:0008023,transcription elongation factor complex|GO:0030880,RNA polymerase complex|GO:0044464,cell part|GO:0031974,membrane-enclosed lumen|GO:0043229,intracellular organelle|GO:0016593,Cdc73/Paf1 complex|GO:0016591,DNA-directed RNA polymerase II, holoenzyme|GO:0043227,membrane-bounded organelle|GO:0043226,organelle|GO:0031981,nuclear lumen|GO:0005634,nucleus|GO:0061695,transferase complex, tran…	0	0		Protein LEO1 homolog (Protein VERNALIZATION INDEPENDENCE 4)	AT5G61150	27.3.67	RNA.regulation of transcription.putative transcription regulator	27	27.3	nucleus	N	-0.148001	-0.17758	-0.197383	-0.479584	-0.425561	-0.0295791	-0.0493818	-0.331582	-0.27756	-0.0198027	-0.302003	-0.247981	-0.282201	-0.228178	0.0540226
Gene.21070::CL1157.Contig6_All::g.21070::m.21070 1xPhospho [S237]	Gene.21070::CL1157.Contig6_All::g.21070::m.21070	Gene.21070::CL1157.C	[K].IPFPGDNEESDGDGEREQEDHER.[C] 1xPhospho [S10]; 1xTMT6plex [N-Term]	[K].IPFPGDNEESDGDGEREQEDHER.[C]	1xPhospho [S10]; 1xTMT6plex [N-Term]	-0.0439541	0.615696	-0.15976	0.0458196	0.124316	0.205183	0.30149	0.0508022	0.0174152	0.743072	0.141731	0.133053	0.177175	0.00996151	Q2R837	Os11g0244800	GO:0080090,regulation of primary metabolic process|GO:0019222,regulation of metabolic process|GO:0043933,macromolecular complex subunit organization|GO:0031326,regulation of cellular biosynthetic process|GO:0031323,regulation of cellular metabolic process|GO:0090304,nucleic acid metabolic process|GO:0044249,cellular biosynthetic process|GO:0034641,cellular nitrogen compound metabolic process|GO:0…	GO:0043231,intracellular membrane-bounded organelle|GO:0005634,nucleus|GO:0044464,cell part|GO:0005623,cell|GO:0005622,intracellular|GO:0043229,intracellular organelle|GO:0044424,intracellular part|GO:0043227,membrane-bounded organelle|GO:0043226,organelle	GO:0043169,cation binding|GO:0042393,histone binding|GO:0046914,transition metal ion binding|GO:0043167,ion binding|GO:0008270,zinc ion binding|GO:0005515,protein binding|GO:0046872,metal ion binding|GO:0005488,binding	0		PHD finger protein ALFIN-LIKE 7 (Protein AL7)	AT1G14510	27.3.2	RNA.regulation of transcription.Alfin-like	27	27.3	nucleus	N	-0.0439541	-0.0620949	-0.221855	-0.363585	-0.23927	-0.0181408	-0.177901	-0.319631	-0.195316	-0.15976	-0.30149	-0.177175	-0.141731	-0.0174152	0.124316
Gene.214189::Unigene5031_All::g.214189::m.214189 1xPhospho [S234]	Gene.214189::Unigene5031_All::g.214189::m.214189	Gene.214189::Unigene	[K].AAPKPQQPDDDSDDEKPLASR.[L] 1xPhospho [S12]; 2xTMT6plex [K4; K16]; 1xTMT6plex [N-Term]	[K].AAPKPQQPDDDSDDEKPLASR.[L]	1xPhospho [S12]; 2xTMT6plex [K4; K16]; 1xTMT6plex [N-Term]	0.0850866	0.0916258	0.0831074	0.0990147	-0.033985	0.587041	0.301242	0.00418815	0.418334	0.00202068	0.384349	0.00210559	0.335227	0.00381644	Q84ZL5	OJ1066_B03.125	GO:0071103,DNA conformation change|GO:0090304,nucleic acid metabolic process|GO:0034641,cellular nitrogen compound metabolic process|GO:0006807,nitrogen compound metabolic process|GO:1901360,organic cyclic compound metabolic process|GO:0006139,nucleobase-containing compound metabolic process|GO:0044260,cellular macromolecule metabolic process|GO:0071704,organic substance metabolic process|GO:0016…	GO:0043232,intracellular non-membrane-bounded organelle|GO:0044464,cell part|GO:0005623,cell|GO:0005622,intracellular|GO:0043229,intracellular organelle|GO:0043228,non-membrane-bounded organelle|GO:0044424,intracellular part|GO:0005694,chromosome|GO:0043226,organelle	GO:0008094,DNA-dependent ATPase activity|GO:0016818,hydrolase activity, acting on acid anhydrides, in phosphorus-containing anhydrides|GO:0016853,isomerase activity|GO:0042623,ATPase activity, coupled|GO:0097159,organic cyclic compound binding|GO:0016787,hydrolase activity|GO:0003677,DNA binding|GO:1901363,heterocyclic compound binding|GO:0017111,nucleoside-triphosphatase activity|GO:0003824,cata…	0		DNA topoisomerase 1 beta (EC 5.6.2.2) (DNA topoisomerase 1)	AT5G55310	28.1	DNA.synthesis/chromatin structure	28	28.1	nucleus	N	0.0850866	-0.124897	-0.0417891	-0.426138	-0.460123	-0.209983	-0.126876	-0.511225	-0.54521	0.0831074	-0.301242	-0.335227	-0.384349	-0.418334	-0.033985
Gene.274079::Unigene42165_All::g.274079::m.274079 2xPhospho [S248; S256]; Gene.24575::CL1389.Contig6_All::g.24575::m.24575 2xPhospho [S208; S216]	Gene.274079::Unigene42165_All::g.274079::m.274079	Gene.274079::Unigene	[R].SRPSPDYGRPVSPAYGSYDR.[S] 2xPhospho [S4; S12]; 1xTMT6plex [N-Term]	[R].SRPSPDYGRPVSPAYGSYDR.[S]	2xPhospho [S4; S12]; 1xTMT6plex [N-Term]	-0.0462374	0.56445	-0.104826	0.153273	0.114749	0.0521652	0.301162	0.00609791	0.0815875	0.0759589	0.196337	0.00802681	0.186413	0.0241882	Q7XTJ6	OSJNBa0020P07.8	GO:0090304,nucleic acid metabolic process|GO:0034641,cellular nitrogen compound metabolic process|GO:0006807,nitrogen compound metabolic process|GO:0044237,cellular metabolic process|GO:1901360,organic cyclic compound metabolic process|GO:0006139,nucleobase-containing compound metabolic process|GO:0044260,cellular macromolecule metabolic process|GO:0071704,organic substance metabolic process|GO:0…	GO:0032991,macromolecular complex|GO:0043231,intracellular membrane-bounded organelle|GO:0005634,nucleus|GO:0044464,cell part|GO:0005623,cell|GO:0030529,intracellular ribonucleoprotein complex|GO:0044446,intracellular organelle part|GO:0043229,intracellular organelle|GO:0044428,nuclear part|GO:0044422,organelle part|GO:0044424,intracellular part|GO:0005622,intracellular|GO:0043227,membrane-bounde…	GO:0097159,organic cyclic compound binding|GO:0000166,nucleotide binding|GO:0036094,small molecule binding|GO:0003723,RNA binding|GO:0003676,nucleic acid binding|GO:1901363,heterocyclic compound binding|GO:1901265,nucleoside phosphate binding|GO:0005488,binding	osa03040,Spliceosome	P92964	Serine/arginine-rich splicing factor RS31	AT3G61860	27.1.1	RNA.processing.splicing	27	27.1	nucleus	N	-0.0462374	-0.0580819	-0.162907	-0.359244	-0.244495	-0.0118444	-0.11667	-0.313007	-0.198258	-0.104826	-0.301162	-0.186413	-0.196337	-0.0815875	0.114749
Gene.163733::CL16862.Contig4_All::g.163733::m.163733 2xPhospho [T225; S227]	Gene.163733::CL16862.Contig4_All::g.163733::m.163733	Gene.163733::CL16862	[R].RRDTPSPEGK.[GR] 2xPhospho [T4; S6]; 1xTMT6plex [K10]; 1xTMT6plex [N-Term]	[R].RRDTPSPEGK.[GR]	2xPhospho [T4; S6]; 1xTMT6plex [K10]; 1xTMT6plex [N-Term]	-0.0255259	0.170134	-0.0792889	0.046393	0.14659	0.00999715	0.300579	0.00134633	0.0746996	0.00381462	0.22129	0.00127993	0.153988	0.00442465	Q6ZKE8	Os08g0178300	#N/A	#N/A	#N/A	#N/A	Q9C6S8	AT1G31870 protein	AT1G31870	35.2	not assigned.unknown	35	35	nucleus	N	-0.0255259	-0.0450151	-0.124304	-0.345594	-0.199004	-0.0194892	-0.0987782	-0.320068	-0.173478	-0.0792889	-0.300579	-0.153988	-0.22129	-0.0746996	0.14659
Gene.134130::CL12186.Contig3_All::g.134130::m.134130 2xPhospho [S72; S74]	Gene.134130::CL12186.Contig3_All::g.134130::m.134130	Gene.134130::CL12186	[R].DRSRSPGPSR.[L] 2xPhospho [S3; S5]; 1xTMT6plex [N-Term]	[R].DRSRSPGPSR.[L]	2xPhospho [S3; S5]; 1xTMT6plex [N-Term]	0.164713	0.0206653	-0.0382447	0.622926	0.386085	0.00605149	0.300257	0.00838148	-0.124073	0.0797703	0.262012	0.0104733	-0.0858287	0.199525	Q8S5D8	OSJNBb0047B19.26	#N/A	#N/A	#N/A	#N/A		Arginine/glutamate-rich 1 protein	AT5G13340	35.2	not assigned.unknown	35	35	nucleus	N	0.164713	-0.0377935	-0.0760381	-0.33805	0.0480353	-0.202506	-0.240751	-0.502763	-0.116677	-0.0382447	-0.300257	0.0858287	-0.262012	0.124073	0.386085
Gene.39558::CL2396.Contig2_All::g.39558::m.39558 1xPhospho [T172]	Gene.39558::CL2396.Contig2_All::g.39558::m.39558	Gene.39558::CL2396.C	[K].KEEAEPSAAPVEAATPVEAAAPAAEVVEEK.[K] 1xPhospho [T15]; 2xTMT6plex [K1; K30]; 1xTMT6plex [N-Term]	[K].KEEAEPSAAPVEAATPVEAAAPAAEVVEEK.[K]	1xPhospho [T15]; 2xTMT6plex [K1; K30]; 1xTMT6plex [N-Term]	-0.171217	0.223191	0.097428	0.256299	0.223599	0.159616	0.299824	0.0344282	0.173653	0.143237	0.397252	0.0222696	0.0762252	0.385707	Q0JPA6	Os01g0233000	GO:0051716,cellular response to stimulus|GO:0009987,cellular process|GO:0050896,response to stimulus	GO:0044459,plasma membrane part|GO:0016020,membrane|GO:0044464,cell part|GO:0005623,cell|GO:0046658,anchored component of plasma membrane|GO:0071944,cell periphery|GO:0005886,plasma membrane|GO:0044425,membrane part|GO:0031226,intrinsic component of plasma membrane|GO:0031224,intrinsic component of membrane|GO:0031225,anchored component of membrane	0	0		Plasma membrane-associated cation-binding protein 1 (AtPCAP1) (Microtubule-destabilizing protein 25)	AT4G20260	30.4	signalling.phosphinositides	30	30.4	plasma membrane	PM	-0.171217	-0.385041	-0.287613	-0.684865	-0.461267	-0.213825	-0.116397	-0.513649	-0.29005	0.097428	-0.299824	-0.0762252	-0.397252	-0.173653	0.223599
Gene.109826::CL9096.Contig3_All::g.109826::m.109826 2xPhospho [S428; S431]	Gene.109826::CL9096.Contig3_All::g.109826::m.109826	Gene.109826::CL9096.	[K].GAAGSQESPSDISR.[S] 2xPhospho [S5; S8]; 1xTMT6plex [N-Term]	[K].GAAGSQESPSDISR.[S]	2xPhospho [S5; S8]; 1xTMT6plex [N-Term]	0.00694439	0.912701	0.111069	0.316587	0.0991202	0.283737	0.299322	0.0311452	0.311271	0.0120296	0.410391	0.0104992	0.200201	0.0574489	Q0JBE1	OSJNBa0091D06.22	0	0	0	osa04140,Regulation of autophagy		Autophagy-related protein 13	AT3G49590	35.2	not assigned.unknown	35	35	nucleus	N	0.00694439	-0.27463	-0.163561	-0.573952	-0.474832	-0.281574	-0.170505	-0.580896	-0.481776	0.111069	-0.299322	-0.200201	-0.410391	-0.311271	0.0991202
Gene.22136::CL1227.Contig2_All::g.22136::m.22136 2xPhospho [S814; S815]	Gene.22136::CL1227.Contig2_All::g.22136::m.22136	Gene.22136::CL1227.C	[K].EKEVESSEEEEPEPEPESAK.[A] 2xPhospho [S6; S7]; 2xTMT6plex [K2; K20]; 1xTMT6plex [N-Term]	[K].EKEVESSEEEEPEPEPESAK.[A]	2xPhospho [S6; S7]; 2xTMT6plex [K2; K20]; 1xTMT6plex [N-Term]	0.0954888	0.0328242	0.011013	0.232271	0.0212285	0.333357	0.299311	9.31908e-05	0.289095	0.00662528	0.310324	4.82632e-05	0.278082	0.000615171	Q0JBZ3	OSJNBa0029H02.25	#N/A	#N/A	#N/A	#N/A		Transcriptional regulator	AT4G31880	35.2	not assigned.unknown	35	35	nucleus	N	0.0954888	-0.115727	-0.104714	-0.415037	-0.393809	-0.211215	-0.200202	-0.510526	-0.489298	0.011013	-0.299311	-0.278082	-0.310324	-0.289095	0.0212285
Gene.130497::CL11667.Contig2_All::g.130497::m.130497 1xPhospho [S30]	Gene.130497::CL11667.Contig2_All::g.130497::m.130497	Gene.130497::CL11667	[R].SHGCVEQTADSPR.[E] 1xCarbamidomethyl [C4]; 1xPhospho [S11]; 1xTMT6plex [N-Term]	[R].SHGCVEQTADSPR.[E]	1xCarbamidomethyl [C4]; 1xPhospho [S11]; 1xTMT6plex [N-Term]	-0.147979	0.0794412	0.0716887	0.44649	0.142187	0.0885826	0.296935	0.0324229	0.226437	0.0325696	0.368624	0.0135425	0.154748	0.0022968	Q8H2T0	Os07g0646100	GO:0071704,organic substance metabolic process|GO:0044267,cellular protein metabolic process|GO:0044260,cellular macromolecule metabolic process|GO:0044238,primary metabolic process|GO:0016311,dephosphorylation|GO:0006470,protein dephosphorylation|GO:0009987,cellular process|GO:0043412,macromolecule modification|GO:0006464,cellular protein modification process|GO:0043170,macromolecule metabolic p…	GO:0016020,membrane|GO:0044464,cell part|GO:0005623,cell|GO:0071944,cell periphery|GO:0005886,plasma membrane	GO:0016787,hydrolase activity|GO:0016791,phosphatase activity|GO:0043169,cation binding|GO:0004722,protein serine/threonine phosphatase activity|GO:0004721,phosphoprotein phosphatase activity|GO:0043167,ion binding|GO:0042578,phosphoric ester hydrolase activity|GO:0003824,catalytic activity|GO:0016788,hydrolase activity, acting on ester bonds|GO:0046872,metal ion binding|GO:0005488,binding	0		Protein phosphatase 2C and cyclic nucleotide-binding/kinase domain-containing protein [Includes: Probable protein phosphatase 2C 19 (AtPP2C19) (EC 3.1.3.16); Probable inactive cyclic nucleotide-dependent protein kinase At2g20050]	AT2G20050	29.4	protein.postranslational modification	29	29.4	plasma membrane	PM	-0.147979	-0.120273	-0.0485838	-0.417208	-0.275021	0.0277069	0.0993957	-0.269228	-0.127041	0.0716887	-0.296935	-0.154748	-0.368624	-0.226437	0.142187
Gene.178079::CL19594.Contig2_All::g.178079::m.178079 1xPhospho [S136]	Gene.178079::CL19594.Contig2_All::g.178079::m.178079	Gene.178079::CL19594	[K].SEVEDDGSDEEDDDE.[-] 1xPhospho [S8]; 1xTMT6plex [N-Term]	[K].SEVEDDGSDEEDDDE.[-]	1xPhospho [S8]; 1xTMT6plex [N-Term]	0.0259217	0.618129	0.233195	0.00569082	0.130731	0.22248	0.296857	0.000797297	0.399321	0.0349949	0.530053	0.000168142	0.166126	0.0791368	Q6ESQ0	P0684A08.27	GO:0080090,regulation of primary metabolic process|GO:0019222,regulation of metabolic process|GO:0031326,regulation of cellular biosynthetic process|GO:0031323,regulation of cellular metabolic process|GO:0090304,nucleic acid metabolic process|GO:0044249,cellular biosynthetic process|GO:0034641,cellular nitrogen compound metabolic process|GO:0006807,nitrogen compound metabolic process|GO:0034645,c…	GO:0043231,intracellular membrane-bounded organelle|GO:0005634,nucleus|GO:0044464,cell part|GO:0005623,cell|GO:0005622,intracellular|GO:0043229,intracellular organelle|GO:0044424,intracellular part|GO:0043227,membrane-bounded organelle|GO:0043226,organelle	GO:0097159,organic cyclic compound binding|GO:0044877,macromolecular complex binding|GO:0005488,binding|GO:0003676,nucleic acid binding|GO:0003677,DNA binding|GO:0003682,chromatin binding|GO:1901363,heterocyclic compound binding	0		High mobility group B protein 2 (High mobility group protein B 1) (AtHMGbeta1) (HMG beta 1) (Nucleosome/chromatin assembly factor group D 02) (Nucleosome/chromatin assembly factor group D 2)	AT1G20693	27.3.62	RNA.regulation of transcription.Nucleosome/chromatin assembly factor group	27	27.3	nucleus	N	0.0259217	-0.313475	-0.0802796	-0.610332	-0.479601	-0.339396	-0.106201	-0.636254	-0.505522	0.233195	-0.296857	-0.166126	-0.530053	-0.399321	0.130731
Gene.56156::CL3712.Contig3_All::g.56156::m.56156 1xPhospho [T127]	Gene.56156::CL3712.Contig3_All::g.56156::m.56156	Gene.56156::CL3712.C	[R].DDDEGETDEEDVQENNNVR.[K] 1xPhospho [T7]; 1xTMT6plex [N-Term]	[R].DDDEGETDEEDVQENNNVR.[K]	1xPhospho [T7]; 1xTMT6plex [N-Term]	0.125596	0.160402	-0.0971625	0.464031	-0.025666	0.855247	0.296154	0.0206436	0.224658	0.18174	0.198992	0.0993261	0.32182	0.0735743	Q8LH03	Os07g0103200	GO:0030243,cellulose metabolic process|GO:0006810,transport|GO:0030244,cellulose biosynthetic process|GO:0044249,cellular biosynthetic process|GO:0009250,glucan biosynthetic process|GO:0034645,cellular macromolecule biosynthetic process|GO:0033692,cellular polysaccharide biosynthetic process|GO:0044699,single-organism process|GO:1901576,organic substance biosynthetic process|GO:0044710,single-org…	GO:0044464,cell part|GO:0005623,cell|GO:0005622,intracellular	0	0		DDRGK domain-containing protein 1	AT4G27120	35.2	not assigned.unknown	35	35	endoplasmic reticulum	ER	0.125596	0.183691	0.086529	-0.112463	-0.138129	0.0580959	-0.0390666	-0.238058	-0.263724	-0.0971625	-0.296154	-0.32182	-0.198992	-0.224658	-0.025666
Gene.100654::CL8000.Contig4_All::g.100654::m.100654 1xPhospho [S507]	Gene.100654::CL8000.Contig4_All::g.100654::m.100654	Gene.100654::CL8000.	[R].GRDSDDEDFR.[D] 1xPhospho [S4]; 1xTMT6plex [N-Term]	[R].GRDSDDEDFR.[D]	1xPhospho [S4]; 1xTMT6plex [N-Term]	-0.0832467	0.11702	-0.270963	0.00418996	0.105925	0.0199366	0.29532	0.0018806	-0.081568	0.00662683	0.0243567	0.250273	0.189395	0.0053562	Q0JA17	Os04g0620400	#N/A	#N/A	#N/A	#N/A	F4I6B2	SIT4 phosphatase-associated family protein	AT1G30470	15.2	metal handling.binding, chelation and storage	15	15.2	cytosol,nucleus	C,N	-0.0832467	0.261811	-0.00915255	-0.0335093	0.0724154	0.345057	0.0740942	0.0497374	0.155662	-0.270963	-0.29532	-0.189395	-0.0243567	0.081568	0.105925
Gene.210267::Unigene1476_All::g.210267::m.210267 1xPhospho [S68]	Gene.210267::Unigene1476_All::g.210267::m.210267	Gene.210267::Unigene	[R].DYNSDDDDDVQGQPR.[R] 1xPhospho [S4]; 1xTMT6plex [N-Term]	[R].DYNSDDDDDVQGQPR.[R]	1xPhospho [S4]; 1xTMT6plex [N-Term]	-0.0833557	0.276829	-0.151792	0.327432	0.00215488	0.982808	0.294732	0.0710375	0.140785	0.254145	0.14294	0.159587	0.292577	0.102337	Q53LZ3	Os11g0266000	#N/A	#N/A	#N/A	#N/A	B3H5R1	Rrp15p protein	AT5G48240	35.2	not assigned.unknown	35	35	nucleus	N	-0.0833557	-0.0218231	-0.173615	-0.316555	-0.3144	0.0615326	-0.0902592	-0.233199	-0.231044	-0.151792	-0.294732	-0.292577	-0.14294	-0.140785	0.00215488
Gene.269151::Unigene38107_All::g.269151::m.269151 1xPhospho [S258]	Gene.269151::Unigene38107_All::g.269151::m.269151	Gene.269151::Unigene	[K].EQLCPGSDEESR.[G] 1xCarbamidomethyl [C4]; 1xPhospho [S7]; 1xTMT6plex [N-Term]	[K].EQLCPGSDEESR.[G]	1xPhospho [S7]; 1xTMT6plex [N-Term]	-0.0473584	0.158547	-0.0192345	0.5558	-0.0535196	0.18642	0.294404	0.0068746	0.328689	0.00108379	0.275169	0.000367833	0.347923	0.00125504	Q5ZC02	P0490D09.29-2	GO:0080090,regulation of primary metabolic process|GO:0019222,regulation of metabolic process|GO:0043933,macromolecular complex subunit organization|GO:0031326,regulation of cellular biosynthetic process|GO:0031323,regulation of cellular metabolic process|GO:0090304,nucleic acid metabolic process|GO:0044249,cellular biosynthetic process|GO:0034641,cellular nitrogen compound metabolic process|GO:0…	GO:0008023,transcription elongation factor complex|GO:0030880,RNA polymerase complex|GO:0044464,cell part|GO:0031974,membrane-enclosed lumen|GO:0043229,intracellular organelle|GO:0016593,Cdc73/Paf1 complex|GO:0016591,DNA-directed RNA polymerase II, holoenzyme|GO:0043227,membrane-bounded organelle|GO:0043226,organelle|GO:0031981,nuclear lumen|GO:0005634,nucleus|GO:0061695,transferase complex, tran…	GO:0097159,organic cyclic compound binding|GO:0005488,binding|GO:0003676,nucleic acid binding|GO:0003677,DNA binding|GO:1901363,heterocyclic compound binding	0		Zinc knuckle (CCHC-type) family protein	AT5G43630	27.3.12	RNA.regulation of transcription.C3H zinc finger family	27	27.3	nucleus	N	-0.0473584	-0.0752512	-0.0944858	-0.369655	-0.423175	-0.0278929	-0.0471274	-0.322297	-0.375816	-0.0192345	-0.294404	-0.347923	-0.275169	-0.328689	-0.0535196
Gene.9954::CL492.Contig4_All::g.9954::m.9954 2xPhospho [S418; S425]	Gene.9954::CL492.Contig4_All::g.9954::m.9954	Gene.9954::CL492.Con	[K].ADYLSGDETNRSK.[S] 2xPhospho [S5; S12]; 1xTMT6plex [K13]; 1xTMT6plex [N-Term]	[K].ADYLSGDETNRSK.[S]	2xPhospho [S5; S12]; 1xTMT6plex [K13]; 1xTMT6plex [N-Term]	-0.429213	0.00252433	-0.140073	0.0192254	0.0714047	0.0473162	0.294282	0.000480097	0.0828044	0.0418435	0.154209	0.00530976	0.222877	0.00155319	Q7XAK8	P0617C02.123	0	0	0	0		At4g03260 (Outer arm dynein light chain 1 protein)	AT4G03260	29.4	protein.postranslational modification	29	29.4	nucleus	N	-0.429213	0.12718	-0.0128928	-0.167102	-0.0956972	0.556393	0.41632	0.262111	0.333516	-0.140073	-0.294282	-0.222877	-0.154209	-0.0828044	0.0714047
Gene.157074::CL15702.Contig2_All::g.157074::m.157074 2xPhospho [T/S]	Gene.157074::CL15702.Contig2_All::g.157074::m.157074	Gene.157074::CL15702	[K].EVDVEVPADEEESTEEEDTPTETSEEEETEDGEEK.[K] 2xPhospho [T/S]; 1xTMT6plex [K35]; 1xTMT6plex [N-Term]	[K].EVDVEVPADEEESTEEEDTPTETSEEEETEDGEEK.[K]	2xPhospho [T/S]; 1xTMT6plex [K35]; 1xTMT6plex [N-Term]	-0.0745542	0.156077	-0.066949	0.235829	0.173476	0.0441485	0.293936	0.0023255	0.0535113	0.361413	0.226987	0.0004989	0.12046	0.105232	Q0D9G9	Os06g0716700	#N/A	#N/A	#N/A	#N/A	Q9STX5	Endoplasmin homolog	AT4G24190	20.2.1	stress.abiotic.heat	20	20.2	endoplasmic reticulum	ER	-0.0745542	0.0444728	-0.0224762	-0.249463	-0.0759876	0.119027	0.052078	-0.174909	-0.00143338	-0.066949	-0.293936	-0.12046	-0.226987	-0.0535113	0.173476
Gene.68664::CL4771.Contig1_All::g.68664::m.68664 2xPhospho [S59; S63]	Gene.68664::CL4771.Contig1_All::g.68664::m.68664	Gene.68664::CL4771.C	[K].RPAADDEQQEGKASPPPSPDQAPGVQPAEAEAQSSAGR.[G] 2xPhospho [S14; S18]; 1xTMT6plex [K12]; 1xTMT6plex [N-Term]	[K].RPAADDEQQEGKASPPPSPDQAPGVQPAEAEAQSSAGR.[G]	2xPhospho [S14; S18]; 1xTMT6plex [K12]; 1xTMT6plex [N-Term]	-0.279447	0.0261327	0.0167897	0.864605	0.107813	0.505091	0.293706	0.0809277	0.202682	0.0782149	0.310496	0.0776527	0.185893	0.0880958	Q5VSC0	P0535G04.27	GO:0010035,response to inorganic substance|GO:0015706,nitrate transport|GO:0016310,phosphorylation|GO:0006820,anion transport|GO:0044699,single-organism process|GO:0044267,cellular protein metabolic process|GO:0010167,response to nitrate|GO:0044260,cellular macromolecule metabolic process|GO:0071705,nitrogen compound transport|GO:0071704,organic substance metabolic process|GO:0015698,inorganic an…	0	GO:0035639,purine ribonucleoside triphosphate binding|GO:0004672,protein kinase activity|GO:0043167,ion binding|GO:1901363,heterocyclic compound binding|GO:0001883,purine nucleoside binding|GO:0001882,nucleoside binding|GO:0043168,anion binding|GO:0000166,nucleotide binding|GO:0004674,protein serine/threonine kinase activity|GO:0016740,transferase activity|GO:1901265,nucleoside phosphate binding|…	0	Q94C25	Probable receptor-like protein kinase At5g20050	AT5G20050	30.2.99	signalling.receptor kinases.misc	30	30.2	plasma membrane	PM	-0.279447	-0.469302	-0.452512	-0.763008	-0.655195	-0.189854	-0.173065	-0.48356	-0.375747	0.0167897	-0.293706	-0.185893	-0.310496	-0.202682	0.107813
Gene.131708::CL11846.Contig3_All::g.131708::m.131708 2xPhospho [T45; S53]	Gene.131708::CL11846.Contig3_All::g.131708::m.131708	Gene.131708::CL11846	[K].RAGTPLADAEASPK.[R] 2xPhospho [T4; S12]; 1xTMT6plex [K14]; 1xTMT6plex [N-Term]	[K].RAGTPLADAEASPK.[R]	2xPhospho [T4; S12]; 1xTMT6plex [K14]; 1xTMT6plex [N-Term]	-0.224883	0.00224304	0.000509786	0.992331	-0.116197	0.0274444	0.293671	0.0021507	0.410377	0.00222147	0.294181	0.00452196	0.409868	0.00132852	Q94DR6	P0460E08.34	GO:0044248,cellular catabolic process|GO:0043632,modification-dependent macromolecule catabolic process|GO:0007275,multicellular organism development|GO:0044699,single-organism process|GO:0044267,cellular protein metabolic process|GO:1901575,organic substance catabolic process|GO:0044265,cellular macromolecule catabolic process|GO:0044260,cellular macromolecule metabolic process|GO:0071704,organi…	GO:0043231,intracellular membrane-bounded organelle|GO:0005634,nucleus|GO:0044464,cell part|GO:0005623,cell|GO:0005622,intracellular|GO:0043229,intracellular organelle|GO:0044424,intracellular part|GO:0043227,membrane-bounded organelle|GO:0043226,organelle	GO:0019787,ubiquitin-like protein transferase activity|GO:0043169,cation binding|GO:0046914,transition metal ion binding|GO:0004842,ubiquitin-protein transferase activity|GO:0043167,ion binding|GO:0003824,catalytic activity|GO:0016740,transferase activity|GO:0008270,zinc ion binding|GO:0046872,metal ion binding|GO:0016874,ligase activity|GO:0005488,binding	osa04120,Ubiquitin mediated proteolysis		E3 ubiquitin-protein ligase SINA-like 2 (EC 2.3.2.27) (RING-type E3 ubiquitin transferase SINA-like 2) (Seven in absentia-like protein 2)	AT1G66620	33.99	development.unspecified	33	33.99	nucleus	N	-0.224883	-0.264411	-0.263901	-0.558082	-0.674279	-0.0395284	-0.0390186	-0.333199	-0.449396	0.000509786	-0.293671	-0.409868	-0.294181	-0.410377	-0.116197
Gene.122229::CL10638.Contig1_All::g.122229::m.122229 1xPhospho [S]	Gene.122229::CL10638.Contig1_All::g.122229::m.122229	Gene.122229::CL10638	[K].DGSSSAAEQNEQSNDTASGLSGVR.[R] 1xPhospho [S]; 1xTMT6plex [N-Term]	[K].DGSSSAAEQNEQSNDTASGLSGVR.[R]	1xPhospho [S]; 1xTMT6plex [N-Term]	-0.102294	0.242807	0.0112471	0.902177	0.00249601	0.977401	0.293021	0.021969	0.301772	0.0186266	0.304268	0.016826	0.290525	0.0240394	Q0IN52	Os12g0507300	GO:0080090,regulation of primary metabolic process|GO:0019222,regulation of metabolic process|GO:0031326,regulation of cellular biosynthetic process|GO:0031323,regulation of cellular metabolic process|GO:0090304,nucleic acid metabolic process|GO:0044249,cellular biosynthetic process|GO:0034641,cellular nitrogen compound metabolic process|GO:0006807,nitrogen compound metabolic process|GO:0034645,c…	0	GO:0043565,sequence-specific DNA binding|GO:0003700,transcription factor activity, sequence-specific DNA binding|GO:0097159,organic cyclic compound binding|GO:0005488,binding|GO:0003676,nucleic acid binding|GO:0003677,DNA binding|GO:1901363,heterocyclic compound binding|GO:0001071,nucleic acid binding transcription factor activity	0		Probable WRKY transcription factor 3 (WRKY DNA-binding protein 3)	AT2G03340	27.3.32	RNA.regulation of transcription.WRKY domain transcription factor family	27	27.3	nucleus	N	-0.102294	-0.116623	-0.105376	-0.409644	-0.407148	-0.0143298	-0.00308268	-0.307351	-0.304855	0.0112471	-0.293021	-0.290525	-0.304268	-0.301772	0.00249601
Gene.76913::CL5517.Contig7_All::g.76913::m.76913 3xPhospho [S342; S347; S350]; Gene.76928::CL5517.Contig11_All::g.76928::m.76928 3xPhospho [S297; S302; S305]	Gene.76913::CL5517.Contig7_All::g.76913::m.76913	Gene.76913::CL5517.C	[R].SPAPDSDGSPSRR.[R] 3xPhospho [S1; S6; S9]; 1xTMT6plex [N-Term]	[R].SPAPDSDGSPSRR.[R]	3xPhospho [S1; S6; S9]; 1xTMT6plex [N-Term]	0.0778548	0.654665	0.133349	0.435713	0.271447	0.0837078	0.292352	0.0798147	0.154255	0.209949	0.425701	0.0230766	0.0209053	0.869994	Q2QNB0	LOC_Os12g38430	0	0	GO:0097159,organic cyclic compound binding|GO:0000166,nucleotide binding|GO:0036094,small molecule binding|GO:0005488,binding|GO:0003676,nucleic acid binding|GO:1901363,heterocyclic compound binding|GO:1901265,nucleoside phosphate binding	osa03040,Spliceosome	Q8L3X8	Serine/arginine-rich SC35-like splicing factor SCL30	AT3G55460	27.1.1	RNA.processing.splicing	27	27.1	nucleus	N	0.0778548	0.212601	0.34595	-0.079751	0.191696	0.134746	0.268096	-0.157606	0.113841	0.133349	-0.292352	-0.0209053	-0.425701	-0.154255	0.271447
Gene.252587::Unigene24866_All::g.252587::m.252587 1xPhospho [S40]	Gene.252587::Unigene24866_All::g.252587::m.252587	Gene.252587::Unigene	[RK].GAYDESDNEDMDR.[A] 1xPhospho [S6]; 1xOxidation [M11]; 1xTMT6plex [N-Term]	[RK].GAYDESDNEDMDR.[A]	1xPhospho [S6]; 1xOxidation [M11]; 1xTMT6plex [N-Term]	0.0336262	0.294496	-0.0973437	0.0507101	0.0549262	0.0755088	0.29186	0.000863024	0.13959	0.00839168	0.194517	0.00152219	0.236934	0.00258825	Q2QMP4	LOC_Os12g40490	0	0	GO:0043169,cation binding|GO:0046914,transition metal ion binding|GO:0043167,ion binding|GO:0005488,binding|GO:0046872,metal ion binding|GO:0008270,zinc ion binding	0		Protein DA1-related 1	AT4G36860	33.99	development.unspecified	33	33.99	cytosol,nucleus	C,N	0.0336262	0.149329	0.0519858	-0.142531	-0.0876045	0.115703	0.0183596	-0.176157	-0.121231	-0.0973437	-0.29186	-0.236934	-0.194517	-0.13959	0.0549262
Gene.89114::CL6749.Contig2_All::g.89114::m.89114 1xPhospho [S525]	Gene.89114::CL6749.Contig2_All::g.89114::m.89114	Gene.89114::CL6749.C	[K].DGSINDDDRK.[-] 1xPhospho [S3]; 1xTMT6plex [K10]; 1xTMT6plex [N-Term]	[K].DGSINDDDRK.[-]	1xPhospho [S3]; 1xTMT6plex [K10]; 1xTMT6plex [N-Term]	0.655023	0.000584134	0.260677	0.00318639	-0.222093	0.0214997	0.291557	0.00592746	0.774327	0.000116924	0.552234	0.0104588	0.51365	0.000375165	Q75GE8	OSJNBa0060M17.7	GO:0044267,cellular protein metabolic process|GO:0006468,protein phosphorylation|GO:0044260,cellular macromolecule metabolic process|GO:0044238,primary metabolic process|GO:0019538,protein metabolic process|GO:0016310,phosphorylation|GO:0009987,cellular process|GO:0043412,macromolecule modification|GO:0006464,cellular protein modification process|GO:0043170,macromolecule metabolic process|GO:0071…	0	GO:0035639,purine ribonucleoside triphosphate binding|GO:0004672,protein kinase activity|GO:0043167,ion binding|GO:1901363,heterocyclic compound binding|GO:0001883,purine nucleoside binding|GO:0001882,nucleoside binding|GO:0043168,anion binding|GO:0043169,cation binding|GO:0000166,nucleotide binding|GO:0016740,transferase activity|GO:0005509,calcium ion binding|GO:0032549,ribonucleoside binding|G…	osa04626,Plant-pathogen interaction		Calcium-dependent protein kinase 7 (EC 2.7.11.1) (Calmodulin-domain protein kinase CDPK isoform 7)	AT5G12480	30.3	signalling.calcium	30	30.3	plasma membrane	PM	0.655023	0.226416	0.487094	-0.0651402	-0.287233	-0.428607	-0.167929	-0.720163	-0.942256	0.260677	-0.291557	-0.51365	-0.552234	-0.774327	-0.222093
Gene.272735::Unigene41440_All::g.272735::m.272735 1xPhospho [S457]; Gene.63542::CL4312.Contig2_All::g.63542::m.63542 1xPhospho [S2489]	Gene.272735::Unigene41440_All::g.272735::m.272735	Gene.272735::Unigene	[R].SLDVEIGSVEGHDDGDR.[H] 1xPhospho [S8]; 1xTMT6plex [N-Term]	[R].SLDVEIGSVEGHDDGDR.[H]	1xPhospho [S8]; 1xTMT6plex [N-Term]	-0.101425	0.0317875	-0.0690609	0.402009	-0.0259349	0.243134	0.29082	0.0363455	0.247694	0.0034931	0.221759	0.00360597	0.316755	0.00811733	Q0INM5	Os12g0428600	GO:0044248,cellular catabolic process|GO:0043632,modification-dependent macromolecule catabolic process|GO:0044267,cellular protein metabolic process|GO:1901575,organic substance catabolic process|GO:0044265,cellular macromolecule catabolic process|GO:0044260,cellular macromolecule metabolic process|GO:0071704,organic substance metabolic process|GO:0070647,protein modification by small protein co…	GO:0005737,cytoplasm|GO:0044464,cell part|GO:0005623,cell|GO:0005622,intracellular|GO:0044424,intracellular part	GO:0019787,ubiquitin-like protein transferase activity|GO:0004842,ubiquitin-protein transferase activity|GO:0003824,catalytic activity|GO:0016740,transferase activity|GO:0016874,ligase activity	osa04120,Ubiquitin mediated proteolysis	Q8H0T4	E3 ubiquitin-protein ligase UPL2	AT1G70320	29.5.11.4.1	protein.degradation.ubiquitin.E3.HECT	29	29.5.11.4	cytosol	C	-0.101425	-0.106597	-0.175658	-0.397418	-0.423353	-0.00517281	-0.0742338	-0.295993	-0.321928	-0.0690609	-0.29082	-0.316755	-0.221759	-0.247694	-0.0259349
Gene.50522::CL3261.Contig5_All::g.50522::m.50522 1xPhospho [S72]	Gene.50522::CL3261.Contig5_All::g.50522::m.50522	Gene.50522::CL3261.C	[K].APLLEPRPPQPPAAVGDGSGGEEQELEAEEGLGR.[R] 1xPhospho [S19]; 1xTMT6plex [N-Term]	[K].APLLEPRPPQPPAAVGDGSGGEEQELEAEEGLGR.[R]	1xPhospho [S19]; 1xTMT6plex [N-Term]	-0.224375	0.101858	-0.0588731	0.498571	0.102238	0.197554	0.290253	0.0303041	0.129142	0.0187954	0.23138	0.0188595	0.188015	0.0633142	Q2RB46	Os11g0126100	GO:0015893,drug transport|GO:0006855,drug transmembrane transport|GO:0006810,transport|GO:0050896,response to stimulus|GO:0009987,cellular process|GO:0042493,response to drug|GO:0051179,localization|GO:0044765,single-organism transport|GO:0044763,single-organism cellular process|GO:0044699,single-organism process|GO:0042221,response to chemical|GO:0051234,establishment of localization|GO:0055085,…	GO:0044425,membrane part|GO:0016021,integral component of membrane|GO:0016020,membrane|GO:0031224,intrinsic component of membrane	GO:0015297,antiporter activity|GO:0015291,secondary active transmembrane transporter activity|GO:0005215,transporter activity|GO:0015238,drug transmembrane transporter activity|GO:0022857,transmembrane transporter activity|GO:0090484,drug transporter activity|GO:0022804,active transmembrane transporter activity	0		Protein DETOXIFICATION 21 (AtDTX21) (Multidrug and toxic compound extrusion protein 21) (MATE protein 21)	AT1G33110	34.99	transport.misc	34	34.99	plasma membrane	PM	-0.224375	-0.113211	-0.172084	-0.403464	-0.301226	0.111164	0.0522913	-0.179089	-0.0768508	-0.0588731	-0.290253	-0.188015	-0.23138	-0.129142	0.102238
Gene.45061::CL2822.Contig12_All::g.45061::m.45061 1xPhospho [S208]	Gene.45061::CL2822.Contig12_All::g.45061::m.45061	Gene.45061::CL2822.C	[R].APAHHEEDDDPPSPPPR.[R] 1xPhospho [S13]; 1xTMT6plex [N-Term]	[R].APAHHEEDDDPPSPPPR.[R]	1xPhospho [S13]; 1xTMT6plex [N-Term]	0.0625819	0.665495	0.0953117	0.286187	0.132664	0.261796	0.288933	0.0180861	0.25158	0.11213	0.384245	0.00210078	0.156269	0.218283	Q6L529	OJ1005_B11.16	0	GO:0016020,membrane|GO:0044464,cell part|GO:0005623,cell|GO:0071944,cell periphery|GO:0005886,plasma membrane	GO:0051087,chaperone binding|GO:0005488,binding|GO:0005515,protein binding	0		BAG family molecular chaperone regulator 8, chloroplastic (Bcl-2-associated athanogene 8)	AT3G29310	30.3	signalling.calcium	30	30.3	nucleus	N	0.0625819	-0.133674	-0.038362	-0.422607	-0.289942	-0.196256	-0.100944	-0.485188	-0.352524	0.0953117	-0.288933	-0.156269	-0.384245	-0.25158	0.132664
Gene.87055::CL6548.Contig5_All::g.87055::m.87055 1xPhospho [S513]	Gene.87055::CL6548.Contig5_All::g.87055::m.87055	Gene.87055::CL6548.C	[R].SESCSGADNSPPLTK.[H] 1xCarbamidomethyl [C4]; 1xPhospho [S10]; 1xTMT6plex [K15]; 1xTMT6plex [N-Term]	[R].SESCSGADNSPPLTK.[H]	1xPhospho [S10]; 1xTMT6plex [K15]; 1xTMT6plex [N-Term]	-0.0662175	0.479851	-0.0801703	0.0616231	-0.150337	0.0513897	0.288007	0.0008418	0.358173	0.00320024	0.207837	0.00448717	0.438344	0.0123069	Q75H96	OSJNBa0056E06.16	0	0	0	0		Dynamin-2A (EC 3.6.5.5) (Dynamin-like protein 6) (Dynamin-related protein 2A)	AT1G10290	26.17	misc.dynamin	26	26.17	plasma membrane	PM	-0.0662175	0.120162	0.039992	-0.167845	-0.318181	0.18638	0.106209	-0.101627	-0.251964	-0.0801703	-0.288007	-0.438344	-0.207837	-0.358173	-0.150337
Gene.43927::CL2731.Contig12_All::g.43927::m.43927 1xPhospho [S]	Gene.43927::CL2731.Contig12_All::g.43927::m.43927	Gene.43927::CL2731.C	[R].RSSAGDEERDDGER.[R] 1xPhospho [S]; 1xTMT6plex [N-Term]	[R].RSSAGDEERDDGER.[R]	1xPhospho [S]; 1xTMT6plex [N-Term]	-0.105425	0.101712	-0.15691	0.022176	0.172957	0.0100404	0.285818	0.00207677	-0.0440497	0.137632	0.128908	0.00453247	0.11286	0.0395636	C7IZX2	Os03g0153000	#N/A	#N/A	#N/A	#N/A		Splicing factor, CC1-like protein	AT2G16940	27.4	RNA.RNA binding	27	27.4	nucleus	N	-0.105425	0.0228263	-0.134084	-0.262992	-0.090034	0.128252	-0.0286583	-0.157566	0.0153915	-0.15691	-0.285818	-0.11286	-0.128908	0.0440497	0.172957
Gene.10414::CL524.Contig3_All::g.10414::m.10414 2xPhospho [S/T]	Gene.10414::CL524.Contig3_All::g.10414::m.10414	Gene.10414::CL524.Co	[R].GTLSESSGGTTSPR.[H] 2xPhospho [S/T]; 1xTMT6plex [N-Term]	[R].GTLSESSGGTTSPR.[H]	2xPhospho [S/T]; 1xTMT6plex [N-Term]	-0.160865	0.0275155	-0.062199	0.0569414	0.0149892	0.688351	0.284315	0.00209533	0.207127	0.00143184	0.222116	0.00446368	0.269326	0.00052359	Q6Z8N9	P0711H09.10-2	0	0	GO:0097159,organic cyclic compound binding|GO:0005488,binding|GO:0003676,nucleic acid binding|GO:0003677,DNA binding|GO:1901363,heterocyclic compound binding	0	O22812	AT-hook motif nuclear-localized protein 10	AT2G33620	27.3.67	RNA.regulation of transcription.putative transcription regulator	27	27.3	nucleus	N	-0.160865	-0.213257	-0.275456	-0.497573	-0.482584	-0.0523927	-0.114592	-0.336708	-0.321719	-0.062199	-0.284315	-0.269326	-0.222116	-0.207127	0.0149892
Gene.64812::CL4436.Contig2_All::g.64812::m.64812 2xPhospho [S286; S289]	Gene.64812::CL4436.Contig2_All::g.64812::m.64812	Gene.64812::CL4436.C	[R].GASGDADEDDQSADSDYEEDNYEEHHSTHSNK.[E] 2xPhospho [S12; S15]; 1xTMT6plex [K32]; 1xTMT6plex [N-Term]	[R].GASGDADEDDQSADSDYEEDNYEEHHSTHSNK.[E]	2xPhospho [S12; S15]; 1xTMT6plex [K32]; 1xTMT6plex [N-Term]	-0.202216	0.0432369	-0.193867	0.0307498	0.0688675	0.199321	0.283738	0.00583478	0.0210029	0.614545	0.0898704	0.110106	0.21487	0.00908561	Q53PP7	Os11g0163500	0	0	0	0	Q9C6K4	Transcription factor	AT1G76870	35.2	not assigned.unknown	35	35	nucleus	N	-0.202216	-0.176699	-0.370566	-0.460436	-0.391569	0.025517	-0.16835	-0.258221	-0.189353	-0.193867	-0.283738	-0.21487	-0.0898704	-0.0210029	0.0688675
Gene.150012::CL14546.Contig4_All::g.150012::m.150012 1xPhospho [S122]	Gene.150012::CL14546.Contig4_All::g.150012::m.150012	Gene.150012::CL14546	[R].GSQYAVSDTGDDDRDEEK.[L] 1xPhospho [S7]; 1xTMT6plex [K18]; 1xTMT6plex [N-Term]	[R].GSQYAVSDTGDDDRDEEK.[L]	1xPhospho [S7]; 1xTMT6plex [K18]; 1xTMT6plex [N-Term]	-0.475381	0.00305651	0.179596	0.0134047	0.157002	0.0137755	0.283549	0.00170511	0.306144	0.00088865	0.463145	0.000415807	0.126547	0.0117412	Q6K700	P0474F11.26	0	0	0	0	O82775	ATG8-interacting protein 1	AT3G55460	27.1.1	RNA.processing.splicing	27	27.1	nucleus	N	-0.475381	-0.332828	-0.153232	-0.616377	-0.459376	0.142553	0.322149	-0.140996	0.0160054	0.179596	-0.283549	-0.126547	-0.463145	-0.306144	0.157002
Gene.165406::CL17145.Contig3_All::g.165406::m.165406 2xPhospho [S469; S]; Gene.165401::CL17145.Contig1_All::g.165401::m.165401 2xPhospho [S469; S]	Gene.165406::CL17145.Contig3_All::g.165406::m.165406	Gene.165406::CL17145	[R].EMSGHRSPGSEQR.[R] 2xPhospho [S7; S]; 1xTMT6plex [N-Term]	[R].EMSGHRSPGSEQR.[R]	2xPhospho [S7; S]; 1xTMT6plex [N-Term]	-0.284289	0.0848441	0.142759	0.232271	0.281425	0.191393	0.282379	0.183034	0.143713	0.241755	0.425138	0.0694157	0.000953533	0.980581	Q0DT40	Os03g0270200	GO:0016070,RNA metabolic process|GO:0016071,mRNA metabolic process|GO:0044238,primary metabolic process|GO:0044260,cellular macromolecule metabolic process|GO:0006139,nucleobase-containing compound metabolic process|GO:0009987,cellular process|GO:0006725,cellular aromatic compound metabolic process|GO:0010467,gene expression|GO:0044237,cellular metabolic process|GO:0043170,macromolecule metabolic…	0	0	osa03013,RNA transport|osa03015,mRNA surveillance pathway	Q8L7W3	At2g29210/F16P2.41	AT2G29210	27.1.1	RNA.processing.splicing	27	27.1	nucleus	N	-0.284289	-0.279052	-0.136293	-0.561431	-0.280006	0.00523665	0.147996	-0.277142	0.00428312	0.142759	-0.282379	-0.000953533	-0.425138	-0.143713	0.281425
Gene.150172::CL14578.Contig3_All::g.150172::m.150172 1xPhospho [S171]	Gene.150172::CL14578.Contig3_All::g.150172::m.150172	Gene.150172::CL14578	[R].RLEGAYGSPDAEGDEDDSDREDQGNAAVK.[V] 1xPhospho [S18]; 1xTMT6plex [K29]; 1xTMT6plex [N-Term]	[R].RLEGAYGSPDAEGDEDDSDREDQGNAAVK.[V]	1xPhospho [S18]; 1xTMT6plex [K29]; 1xTMT6plex [N-Term]	-0.0124956	0.892413	-0.118027	0.103627	0.0352568	0.513711	0.282298	0.0023255	0.129014	0.104201	0.164271	0.00649332	0.247041	0.0141093	Q2QPI8	LOC_Os12g34330	0	0	GO:0043169,cation binding|GO:0046914,transition metal ion binding|GO:0043167,ion binding|GO:0005488,binding|GO:0046872,metal ion binding|GO:0008270,zinc ion binding	0		PHD finger family protein	AT3G08020	27.3.67	RNA.regulation of transcription.putative transcription regulator	27	27.3	nucleus	N	-0.0124956	-0.0965497	-0.214576	-0.378847	-0.343591	-0.0840541	-0.202081	-0.366352	-0.331095	-0.118027	-0.282298	-0.247041	-0.164271	-0.129014	0.0352568
Gene.112902::CL9485.Contig5_All::g.112902::m.112902 1xPhospho [S401]	Gene.112902::CL9485.Contig5_All::g.112902::m.112902	Gene.112902::CL9485.	[R].APQAESCNYDSPSK.[S] 1xCarbamidomethyl [C7]; 1xPhospho [S11]; 1xTMT6plex [K14]; 1xTMT6plex [N-Term]	[R].APQAESCNYDSPSK.[S]	1xPhospho [S11]; 1xTMT6plex [K14]; 1xTMT6plex [N-Term]	-0.142306	0.0100654	-0.181013	0.0775841	-0.0378476	0.491553	0.281399	0.0133656	0.138234	0.00282361	0.100386	0.142522	0.319247	0.00406297	Q7EYN1	OSJNBb0011E04.121	GO:0016070,RNA metabolic process|GO:0006139,nucleobase-containing compound metabolic process|GO:0044260,cellular macromolecule metabolic process|GO:0044238,primary metabolic process|GO:0009987,cellular process|GO:0006725,cellular aromatic compound metabolic process|GO:0010467,gene expression|GO:0044237,cellular metabolic process|GO:0043170,macromolecule metabolic process|GO:0090304,nucleic acid m…	GO:0044464,cell part|GO:0005623,cell|GO:0005622,intracellular	0	0		Tetratricopeptide repeat (TPR)-like superfamily protein	AT1G04080	35.1.41	not assigned.no ontology.hydroxyproline rich proteins	35	35	nucleus	N	-0.142306	-0.0112942	-0.192308	-0.292694	-0.330541	0.131012	-0.0500018	-0.150388	-0.188235	-0.181013	-0.281399	-0.319247	-0.100386	-0.138234	-0.0378476
Gene.91654::CL7020.Contig4_All::g.91654::m.91654 1xPhospho [S559]	Gene.91654::CL7020.Contig4_All::g.91654::m.91654	Gene.91654::CL7020.C	[K].KQEKDSDDEQNK.[A] 1xPhospho [S6]; 3xTMT6plex [K1; K4; K12]; 1xTMT6plex [N-Term]	[K].KQEKDSDDEQNK.[A]	1xPhospho [S6]; 3xTMT6plex [K1; K4; K12]; 1xTMT6plex [N-Term]	0.0653023	0.20435	-0.0314886	0.331703	0.0513498	0.487963	0.280136	0.000486622	0.197298	0.0333012	0.248648	0.00134026	0.228787	0.020555	Q5N8K0	OJ1116_H09.32-1	GO:0016070,RNA metabolic process|GO:0006139,nucleobase-containing compound metabolic process|GO:0044260,cellular macromolecule metabolic process|GO:0044238,primary metabolic process|GO:0009987,cellular process|GO:0006725,cellular aromatic compound metabolic process|GO:0010467,gene expression|GO:0044237,cellular metabolic process|GO:0043170,macromolecule metabolic process|GO:0090304,nucleic acid m…	0	GO:0097159,organic cyclic compound binding|GO:0005488,binding|GO:0003676,nucleic acid binding|GO:1901363,heterocyclic compound binding|GO:0003723,RNA binding	0		SWAP (Suppressor-of-White-APricot)/surp domain-containing protein	AT5G55100	27.1	RNA.processing	27	27.1	nucleus	N	0.0653023	-0.280211	-0.3117	-0.560348	-0.508998	-0.345514	-0.377002	-0.62565	-0.5743	-0.0314886	-0.280136	-0.228787	-0.248648	-0.197298	0.0513498
Gene.120239::CL10389.Contig2_All::g.120239::m.120239 1xPhospho [S123]	Gene.120239::CL10389.Contig2_All::g.120239::m.120239	Gene.120239::CL10389	[K].DDNLSKEGSEDAQPALNK.[I] 1xPhospho [S9]; 2xTMT6plex [K6; K18]; 1xTMT6plex [N-Term]	[K].DDNLSKEGSEDAQPALNK.[I]	1xPhospho [S9]; 2xTMT6plex [K6; K18]; 1xTMT6plex [N-Term]	-0.0435069	0.429614	-0.0488584	0.472507	0.0290042	0.661671	0.278872	0.00757151	0.201009	0.0328328	0.230013	0.00826538	0.249868	0.0238808	Q2R2Z3	Os11g0544600	0	0	0	0		Translation initiation factor	AT1G44780	35.2	not assigned.unknown	35	35	nucleus	N	-0.0435069	-0.0548222	-0.103681	-0.333694	-0.30469	-0.0113153	-0.0601737	-0.290187	-0.261183	-0.0488584	-0.278872	-0.249868	-0.230013	-0.201009	0.0290042
Gene.165406::CL17145.Contig3_All::g.165406::m.165406 1xPhospho [S]; Gene.165401::CL17145.Contig1_All::g.165401::m.165401 1xPhospho [S]	Gene.165406::CL17145.Contig3_All::g.165406::m.165406	Gene.165406::CL17145	[K].EVDVDKSSPR.[E] 1xPhospho [S]; 1xTMT6plex [K6]; 1xTMT6plex [N-Term]	[K].EVDVDKSSPR.[E]	1xPhospho [S]; 1xTMT6plex [K6]; 1xTMT6plex [N-Term]	-0.115286	0.00582079	-0.036409	0.163623	0.196442	0.00324131	0.278702	0.000863024	0.0458512	0.0236503	0.242293	0.000588938	0.0822602	0.0172182	Q0DT40	Os03g0270200	GO:0016070,RNA metabolic process|GO:0016071,mRNA metabolic process|GO:0044238,primary metabolic process|GO:0044260,cellular macromolecule metabolic process|GO:0006139,nucleobase-containing compound metabolic process|GO:0009987,cellular process|GO:0006725,cellular aromatic compound metabolic process|GO:0010467,gene expression|GO:0044237,cellular metabolic process|GO:0043170,macromolecule metabolic…	0	0	osa03013,RNA transport|osa03015,mRNA surveillance pathway	Q8L7W3	At2g29210/F16P2.41	AT2G29210	27.1.1	RNA.processing.splicing	27	27.1	nucleus	N	-0.115286	0.0664767	0.0300677	-0.212225	-0.0157835	0.181763	0.145354	-0.0969388	0.099503	-0.036409	-0.278702	-0.0822602	-0.242293	-0.0458512	0.196442
Gene.47256::CL2992.Contig9_All::g.47256::m.47256 2xPhospho [S108; S110]	Gene.47256::CL2992.Contig9_All::g.47256::m.47256	Gene.47256::CL2992.C	[R].AASANSDSDSDDDDRPR.[A] 2xPhospho [S8; S10]; 1xTMT6plex [N-Term]	[R].AASANSDSDSDDDDRPR.[A]	2xPhospho [S8; S10]; 1xTMT6plex [N-Term]	-0.106512	0.503939	-0.0922056	0.416506	0.134341	0.480179	0.277995	0.127211	0.0514483	0.732177	0.185789	0.230293	0.143654	0.278778	Q655M5	P0672D08.22	#N/A	#N/A	#N/A	#N/A		RNA recognition motif (RRM)-containing protein	AT3G23900	27.4	RNA.RNA binding	27	27.4	nucleus	N	-0.106512	-0.178049	-0.270254	-0.456044	-0.321702	-0.0715364	-0.163742	-0.349531	-0.21519	-0.0922056	-0.277995	-0.143654	-0.185789	-0.0514483	0.134341
Gene.96457::CL7532.Contig4_All::g.96457::m.96457 1xPhospho [S]	Gene.96457::CL7532.Contig4_All::g.96457::m.96457	Gene.96457::CL7532.C	[R].SESNVQLQTQTETQTQGQSQNR.[F] 1xPhospho [S]; 1xTMT6plex [N-Term]	[R].SESNVQLQTQTETQTQGQSQNR.[F]	1xPhospho [S]; 1xTMT6plex [N-Term]	0.107816	0.245494	-0.00608947	0.93607	0.00968679	0.927517	0.276784	0.055047	0.261007	0.00185519	0.270694	0.100066	0.267097	0.0140775	Q84PB3	Os04g0499300	GO:0080090,regulation of primary metabolic process|GO:0019222,regulation of metabolic process|GO:2000112,regulation of cellular macromolecule biosynthetic process|GO:0031323,regulation of cellular metabolic process|GO:0044249,cellular biosynthetic process|GO:0034641,cellular nitrogen compound metabolic process|GO:0006807,nitrogen compound metabolic process|GO:0034645,cellular macromolecule biosyn…	0	GO:0005488,binding|GO:0097159,organic cyclic compound binding|GO:0008135,translation factor activity, RNA binding|GO:0003723,RNA binding|GO:0003676,nucleic acid binding|GO:1901363,heterocyclic compound binding|GO:0003743,translation initiation factor activity	osa03013,RNA transport		Eukaryotic translation initiation factor isoform 4G-1 (eIF(iso)4G-1)	AT5G57870	29.2.3	protein.synthesis.initiation	29	29.2	cytosol,nucleus	C,N	0.107816	-0.00203555	-0.00812502	-0.278819	-0.269132	-0.109852	-0.115941	-0.386636	-0.376949	-0.00608947	-0.276784	-0.267097	-0.270694	-0.261007	0.00968679
Gene.229501::Unigene12866_All::g.229501::m.229501 2xPhospho [S21; S23]	Gene.229501::Unigene12866_All::g.229501::m.229501	Gene.229501::Unigene	[K].AAEEHRSPSPDAPAAAAAEVSNSPAPAAAGR.[R] 2xPhospho [S7; S9]; 1xTMT6plex [N-Term]	[K].AAEEHRSPSPDAPAAAAAEVSNSPAPAAAGR.[R]	2xPhospho [S7; S9]; 1xTMT6plex [N-Term]	-0.0656357	0.29449	0.139076	0.0403196	0.111631	0.199111	0.276638	0.00947892	0.304082	0.00150688	0.415713	0.00382852	0.165006	0.00434149	Q67VA4	OSJNBa0080E19.6	GO:0044238,primary metabolic process|GO:0019538,protein metabolic process|GO:0043170,macromolecule metabolic process|GO:0071704,organic substance metabolic process|GO:0008152,metabolic process|GO:0006508,proteolysis	0	GO:0004252,serine-type endopeptidase activity|GO:0004175,endopeptidase activity|GO:0017171,serine hydrolase activity|GO:0016787,hydrolase activity|GO:0003824,catalytic activity|GO:0070011,peptidase activity, acting on L-amino acid peptides|GO:0008233,peptidase activity|GO:0008236,serine-type peptidase activity	0		Protease Do-like 9 (EC 3.4.21.-)	AT5G40200	29.5.5	protein.degradation.serine protease	29	29.5.5	nucleus	N	-0.0656357	-0.11814	0.0209362	-0.394777	-0.283146	-0.0525038	0.0865719	-0.329141	-0.21751	0.139076	-0.276638	-0.165006	-0.415713	-0.304082	0.111631
Gene.128931::CL11462.Contig2_All::g.128931::m.128931 1xPhospho [S1541]	Gene.128931::CL11462.Contig2_All::g.128931::m.128931	Gene.128931::CL11462	[R].SKEESDDETLSVWR.[K] 1xPhospho [S5]; 1xTMT6plex [K2]; 1xTMT6plex [N-Term]	[R].SKEESDDETLSVWR.[K]	1xPhospho [S5]; 1xTMT6plex [K2]; 1xTMT6plex [N-Term]	-0.187352	0.000508779	-0.102269	0.0182396	-0.0191879	0.0709064	0.275363	0.000182151	0.192282	0.0100363	0.173094	0.00141016	0.294551	0.000102335	Q5VMT5	P0502B12.54	GO:0006996,organelle organization|GO:0000278,mitotic cell cycle|GO:0071840,cellular component organization or biogenesis|GO:0009987,cellular process|GO:0000280,nuclear division|GO:1903047,mitotic cell cycle process|GO:0016043,cellular component organization|GO:1902589,single-organism organelle organization|GO:0022402,cell cycle process|GO:0044699,single-organism process|GO:0044763,single-organism…	GO:0005737,cytoplasm|GO:0005829,cytosol|GO:0009536,plastid|GO:0043231,intracellular membrane-bounded organelle|GO:0005634,nucleus|GO:0044464,cell part|GO:0044444,cytoplasmic part|GO:0005739,mitochondrion|GO:0005622,intracellular|GO:0043229,intracellular organelle|GO:0005623,cell|GO:0044424,intracellular part|GO:0043227,membrane-bounded organelle|GO:0043226,organelle|GO:0009507,chloroplast	0	0		Binding protein	AT5G47690	35.2	not assigned.unknown	35	35	nucleus	N	-0.187352	-0.117383	-0.219653	-0.392747	-0.411935	0.0699687	-0.0323005	-0.205395	-0.224583	-0.102269	-0.275363	-0.294551	-0.173094	-0.192282	-0.0191879
Gene.189815::CL21446.Contig7_All::g.189815::m.189815 1xPhospho [S]	Gene.189815::CL21446.Contig7_All::g.189815::m.189815	Gene.189815::CL21446	[R].GSNSNPEYAEGSGR.[R] 1xPhospho [S]; 1xTMT6plex [N-Term]	[R].GSNSNPEYAEGSGR.[R]	1xPhospho [S]; 1xTMT6plex [N-Term]	0.0930767	0.0495517	-0.0377888	0.439354	0.117378	0.220119	0.273969	0.0173862	0.118802	0.00412641	0.23618	0.0177388	0.15659	0.0182165	Q6K8F1	OJ1111_C07.17-1	#N/A	#N/A	#N/A	#N/A		Clathrin interactor EPSIN 2 (EPSIN-related 2)	AT2G43160	35.1.21	not assigned.no ontology.epsin N-terminal homology (ENTH) domain-containing protein	35	35	cytosol,nucleus	C,N	0.0930767	0.0595062	0.0217173	-0.214463	-0.0970842	-0.0335706	-0.0713594	-0.307539	-0.190161	-0.0377888	-0.273969	-0.15659	-0.23618	-0.118802	0.117378
Gene.113757::CL9587.Contig4_All::g.113757::m.113757 2xPhospho [S81; S83]	Gene.113757::CL9587.Contig4_All::g.113757::m.113757	Gene.113757::CL9587.	[R].FRSPSPMSSPNPR.[S] 2xPhospho [S3; S5]; 1xOxidation [M7]; 1xTMT6plex [N-Term]	[R].FRSPSPMSSPNPR.[S]	2xPhospho [S3; S5]; 1xOxidation [M7]; 1xTMT6plex [N-Term]	-0.0788323	0.295933	-0.13554	0.144253	-0.0709491	0.288082	0.273436	0.0171442	0.208845	0.0200825	0.137895	0.0304763	0.344385	0.0126546	Q75GR5	SPIN1	#N/A	#N/A	#N/A	#N/A		KH domain-containing protein At2g38610 (Quaking-like protein 3)	AT2G38610	35.1	not assigned.no ontology	35	35	nucleus	N	-0.0788323	-0.0470777	-0.182618	-0.320514	-0.391463	0.0317546	-0.103786	-0.241681	-0.31263	-0.13554	-0.273436	-0.344385	-0.137895	-0.208845	-0.0709491
Gene.126436::CL11135.Contig3_All::g.126436::m.126436 1xPhospho [S]	Gene.126436::CL11135.Contig3_All::g.126436::m.126436	Gene.126436::CL11135	[R].SSSPPPPQERPETEPEAEHEDEK.[E] 1xPhospho [S]; 1xTMT6plex [K23]; 1xTMT6plex [N-Term]	[R].SSSPPPPQERPETEPEAEHEDEK.[E]	1xPhospho [S]; 1xTMT6plex [K23]; 1xTMT6plex [N-Term]	-0.107435	0.0190537	-0.184629	0.0155946	0.181109	0.0735974	0.273018	0.0131757	-0.0927193	0.0545505	0.0883893	0.205975	0.0919099	0.034248	Q0DWB6	Os02g0822300	#N/A	#N/A	#N/A	#N/A		Protein BTR1 (Binding to ToMV RNA 1)	AT5G04430	27.4	RNA.RNA binding	27	27.4	nucleus	N	-0.107435	-0.0748086	-0.259438	-0.347827	-0.166718	0.0326261	-0.152003	-0.240392	-0.0592838	-0.184629	-0.273018	-0.0919099	-0.0883893	0.0927193	0.181109
Gene.27339::CL1591.Contig5_All::g.27339::m.27339 2xPhospho [S48; S52]	Gene.27339::CL1591.Contig5_All::g.27339::m.27339	Gene.27339::CL1591.C	[K].RLSHLDSLPHTPR.[V] 2xPhospho [S3; S7]; 1xTMT6plex [N-Term]	[K].RLSHLDSLPHTPR.[V]	2xPhospho [S3; S7]; 1xTMT6plex [N-Term]	0.232749	0.144999	-0.099502	0.160924	0.0506709	0.553963	0.271259	0.00377608	0.121086	0.192895	0.171757	0.0432588	0.220588	0.078982	Q655R7	P0686E06.34	GO:0044238,primary metabolic process|GO:0019538,protein metabolic process|GO:0043170,macromolecule metabolic process|GO:0071704,organic substance metabolic process|GO:0008152,metabolic process|GO:0006508,proteolysis	0	GO:0016787,hydrolase activity|GO:0008233,peptidase activity|GO:0003824,catalytic activity	0		At3g22260 (Cysteine proteinases superfamily protein) (OTU-containing deubiquitinating enzyme OTU11 isoform i)	AT3G22260	29.5.3	protein.degradation.cysteine protease	29	29.5.3	nucleus	N	0.232749	0.00453757	-0.0949644	-0.266721	-0.21605	-0.228211	-0.327713	-0.49947	-0.448799	-0.099502	-0.271259	-0.220588	-0.171757	-0.121086	0.0506709
Gene.81314::CL5947.Contig5_All::g.81314::m.81314 2xPhospho [S45; S/Y]	Gene.81314::CL5947.Contig5_All::g.81314::m.81314	Gene.81314::CL5947.C	[R].GRGDDVDEDVDYESSPER.[R] 2xPhospho [S15; S/Y]; 1xTMT6plex [N-Term]	[R].GRGDDVDEDVDYESSPER.[R]	2xPhospho [S15; S/Y]; 1xTMT6plex [N-Term]	-0.153417	0.0649103	0.0181721	0.632581	0.166691	0.0284022	0.270256	0.00366308	0.121737	0.0183271	0.288428	0.00410963	0.103565	0.0129866	Q69WH1	P0531C01.28	#N/A	#N/A	#N/A	#N/A		RNA-binding protein-like protein	AT4G28990	27.4	RNA.RNA binding	27	27.4	nucleus	N	-0.153417	-0.213715	-0.195543	-0.483971	-0.31728	-0.0602975	-0.0421255	-0.330553	-0.163862	0.0181721	-0.270256	-0.103565	-0.288428	-0.121737	0.166691
Gene.104463::CL8454.Contig1_All::g.104463::m.104463 1xPhospho [T89]	Gene.104463::CL8454.Contig1_All::g.104463::m.104463	Gene.104463::CL8454.	[K].GAVDVDIGANPSAEGGGDDEGTDDQAVK.[V] 1xPhospho [T22]; 1xTMT6plex [K28]; 1xTMT6plex [N-Term]	[K].GAVDVDIGANPSAEGGGDDEGTDDQAVK.[V]	1xPhospho [T22]; 1xTMT6plex [K28]; 1xTMT6plex [N-Term]	-0.0360317	0.314301	0.0561591	0.108975	0.108786	0.0459214	0.269756	0.00265663	0.217129	0.000761342	0.325915	0.0012218	0.16097	0.00454893	P35681	TCTP	#N/A	#N/A	#N/A	#N/A		Translationally-controlled tumor protein 1 (TCTP1)	AT3G16640	33.99	development.unspecified	33	33.99	cytosol	C	-0.0360317	-0.00404825	0.0521109	-0.273805	-0.165018	0.0319835	0.0881426	-0.237773	-0.128986	0.0561591	-0.269756	-0.16097	-0.325915	-0.217129	0.108786
Gene.135279::CL12324.Contig10_All::g.135279::m.135279 1xPhospho [S408]	Gene.135279::CL12324.Contig10_All::g.135279::m.135279	Gene.135279::CL12324	[R].DPSTDAEQARSR.[T] 1xPhospho [S11]; 1xTMT6plex [N-Term]	[R].DPSTDAEQARSR.[T]	1xPhospho [S11]; 1xTMT6plex [N-Term]	0.0115219	0.843128	0.181347	0.0956236	0.0198214	0.815622	0.269073	0.064277	0.430599	0.00259999	0.45042	0.00849138	0.249252	0.0124221	Q656Y0	B1114B07.27-1	#N/A	#N/A	#N/A	#N/A		Casein kinase 1-like protein 2 (EC 2.7.11.1) (Protein CASEIN KINASE I-LIKE 2)	AT1G72710	29.4	protein.postranslational modification	29	29.4	cytosol,nucleus	C,N	0.0115219	-0.174774	0.00657265	-0.443848	-0.424026	-0.186296	-0.00494922	-0.45537	-0.435548	0.181347	-0.269073	-0.249252	-0.45042	-0.430599	0.0198214
[truncated: 838 more rows]

## Sheet: D- VS ND-
Gene&phosphosite	Gene	USED to search annotaiton	ID (peptides found in MS)	peptide sequence	modification	D- VS ND-	BH adjust P-value	Uniprot (rice)	Gene name (Rice)	Biological Process	Cell Component	Molecular Function	KEGG Pathways	Uniprot (Arabidopsis)	Uniprot Name (Arabidopsis)	NAME	Gene names (Arabidopsis)	Gene names (Arabidopsis)	BINCODE	NAME	bin1	binshort	SUBA3	SUBA3short
[truncated: 116 more rows]

## Sheet: D-C VS ND-C
Gene&phosphosite	Gene	USED to search annotaiton	ID (peptides found in MS)	peptide sequence	modification	D-C VS ND-C	BH adjust P-value	Uniprot (rice)	Gene name (Rice)	Biological Process	Cell Component	Molecular Function	KEGG Pathways	Uniprot (Arabidopsis)	Uniprot Name (Arabidopsis)	Gene names (Arabidopsis)	BINCODE	NAME	bin1	binshort	SUBA3	SUBA3short
Gene.284740::Unigene50808_All::g.284740::m.284740 1xPhospho [S206]	Gene.284740::Unigene50808_All::g.284740::m.284740	Gene.284740::Unigene	[R].AYFDSADWALGK.[SQ] 1xPhospho [S5]; 1xTMT6plex [K12]; 1xTMT6plex [N-Term]	[R].AYFDSADWALGK.[SQ]	1xPhospho [S5]; 1xTMT6plex [K12]; 1xTMT6plex [N-Term]	0.417701	0.0101702	Q5SN58	P0003E08.12-1	0	0	0	0		AT5G64130 protein (cAMP-regulated phosphoprotein 19-related protein)	AT5G64130	35.2	not assigned.unknown	35	35	cytosol	C
[truncated: 77 more rows]

## Sheet: D-H VS ND-H
Gene&phosphosite	Gene	USED to search annotaiton	ID (peptides found in MS)	peptide sequence	modification	D-H VS ND-H	BH adjust P-value	Uniprot (rice)	Gene name (Rice)	Biological Process	Cell Component	Molecular Function	KEGG Pathways	Uniprot (Arabidopsis)	Uniprot Name (Arabidopsis)	Gene names (Arabidopsis)	Gene names (Arabidopsis)	BINCODE	NAME	bin1	binshort	SUBA3	SUBA3short
[truncated: 53 more rows]

[truncated: 4 more sheets: D-H VS D-C, ND-H VS ND-C, D-H VS ND-C, ND-H VS D-C]
