# Supplementary material for: Protein phosphorylation associated with drought priming-enhanced heat tolerance in a temperate grass species
Source: Hortic Res. 2020 Dec 1;7:207. doi: 10.1038/s41438-020-00440-8 (PMC7705721; doi:10.1038/s41438-020-00440-8)
Supplement: Supplementary file 4 — Supplementary Table S5 [file 41438_2020_440_MOESM4_ESM.xls]

## Sheet: D- VS ND-
maxLevel	levels	GO_Name	GO_ID	Pvalue	PAS_Value	PAS_Zscore	max_zscore	min_zscore	Genes	Count	Pop_Hit	List_Total	Background_Genes			maxLevel	levels	GO_Name	GO_ID	Pvalue	Genes	Count	Pop_Hit	List_Total	Background_Genes			maxLevel	levels	GO_Name	GO_ID	Pvalue	Genes	Count	Pop_Hit	List_Total	Background_Genes
7	5,7	chromatin assembly or disassembly	GO:0006333	0.000568	0.12	0.35	3.31692	-7.48738	Os07g0186400|1.24217687075;P0512C01.42|0.751201098147;OSJNBb0014M19.7|1.28071748879	3	48	72	21379			6	5,6	nucleolus	GO:0005730	0.00566	Os06g0612200|0.779986522911;Os11g0266000|0.807475317348;OSJNBb0021K20.18|1.607960199;Os07g0301200|1.21248986212	4	153	56	11949			6	6	allantoinase activity	GO:0004038	0.00334	ALN|0.722871452421	1	1	76	22771
4	3,4	regulation of carbon utilization	GO:0043609	0.00337	0	0.22	3.31692	-7.48738	Os05g0164100|1.70648312611	1	1	72	21379			3	3	viral capsid	GO:0019028	0.0129	OJ1012B02.15|1.45899133979;OSJNBb0049A16.15|1.21681212678	2	37	56	11949			4	4	nucleoside phosphate binding	GO:1901265	0.00536	HSP81-3|2.78012313105;Os05g0549100|1.23407802601;Os03g0218500|2.07917737789;Os04g0656100|0.788589632204;Os05g0164100|1.70648312611;LOC_Os12g38430|1.30866807611;Os03g0278300|0.821553090333;OJ1115_D04.2|0.784256559767;B1377B10.7|0.822805312601;LOC_Os11g14430|0.830981293075;SAPK10|1.29752066116;P0011G08.21|0.823377369328;LOC_Os12g38800|0.817993489198;U2AF35B|1.20434961018;Os05g0181000|1.40587002096;…	26	4792	76	22771
9	7,8,9	negative regulation of transcription from RNA polymerase III promoter	GO:0016480	0.00337	0	0.22	3.31692	-7.48738	OSJNBa0084K01.13|0.718414779499	1	1	72	21379			4	3,4	viral nucleocapsid	GO:0019013	0.0129	OJ1012B02.15|1.45899133979;OSJNBb0049A16.15|1.21681212678	2	37	56	11949			4	4	nucleotide binding	GO:0000166	0.00536	HSP81-3|2.78012313105;Os05g0549100|1.23407802601;Os03g0218500|2.07917737789;Os04g0656100|0.788589632204;Os05g0164100|1.70648312611;LOC_Os12g38430|1.30866807611;Os03g0278300|0.821553090333;OJ1115_D04.2|0.784256559767;B1377B10.7|0.822805312601;LOC_Os11g14430|0.830981293075;SAPK10|1.29752066116;P0011G08.21|0.823377369328;LOC_Os12g38800|0.817993489198;U2AF35B|1.20434961018;Os05g0181000|1.40587002096;…	26	4792	76	22771
7	5,7	RNA methylation	GO:0001510	0.00469	-0.08	0.13	3.31692	-7.48738	Os11g0266000|0.807475317348;P0512C01.42|0.751201098147;Os07g0301200|1.21248986212	3	100	72	21379			8	5,7,8	chromatin silencing complex	GO:0005677	0.014	Os07g0186400|1.24217687075	1	3	56	11949			3	3	small molecule binding	GO:0036094	0.007	HSP81-3|2.78012313105;Os05g0549100|1.23407802601;Os03g0218500|2.07917737789;Os04g0656100|0.788589632204;Os05g0164100|1.70648312611;LOC_Os12g38430|1.30866807611;Os03g0278300|0.821553090333;OJ1115_D04.2|0.784256559767;B1377B10.7|0.822805312601;LOC_Os11g14430|0.830981293075;SAPK10|1.29752066116;P0011G08.21|0.823377369328;LOC_Os12g38800|0.817993489198;U2AF35B|1.20434961018;Os05g0181000|1.40587002096;…	26	4887	76	22771
5	5	chromatin assembly	GO:0031497	0.00654	0.2	0.43	3.31692	-7.48738	Os07g0186400|1.24217687075;OSJNBb0014M19.7|1.28071748879	2	36	72	21379			2	2	virion	GO:0019012	0.0172	OJ1012B02.15|1.45899133979;OSJNBb0049A16.15|1.21681212678	2	43	56	11949			3	3	chromatin binding	GO:0003682	0.00909	P0017G10.31|0.720679012346;Os07g0186400|1.24217687075	2	43	76	22771
6	6	ureide metabolic process	GO:0010135	0.00672	0	0.22	3.31692	-7.48738	ALN|0.722871452421	1	2	72	21379			2	2	virion part	GO:0044423	0.0172	OJ1012B02.15|1.45899133979;OSJNBb0049A16.15|1.21681212678	2	43	56	11949			4	4	adenosine-phosphate deaminase activity	GO:0047623	0.00998	AMPD|1.48031155344	1	3	76	22771
7	6,7	ureide catabolic process	GO:0010136	0.00672	0	0.22	3.31692	-7.48738	ALN|0.722871452421	1	2	72	21379			6	4,5,6	endoplasmic reticulum	GO:0005783	0.0247	Os02g0728300|0.827335954037;P0504E02.3|0.801153715643;OSJNBb0021K20.18|1.607960199;Os01g0377700|1.73379019504;ALN|0.722871452421	5	354	56	11949			5	5	AMP deaminase activity	GO:0003876	0.00998	AMPD|1.48031155344	1	3	76	22771
6	5,6	disaccharide biosynthetic process	GO:0046351	0.00727	0.01	0.23	3.31692	-7.48738	SPS5|1.23778287963;Os03g0224300|0.792173913043	2	38	72	21379			6	5,6	nuclear lumen	GO:0031981	0.0361	Os06g0612200|0.779986522911;Os07g0186400|1.24217687075;Os11g0266000|0.807475317348;OSJNBb0021K20.18|1.607960199;Os07g0301200|1.21248986212	5	392	56	11949			7	7	6-phosphofructo-2-kinase activity	GO:0003873	0.00998	Os05g0164100|1.70648312611	1	3	76	22771
5	5	gene expression	GO:0010467	0.00835	-2.46	-2.36	3.31692	-7.48738	P0700F06.32|1.29784009094;Os02g0203000|0.816296835213;P0644B06.33|0.730508474576;P0017G10.31|0.720679012346;Os06g0612200|0.779986522911;P0710E05.27|0.807541899441;Os07g0186400|1.24217687075;U2AF35B|1.20434961018;Os06g0168000|0.822916666667;P0512C01.42|0.751201098147;CYCT1-1|0.820276497696;OSJNBb0014M19.7|1.28071748879;AGO1B|1.22039095439;OJ1119_B10.8|0.786171574904;HOX11|0.597755960729;GRF12|0.77…	21	3682	72	21379			5	4,5	nuclear part	GO:0044428	0.0449	P0644B06.33|0.730508474576;Os06g0612200|0.779986522911;Os07g0186400|1.24217687075;Os11g0266000|0.807475317348;OSJNBb0021K20.18|1.607960199;Os07g0301200|1.21248986212	6	556	56	11949			15	8,9,10,15	hydrogen-exporting ATPase activity, phosphorylative mechanism	GO:0008553	0.0133	Os04g0656100|0.788589632204	1	4	76	22771
7	7	DNA packaging	GO:0006323	0.00883	0.2	0.43	3.31692	-7.48738	Os07g0186400|1.24217687075;OSJNBb0014M19.7|1.28071748879	2	42	72	21379			6	5,6	nucleus	GO:0005634	0.0491	P0644B06.33|0.730508474576;P0017G10.31|0.720679012346;Os06g0612200|0.779986522911;Os07g0186400|1.24217687075;U2AF35B|1.20434961018;Os11g0266000|0.807475317348;P0406E03.49-2|1.21065675341;CYCT1-1|0.820276497696;OSJNBb0014M19.7|1.28071748879;OSJNBb0021K20.18|1.607960199;HOX11|0.597755960729;Os03g0419100|1.40480961924;GRF12|0.770945702985;OSJNBa0015I14.36|1.46801940891;Os07g0602900|2.4252044252;OSJN…	18	2615	56	11949			5	5	hydrolase activity, acting on carbon-nitrogen (but not peptide) bonds, in cyclic amides	GO:0016812	0.0133	ALN|0.722871452421	1	4	76	22771
8	7,8	regulation of transcription from RNA polymerase III promoter	GO:0006359	0.0101	0	0.22	3.31692	-7.48738	OSJNBa0084K01.13|0.718414779499	1	3	72	21379			3	3	intracellular part	GO:0044424	0.0578	HSP81-3|2.78012313105;Os05g0164100|1.70648312611;Os02g0478900|0.81661237785;P0450E05.22|0.802121312562;CAB2R|1.29350971476;P0644B06.33|0.730508474576;Os03g0355600|0.825201938611;P0017G10.31|0.720679012346;Os06g0612200|0.779986522911;P0710E05.27|0.807541899441;Os07g0186400|1.24217687075;U2AF35B|1.20434961018;Os06g0168000|0.822916666667;Os02g0728300|0.827335954037;OSJNBa0072D21.9|0.825207656194;Os1…	40	7216	56	11949			6	6	sequence-specific DNA binding	GO:0043565	0.014	Os02g0203000|0.816296835213;Os07g0186400|1.24217687075;OJ1119_B10.8|0.786171574904;HOX11|0.597755960729;Os05g0489700|0.765388673936	5	426	76	22771
7	6,7	purine nucleotide salvage	GO:0032261	0.0101	0	0.22	3.31692	-7.48738	AMPD|1.48031155344	1	3	72	21379			5	4,5	intracellular organelle lumen	GO:0070013	0.0608	Os06g0612200|0.779986522911;Os07g0186400|1.24217687075;Os11g0266000|0.807475317348;OSJNBb0021K20.18|1.607960199;Os07g0301200|1.21248986212	5	454	56	11949			4	4	nucleic acid binding	GO:0003676	0.0148	LOC_Os12g38430|1.30866807611;Os03g0278300|0.821553090333;P0700F06.32|1.29784009094;LOC_Os11g14430|0.830981293075;OSJNBa0019G23.13|0.684533970638;Os02g0203000|0.816296835213;P0017G10.31|0.720679012346;B1085F09.11|0.808577108776;Os06g0612200|0.779986522911;P0011G08.21|0.823377369328;LOC_Os12g38800|0.817993489198;Os07g0186400|1.24217687075;U2AF35B|1.20434961018;B1250G12.14|0.793907793633;OSJNBb0035J…	28	5702	76	22771
7	7	ceramide biosynthetic process	GO:0046513	0.0101	0	0.22	3.31692	-7.48738	Os02g0728300|0.827335954037	1	3	72	21379			3	3	organelle lumen	GO:0043233	0.0608	Os06g0612200|0.779986522911;Os07g0186400|1.24217687075;Os11g0266000|0.807475317348;OSJNBb0021K20.18|1.607960199;Os07g0301200|1.21248986212	5	454	56	11949			8	7,8	sucrose-phosphate synthase activity	GO:0046524	0.0166	SPS5|1.23778287963	1	5	76	22771
7	7	fructose metabolic process	GO:0006000	0.0101	0	0.22	3.31692	-7.48738	Os05g0164100|1.70648312611	1	3	72	21379			2	2	membrane-enclosed lumen	GO:0031974	0.0636	Os06g0612200|0.779986522911;Os07g0186400|1.24217687075;Os11g0266000|0.807475317348;OSJNBb0021K20.18|1.607960199;Os07g0301200|1.21248986212	5	460	56	11949			8	8	5'-nucleotidase activity	GO:0008253	0.0166	Os03g0774300|0.807760141093	1	5	76	22771
8	7,8	IMP salvage	GO:0032264	0.0101	0	0.22	3.31692	-7.48738	AMPD|1.48031155344	1	3	72	21379			6	5,6	chromatin	GO:0000785	0.0639	Os07g0186400|1.24217687075;OSJNBb0014M19.7|1.28071748879	2	88	56	11949			7	7	sphingosine N-acyltransferase activity	GO:0050291	0.0166	Os02g0728300|0.827335954037	1	5	76	22771
5	5	fructose 2,6-bisphosphate metabolic process	GO:0006003	0.0101	0	0.22	3.31692	-7.48738	Os05g0164100|1.70648312611	1	3	72	21379			6	5,6	clathrin adaptor complex	GO:0030131	0.0681	Os03g0355600|0.825201938611	1	15	56	11949			6	6	peptide-methionine (S)-S-oxide reductase activity	GO:0008113	0.0166	MSRA4|1.38602150538	1	5	76	22771
6	6	oligosaccharide biosynthetic process	GO:0009312	0.0101	0.01	0.23	3.31692	-7.48738	SPS5|1.23778287963;Os03g0224300|0.792173913043	2	45	72	21379			5	4,5	intracellular membrane-bounded organelle	GO:0043231	0.0762	Os02g0478900|0.81661237785;CAB2R|1.29350971476;P0644B06.33|0.730508474576;P0017G10.31|0.720679012346;Os06g0612200|0.779986522911;Os07g0186400|1.24217687075;U2AF35B|1.20434961018;Os06g0168000|0.822916666667;Os02g0728300|0.827335954037;Os11g0266000|0.807475317348;P0406E03.49-2|1.21065675341;HSP24.1|1.95928030303;CYCT1-1|0.820276497696;OSJNBb0014M19.7|1.28071748879;P0504E02.3|0.801153715643;MSRA4|1.…	30	5162	56	11949			7	7	phospholipase C activity	GO:0004629	0.0199	Os03g0289300|1.3746031746	1	6	76	22771
7	6,7	allantoin catabolic process	GO:0000256	0.0134	0	0.22	3.31692	-7.48738	ALN|0.722871452421	1	4	72	21379			3	3	membrane-bounded organelle	GO:0043227	0.0801	Os02g0478900|0.81661237785;CAB2R|1.29350971476;P0644B06.33|0.730508474576;P0017G10.31|0.720679012346;Os06g0612200|0.779986522911;Os07g0186400|1.24217687075;U2AF35B|1.20434961018;Os06g0168000|0.822916666667;Os02g0728300|0.827335954037;Os11g0266000|0.807475317348;P0406E03.49-2|1.21065675341;HSP24.1|1.95928030303;CYCT1-1|0.820276497696;OSJNBb0014M19.7|1.28071748879;P0504E02.3|0.801153715643;MSRA4|1.…	30	5183	56	11949			8	8	phosphatidylinositol phospholipase C activity	GO:0004435	0.0199	Os03g0289300|1.3746031746	1	6	76	22771
5	5	membrane lipid biosynthetic process	GO:0046467	0.0153	-0.01	0.21	3.31692	-7.48738	SPS5|1.23778287963;Os02g0728300|0.827335954037	2	56	72	21379			7	6,7	DNA-directed RNA polymerase I complex	GO:0005736	0.0854	Os06g0612200|0.779986522911	1	19	56	11949			7	7	phosphoenolpyruvate carboxylase activity	GO:0008964	0.0264	OSJNBa0057D11.22|1.33650793651	1	8	76	22771
3	3	carbon utilization	GO:0015976	0.0167	0	0.22	3.31692	-7.48738	Os05g0164100|1.70648312611	1	5	72	21379			6	5,6	clathrin coat	GO:0030118	0.0897	Os03g0355600|0.825201938611	1	20	56	11949			4	4	glutathione peroxidase activity	GO:0004602	0.0296	Os03g0358100|1.55822550832	1	9	76	22771
5	5	allantoin metabolic process	GO:0000255	0.0167	0	0.22	3.31692	-7.48738	ALN|0.722871452421	1	5	72	21379			5	5	mitochondrial outer membrane	GO:0005741	0.0897	Os06g0168000|0.822916666667	1	20	56	11949			11	9,10,11	calcium:proton antiporter activity	GO:0015369	0.0296	CAX1a|0.769959404601	1	9	76	22771
6	6	cellular amide catabolic process	GO:0043605	0.0167	0	0.22	3.31692	-7.48738	ALN|0.722871452421	1	5	72	21379			7	6,7	eukaryotic 48S preinitiation complex	GO:0033290	0.103	P0684C01.5-1|1.45239159589	1	23	56	11949			7	7	protein serine/threonine/tyrosine kinase activity	GO:0004712	0.0296	OJ1316_E06.11-1|0.696668614845	1	9	76	22771
8	6,8	heterochromatin assembly	GO:0031507	0.02	0	0.22	3.31692	-7.48738	Os07g0186400|1.24217687075	1	6	72	21379			6	5,6	translation preinitiation complex	GO:0070993	0.103	P0684C01.5-1|1.45239159589	1	23	56	11949			9	8,9	metal ion:proton antiporter activity	GO:0051139	0.0296	CAX1a|0.769959404601	1	9	76	22771
7	5,7	heterochromatin organization	GO:0070828	0.02	0	0.22	3.31692	-7.48738	Os07g0186400|1.24217687075	1	6	72	21379			7	6,7	eukaryotic 43S preinitiation complex	GO:0016282	0.103	P0684C01.5-1|1.45239159589	1	23	56	11949			10	8,9,10	calcium:cation antiporter activity	GO:0015368	0.0296	CAX1a|0.769959404601	1	9	76	22771
4	4	transport	GO:0006810	0.0243	-1.98	-1.86	3.31692	-7.48738	OSJNBb0064P21.3|0.829370179949;Os04g0656100|0.788589632204;B1267B06.37-1|1.25583657588;Os03g0355600|0.825201938611;Os06g0168000|0.822916666667;Os03g0147400|0.705770793823;OSJNBa0072D21.9|0.825207656194;P0031E09.40|1.68317677199;CAX1a|0.769959404601;Os09g0554300|0.673264401773;OSJNBb0021K20.18|1.607960199;OSJNBb0079G12.18|0.82994757536;PIP2-2|1.23330058939;Os06g0561800|0.786894586895;P0535G04.27|0…	16	2830	72	21379			5	4,5	AP-type membrane coat adaptor complex	GO:0030119	0.103	Os03g0355600|0.825201938611	1	23	56	11949			7	7	nucleotidase activity	GO:0008252	0.0329	Os03g0774300|0.807760141093	1	10	76	22771
8	7,8	RNA splicing	GO:0008380	0.0263	-0.08	0.14	3.31692	-7.48738	P0644B06.33|0.730508474576;U2AF35B|1.20434961018;P0512C01.42|0.751201098147	3	190	72	21379			3	3	intracellular	GO:0005622	0.107	HSP81-3|2.78012313105;Os05g0164100|1.70648312611;Os03g0289300|1.3746031746;Os02g0478900|0.81661237785;P0450E05.22|0.802121312562;CAB2R|1.29350971476;P0644B06.33|0.730508474576;Os03g0355600|0.825201938611;P0017G10.31|0.720679012346;Os06g0612200|0.779986522911;P0710E05.27|0.807541899441;Os07g0186400|1.24217687075;U2AF35B|1.20434961018;Os06g0168000|0.822916666667;Os02g0728300|0.827335954037;OSJNBa00…	41	7699	56	11949			8	8	transcription regulatory region sequence-specific DNA binding	GO:0000976	0.0329	Os07g0186400|1.24217687075	1	10	76	22771
7	6,7	sucrose biosynthetic process	GO:0005986	0.0266	0	0.22	3.31692	-7.48738	SPS5|1.23778287963	1	8	72	21379			4	4	integral component of membrane	GO:0016021	0.111	OSJNBb0064P21.3|0.829370179949;Os04g0656100|0.788589632204;OJ1115_D04.2|0.784256559767;CAB2R|1.29350971476;AMPD|1.48031155344;Os02g0728300|0.827335954037;Os03g0147400|0.705770793823;P0031E09.40|1.68317677199;CAX1a|0.769959404601;Os09g0554300|0.673264401773;OSJNBb0079G12.18|0.82994757536;PIP2-2|1.23330058939;P0016H04.12|1.28481714075;Os06g0561800|0.786894586895;NIP2-2|1.65842167256;OSJNBa0054K20.2…	17	2700	56	11949			4	4	hydrolase activity, acting on carbon-nitrogen (but not peptide) bonds	GO:0016810	0.0418	AMPD|1.48031155344;ALN|0.722871452421	2	97	76	22771
3	3	establishment of localization	GO:0051234	0.0286	-1.98	-1.86	3.31692	-7.48738	OSJNBb0064P21.3|0.829370179949;Os04g0656100|0.788589632204;B1267B06.37-1|1.25583657588;Os03g0355600|0.825201938611;Os06g0168000|0.822916666667;Os03g0147400|0.705770793823;OSJNBa0072D21.9|0.825207656194;P0031E09.40|1.68317677199;CAX1a|0.769959404601;Os09g0554300|0.673264401773;OSJNBb0021K20.18|1.607960199;OSJNBb0079G12.18|0.82994757536;PIP2-2|1.23330058939;Os06g0561800|0.786894586895;P0535G04.27|0…	16	2885	72	21379			4	4	eukaryotic translation initiation factor 3 complex	GO:0005852	0.123	P0684C01.5-1|1.45239159589	1	28	56	11949			5	5	starch binding	GO:2001070	0.0425	Os05g0164100|1.70648312611	1	13	76	22771
5	5	regulation of generation of precursor metabolites and energy	GO:0043467	0.0299	0	0.22	3.31692	-7.48738	Os05g0549100|1.23407802601	1	9	72	21379			3	3	intrinsic component of membrane	GO:0031224	0.124	OSJNBb0064P21.3|0.829370179949;Os04g0656100|0.788589632204;OJ1115_D04.2|0.784256559767;CAB2R|1.29350971476;AMPD|1.48031155344;Os02g0728300|0.827335954037;Os03g0147400|0.705770793823;P0031E09.40|1.68317677199;CAX1a|0.769959404601;Os09g0554300|0.673264401773;OSJNBb0079G12.18|0.82994757536;PIP2-2|1.23330058939;P0016H04.12|1.28481714075;Os06g0561800|0.786894586895;NIP2-2|1.65842167256;OSJNBa0054K20.2…	17	2742	56	11949			3	3	deaminase activity	GO:0019239	0.0425	AMPD|1.48031155344	1	13	76	22771
6	6	regulation of photosynthesis, light reaction	GO:0042548	0.0299	0	0.22	3.31692	-7.48738	Os05g0549100|1.23407802601	1	9	72	21379			2	2	membrane part	GO:0044425	0.124	OSJNBb0064P21.3|0.829370179949;Os04g0656100|0.788589632204;OJ1115_D04.2|0.784256559767;CAB2R|1.29350971476;Os03g0355600|0.825201938611;AMPD|1.48031155344;Os02g0728300|0.827335954037;Os03g0147400|0.705770793823;P0031E09.40|1.68317677199;P0504E02.3|0.801153715643;CAX1a|0.769959404601;Os09g0554300|0.673264401773;OSJNBb0079G12.18|0.82994757536;PIP2-2|1.23330058939;P0016H04.12|1.28481714075;Os06g05618…	19	3134	56	11949			6	6	phosphoenolpyruvate carboxykinase activity	GO:0004611	0.0425	OSJNBa0057D11.22|1.33650793651	1	13	76	22771
5	5	membrane lipid metabolic process	GO:0006643	0.0312	-0.01	0.21	3.31692	-7.48738	SPS5|1.23778287963;Os02g0728300|0.827335954037	2	82	72	21379			5	4,5	cytoplasmic part	GO:0044444	0.133	Os05g0164100|1.70648312611;Os02g0478900|0.81661237785;P0450E05.22|0.802121312562;CAB2R|1.29350971476;Os03g0355600|0.825201938611;P0710E05.27|0.807541899441;Os06g0168000|0.822916666667;Os02g0728300|0.827335954037;OSJNBa0072D21.9|0.825207656194;Os11g0105400|0.77266338721;HSP24.1|1.95928030303;P0504E02.3|0.801153715643;MSRA4|1.38602150538;CAX1a|0.769959404601;OSJNBb0021K20.18|1.607960199;OSJNBb0079G…	21	3562	56	11949			3	3	organic cyclic compound binding	GO:0097159	0.0445	HSP81-3|2.78012313105;Os05g0549100|1.23407802601;Os03g0218500|2.07917737789;Os04g0656100|0.788589632204;Os05g0164100|1.70648312611;LOC_Os12g38430|1.30866807611;Os03g0278300|0.821553090333;OJ1115_D04.2|0.784256559767;B1377B10.7|0.822805312601;P0700F06.32|1.29784009094;LOC_Os11g14430|0.830981293075;CAB2R|1.29350971476;OSJNBa0019G23.13|0.684533970638;Os02g0203000|0.816296835213;SAPK10|1.29752066116;…	44	10819	76	22771
8	7,8	mRNA processing	GO:0006397	0.032	-0.08	0.14	3.31692	-7.48738	P0644B06.33|0.730508474576;U2AF35B|1.20434961018;P0512C01.42|0.751201098147	3	205	72	21379			4	4	intracellular ribonucleoprotein complex	GO:0030529	0.136	P0644B06.33|0.730508474576;P0710E05.27|0.807541899441;Os11g0105400|0.77266338721;OJ1012B02.15|1.45899133979;OSJNBb0049A16.15|1.21681212678;P0684C01.5-1|1.45239159589	6	748	56	11949			3	3	heterocyclic compound binding	GO:1901363	0.0445	HSP81-3|2.78012313105;Os05g0549100|1.23407802601;Os03g0218500|2.07917737789;Os04g0656100|0.788589632204;Os05g0164100|1.70648312611;LOC_Os12g38430|1.30866807611;Os03g0278300|0.821553090333;OJ1115_D04.2|0.784256559767;B1377B10.7|0.822805312601;P0700F06.32|1.29784009094;LOC_Os11g14430|0.830981293075;CAB2R|1.29350971476;OSJNBa0019G23.13|0.684533970638;Os02g0203000|0.816296835213;SAPK10|1.29752066116;…	44	10819	76	22771
2	2	localization	GO:0051179	0.0322	-1.98	-1.86	3.31692	-7.48738	OSJNBb0064P21.3|0.829370179949;Os04g0656100|0.788589632204;B1267B06.37-1|1.25583657588;Os03g0355600|0.825201938611;Os06g0168000|0.822916666667;Os03g0147400|0.705770793823;OSJNBa0072D21.9|0.825207656194;P0031E09.40|1.68317677199;CAX1a|0.769959404601;Os09g0554300|0.673264401773;OSJNBb0021K20.18|1.607960199;OSJNBb0079G12.18|0.82994757536;PIP2-2|1.23330058939;Os06g0561800|0.786894586895;P0535G04.27|0…	16	2928	72	21379			4	4	bounding membrane of organelle	GO:0098588	0.142	Os06g0168000|0.822916666667;Os02g0728300|0.827335954037;P0504E02.3|0.801153715643;CAX1a|0.769959404601;OSJNBb0021K20.18|1.607960199	5	590	56	11949			7	7	translation initiation factor activity	GO:0003743	0.0473	P0700F06.32|1.29784009094;P0684C01.5-1|1.45239159589	2	104	76	22771
5	5	nucleotide salvage	GO:0043173	0.0332	0	0.22	3.31692	-7.48738	AMPD|1.48031155344	1	10	72	21379			4	3,4	intracellular organelle	GO:0043229	0.142	Os02g0478900|0.81661237785;CAB2R|1.29350971476;P0644B06.33|0.730508474576;P0017G10.31|0.720679012346;Os06g0612200|0.779986522911;P0710E05.27|0.807541899441;Os07g0186400|1.24217687075;U2AF35B|1.20434961018;Os06g0168000|0.822916666667;Os02g0728300|0.827335954037;Os11g0266000|0.807475317348;Os11g0105400|0.77266338721;P0406E03.49-2|1.21065675341;HSP24.1|1.95928030303;CYCT1-1|0.820276497696;OSJNBb0014…	32	5867	56	11949			5	5	DNA binding	GO:0003677	0.0521	OSJNBa0019G23.13|0.684533970638;Os02g0203000|0.816296835213;P0017G10.31|0.720679012346;B1085F09.11|0.808577108776;Os06g0612200|0.779986522911;Os07g0186400|1.24217687075;U2AF35B|1.20434961018;OSJNBb0014M19.7|1.28071748879;OJ1119_B10.8|0.786171574904;HOX11|0.597755960729;Os05g0489700|0.765388673936;OSJNBa0015I14.36|1.46801940891;OSJNBa0057G07.1|0.800120409392	13	2391	76	22771
9	8,9	purine ribonucleoside monophosphate biosynthetic process	GO:0009168	0.0334	-0.07	0.15	3.31692	-7.48738	Os04g0656100|0.788589632204;AMPD|1.48031155344	2	85	72	21379			2	2	organelle	GO:0043226	0.148	Os02g0478900|0.81661237785;CAB2R|1.29350971476;P0644B06.33|0.730508474576;P0017G10.31|0.720679012346;Os06g0612200|0.779986522911;P0710E05.27|0.807541899441;Os07g0186400|1.24217687075;U2AF35B|1.20434961018;Os06g0168000|0.822916666667;Os02g0728300|0.827335954037;Os11g0266000|0.807475317348;Os11g0105400|0.77266338721;P0406E03.49-2|1.21065675341;HSP24.1|1.95928030303;CYCT1-1|0.820276497696;OSJNBb0014…	32	5889	56	11949			7	7	cobalt ion binding	GO:0050897	0.0553	ALN|0.722871452421	1	17	76	22771
8	7,8	purine nucleoside monophosphate biosynthetic process	GO:0009127	0.0334	-0.07	0.15	3.31692	-7.48738	Os04g0656100|0.788589632204;AMPD|1.48031155344	2	85	72	21379			4	4	organelle outer membrane	GO:0031968	0.156	Os06g0168000|0.822916666667	1	36	56	11949			3	3	carbohydrate binding	GO:0030246	0.0565	Os05g0164100|1.70648312611;Os02g0203000|0.816296835213;24K23.3|0.830711139081;OSJNBa0041A02.19|0.789337175793	4	432	76	22771
6	6	nucleobase-containing compound transport	GO:0015931	0.0341	-0.17	0.05	3.31692	-7.48738	Os06g0168000|0.822916666667;OSJNBb0079G12.18|0.82994757536	2	86	72	21379			3	3	endomembrane system	GO:0012505	0.167	Os02g0728300|0.827335954037;P0504E02.3|0.801153715643;OSJNBb0021K20.18|1.607960199;OSJNBb0079G12.18|0.82994757536;Os01g0377700|1.73379019504;ALN|0.722871452421	6	796	56	11949			False	obselete	RNA polymerase I activity	GO:0001054	0.0616	Os06g0612200|0.779986522911	1	19	76	22771
6	6	sphingolipid biosynthetic process	GO:0030148	0.0364	0	0.22	3.31692	-7.48738	Os02g0728300|0.827335954037	1	11	72	21379			5	4,5	intracellular non-membrane-bounded organelle	GO:0043232	0.172	Os06g0612200|0.779986522911;P0710E05.27|0.807541899441;Os07g0186400|1.24217687075;Os11g0266000|0.807475317348;Os11g0105400|0.77266338721;OSJNBb0014M19.7|1.28071748879;OSJNBb0021K20.18|1.607960199;Os07g0301200|1.21248986212	8	1159	56	11949			6	6	ATP binding	GO:0005524	0.0709	HSP81-3|2.78012313105;Os05g0549100|1.23407802601;Os03g0218500|2.07917737789;Os04g0656100|0.788589632204;Os05g0164100|1.70648312611;OJ1115_D04.2|0.784256559767;B1377B10.7|0.822805312601;SAPK10|1.29752066116;Os05g0181000|1.40587002096;OJ1316_E06.11-1|0.696668614845;Os06g0561800|0.786894586895;GRF12|0.770945702985;P0535G04.27|0.823906485671;OSJNBa0060M17.7|1.57464114833;Os07g0301200|1.21248986212;Q5…	16	3266	76	22771
6	4,6	response to hypoxia	GO:0001666	0.0364	0	0.22	3.31692	-7.48738	SPS5|1.23778287963	1	11	72	21379			3	3	non-membrane-bounded organelle	GO:0043228	0.172	Os06g0612200|0.779986522911;P0710E05.27|0.807541899441;Os07g0186400|1.24217687075;Os11g0266000|0.807475317348;Os11g0105400|0.77266338721;OSJNBb0014M19.7|1.28071748879;OSJNBb0021K20.18|1.607960199;Os07g0301200|1.21248986212	8	1159	56	11949			5	5	hydrolase activity, acting on carbon-nitrogen (but not peptide) bonds, in cyclic amidines	GO:0016814	0.0709	AMPD|1.48031155344	1	22	76	22771
6	6	ceramide metabolic process	GO:0006672	0.0364	0	0.22	3.31692	-7.48738	Os02g0728300|0.827335954037	1	11	72	21379			3	3	whole membrane	GO:0098805	0.173	Os06g0168000|0.822916666667;CAX1a|0.769959404601;OSJNBb0021K20.18|1.607960199	3	306	56	11949			13	7,8,13	ATPase activity, coupled to transmembrane movement of ions, phosphorylative mechanism	GO:0015662	0.0771	Os04g0656100|0.788589632204	1	24	76	22771
7	7	D-xylose metabolic process	GO:0042732	0.0364	0	0.22	3.31692	-7.48738	Os05g0164100|1.70648312611	1	11	72	21379			5	4,5	chromosomal part	GO:0044427	0.176	Os07g0186400|1.24217687075;OSJNBb0014M19.7|1.28071748879	2	162	56	11949			7	7	transcription regulatory region DNA binding	GO:0044212	0.0802	Os07g0186400|1.24217687075	1	25	76	22771
6	5,6	purine-containing compound salvage	GO:0043101	0.0397	0	0.22	3.31692	-7.48738	AMPD|1.48031155344	1	12	72	21379			6	5,6	cytosol	GO:0005829	0.178	Os05g0164100|1.70648312611;P0450E05.22|0.802121312562;P0684C01.5-1|1.45239159589;Os07g0301200|1.21248986212	4	470	56	11949			5	5	regulatory region nucleic acid binding	GO:0001067	0.0833	Os07g0186400|1.24217687075	1	26	76	22771
5	5	cellular nitrogen compound biosynthetic process	GO:0044271	0.0405	-2.22	-2.11	3.31692	-7.48738	Os04g0656100|0.788589632204;P0700F06.32|1.29784009094;Os02g0203000|0.816296835213;P0017G10.31|0.720679012346;Os06g0612200|0.779986522911;AMPD|1.48031155344;P0710E05.27|0.807541899441;Os07g0186400|1.24217687075;Os02g0728300|0.827335954037;CYCT1-1|0.820276497696;OSJNBb0014M19.7|1.28071748879;OJ1119_B10.8|0.786171574904;HOX11|0.597755960729;GRF12|0.770945702985;Os05g0489700|0.765388673936;OSJNBa0015…	18	3511	72	21379			7	4,5,6,7	vacuolar part	GO:0044437	0.183	CAX1a|0.769959404601;OSJNBb0021K20.18|1.607960199	2	166	56	11949			6	6	regulatory region DNA binding	GO:0000975	0.0833	Os07g0186400|1.24217687075	1	26	76	22771
7	6,7	RNA modification	GO:0009451	0.0426	-0.08	0.13	3.31692	-7.48738	Os11g0266000|0.807475317348;P0512C01.42|0.751201098147;Os07g0301200|1.21248986212	3	230	72	21379			5	4,5	vacuolar membrane	GO:0005774	0.183	CAX1a|0.769959404601;OSJNBb0021K20.18|1.607960199	2	166	56	11949			6	6	phosphofructokinase activity	GO:0008443	0.0833	Os05g0164100|1.70648312611	1	26	76	22771
5	5	response to decreased oxygen levels	GO:0036293	0.0429	0	0.22	3.31692	-7.48738	SPS5|1.23778287963	1	13	72	21379			3	3	outer membrane	GO:0019867	0.195	Os06g0168000|0.822916666667	1	46	56	11949			6	6	protein kinase binding	GO:0019901	0.0833	CYCT1-1|0.820276497696	1	26	76	22771
9	8,9	purine ribonucleotide biosynthetic process	GO:0009152	0.0448	-0.07	0.15	3.31692	-7.48738	Os04g0656100|0.788589632204;AMPD|1.48031155344	2	100	72	21379			6	5,6	spliceosomal complex	GO:0005681	0.195	P0644B06.33|0.730508474576	1	46	56	11949			2	2	transporter activity	GO:0005215	0.0834	OSJNBb0064P21.3|0.829370179949;Os04g0656100|0.788589632204;B1267B06.37-1|1.25583657588;Os03g0355600|0.825201938611;CAX1a|0.769959404601;PIP2-2|1.23330058939;Os06g0561800|0.786894586895;NIP2-2|1.65842167256	8	1361	76	22771
8	7,8	ribonucleoside monophosphate biosynthetic process	GO:0009156	0.0456	-0.07	0.15	3.31692	-7.48738	Os04g0656100|0.788589632204;AMPD|1.48031155344	2	101	72	21379			6	5,6	nucleolar part	GO:0044452	0.206	Os06g0612200|0.779986522911	1	49	56	11949			2	2	binding	GO:0005488	0.0848	HSP81-3|2.78012313105;Os05g0549100|1.23407802601;Os03g0218500|2.07917737789;Os04g0656100|0.788589632204;Os05g0164100|1.70648312611;LOC_Os12g38430|1.30866807611;Os03g0278300|0.821553090333;OJ1115_D04.2|0.784256559767;Os05g0597100|0.728880756328;B1377B10.7|0.822805312601;P0700F06.32|1.29784009094;LOC_Os11g14430|0.830981293075;OSJNBb0086G17.13|0.826935804103;CAB2R|1.29350971476;OSJNBa0019G23.13|0.68…	55	14627	76	22771
9	8,9	IMP metabolic process	GO:0046040	0.0461	0	0.22	3.31692	-7.48738	AMPD|1.48031155344	1	14	72	21379			4	3,4	endoplasmic reticulum membrane	GO:0005789	0.212	Os02g0728300|0.827335954037;P0504E02.3|0.801153715643	2	183	56	11949			5	5	kinase binding	GO:0019900	0.0864	CYCT1-1|0.820276497696	1	27	76	22771
4	4	response to oxygen levels	GO:0070482	0.0461	0	0.22	3.31692	-7.48738	SPS5|1.23778287963	1	14	72	21379			3	3	nuclear outer membrane-endoplasmic reticulum membrane network	GO:0042175	0.213	Os02g0728300|0.827335954037;P0504E02.3|0.801153715643	2	184	56	11949			5	5	oxidoreductase activity, acting on a sulfur group of donors, disulfide as acceptor	GO:0016671	0.0925	MSRA4|1.38602150538	1	29	76	22771
6	6	protein repair	GO:0030091	0.0461	0	0.22	3.31692	-7.48738	MSRA4|1.38602150538	1	14	72	21379			6	5,6	photosystem I	GO:0009522	0.217	CAB2R|1.29350971476	1	52	56	11949			9	9	hydrogen ion transmembrane transporter activity	GO:0015078	0.0937	Os04g0656100|0.788589632204;CAX1a|0.769959404601	2	154	76	22771
10	9,10	IMP biosynthetic process	GO:0006188	0.0461	0	0.22	3.31692	-7.48738	AMPD|1.48031155344	1	14	72	21379			2	2	cell part	GO:0044464	0.224	HSP81-3|2.78012313105;Os04g0656100|0.788589632204;Os05g0164100|1.70648312611;SPS5|1.23778287963;Os03g0289300|1.3746031746;OJ1115_D04.2|0.784256559767;Os02g0478900|0.81661237785;P0450E05.22|0.802121312562;CAB2R|1.29350971476;P0644B06.33|0.730508474576;Os03g0355600|0.825201938611;P0017G10.31|0.720679012346;Os06g0612200|0.779986522911;P0710E05.27|0.807541899441;Os07g0186400|1.24217687075;U2AF35B|1.2…	45	8964	56	11949			9	9	calcium ion transmembrane transporter activity	GO:0015085	0.0955	CAX1a|0.769959404601	1	30	76	22771
5	5	nucleobase-containing compound biosynthetic process	GO:0034654	0.047	-1.77	-1.63	3.31692	-7.48738	Os04g0656100|0.788589632204;Os02g0203000|0.816296835213;P0017G10.31|0.720679012346;Os06g0612200|0.779986522911;AMPD|1.48031155344;Os07g0186400|1.24217687075;CYCT1-1|0.820276497696;OSJNBb0014M19.7|1.28071748879;OJ1119_B10.8|0.786171574904;HOX11|0.597755960729;GRF12|0.770945702985;Os05g0489700|0.765388673936;OSJNBa0015I14.36|1.46801940891;OSJNBa0084K01.13|0.718414779499	14	2578	72	21379			5	4,5	endoplasmic reticulum part	GO:0044432	0.236	Os02g0728300|0.827335954037;P0504E02.3|0.801153715643	2	197	56	11949			6	5,6	GTPase activator activity	GO:0005096	0.0985	P0654B04.31|1.25909090909	1	31	76	22771
7	6,7	nucleoside monophosphate biosynthetic process	GO:0009124	0.0506	-0.07	0.15	3.31692	-7.48738	Os04g0656100|0.788589632204;AMPD|1.48031155344	2	107	72	21379			4	4	nucleosome	GO:0000786	0.243	OSJNBb0014M19.7|1.28071748879	1	59	56	11949			8	7,8	cation:cation antiporter activity	GO:0015491	0.105	CAX1a|0.769959404601	1	33	76	22771
11	8,9,10,11	mRNA splicing, via spliceosome	GO:0000398	0.0506	-0.26	-0.05	3.31692	-7.48738	P0644B06.33|0.730508474576;P0512C01.42|0.751201098147	2	107	72	21379			3	3	DNA packaging complex	GO:0044815	0.253	OSJNBb0014M19.7|1.28071748879	1	62	56	11949			11	6,11	ATPase activity, coupled to transmembrane movement of substances	GO:0042626	0.105	Os04g0656100|0.788589632204;Os06g0561800|0.786894586895	2	165	76	22771
6	5,6	negative regulation of gene expression	GO:0010629	0.0513	0.14	0.37	3.31692	-7.48738	Os07g0186400|1.24217687075;AGO1B|1.22039095439;OSJNBa0084K01.13|0.718414779499	3	248	72	21379			3	3	coated membrane	GO:0048475	0.267	Os03g0355600|0.825201938611	1	66	56	11949			6	6	translation factor activity, RNA binding	GO:0008135	0.105	P0700F06.32|1.29784009094;P0684C01.5-1|1.45239159589	2	165	76	22771
8	6,7,8	negative regulation of transcription, DNA-templated	GO:0045892	0.0523	0.05	0.27	3.31692	-7.48738	Os07g0186400|1.24217687075;OSJNBa0084K01.13|0.718414779499	2	109	72	21379			5	4,5	membrane coat	GO:0030117	0.267	Os03g0355600|0.825201938611	1	66	56	11949			14	8,9,14	hydrogen-exporting ATPase activity	GO:0036442	0.108	Os04g0656100|0.788589632204	1	34	76	22771
8	7,8	galactolipid biosynthetic process	GO:0019375	0.0526	0	0.22	3.31692	-7.48738	SPS5|1.23778287963	1	16	72	21379			6	5,6	chromosome	GO:0005694	0.272	Os07g0186400|1.24217687075;OSJNBb0014M19.7|1.28071748879	2	218	56	11949			5	5	hydrolase activity, acting on acid anhydrides, catalyzing transmembrane movement of substances	GO:0016820	0.112	Os04g0656100|0.788589632204;Os06g0561800|0.786894586895	2	171	76	22771
5	5	response to nitrate	GO:0010167	0.0526	0	0.22	3.31692	-7.48738	P0535G04.27|0.823906485671	1	16	72	21379			2	2	cell	GO:0005623	0.277	HSP81-3|2.78012313105;Os04g0656100|0.788589632204;Os05g0164100|1.70648312611;SPS5|1.23778287963;Os03g0289300|1.3746031746;OJ1115_D04.2|0.784256559767;Os02g0478900|0.81661237785;P0450E05.22|0.802121312562;CAB2R|1.29350971476;P0644B06.33|0.730508474576;Os03g0355600|0.825201938611;P0017G10.31|0.720679012346;Os06g0612200|0.779986522911;P0710E05.27|0.807541899441;Os07g0186400|1.24217687075;U2AF35B|1.2…	45	9080	56	11949			6	6	phospholipase activity	GO:0004620	0.113	Os03g0289300|1.3746031746	1	36	76	22771
7	7	galactolipid metabolic process	GO:0019374	0.0526	0	0.22	3.31692	-7.48738	SPS5|1.23778287963	1	16	72	21379			3	3	organelle membrane	GO:0031090	0.294	Os06g0168000|0.822916666667;Os02g0728300|0.827335954037;P0504E02.3|0.801153715643;CAX1a|0.769959404601;OSJNBb0021K20.18|1.607960199	5	772	56	11949			5	5	RNA binding	GO:0003723	0.117	P0700F06.32|1.29784009094;U2AF35B|1.20434961018;B1250G12.14|0.793907793633;P0684C01.5-1|1.45239159589;Os07g0301200|1.21248986212	5	776	76	22771
7	4,7	translational initiation	GO:0006413	0.054	0.28	0.51	3.31692	-7.48738	P0700F06.32|1.29784009094;P0684C01.5-1|1.45239159589	2	111	72	21379			3	3	protein-DNA complex	GO:0032993	0.298	OSJNBb0014M19.7|1.28071748879	1	75	56	11949			5	5	primary active transmembrane transporter activity	GO:0015399	0.121	Os04g0656100|0.788589632204;Os06g0561800|0.786894586895	2	180	76	22771
7	7	purine nucleotide biosynthetic process	GO:0006164	0.0548	-0.07	0.15	3.31692	-7.48738	Os04g0656100|0.788589632204;AMPD|1.48031155344	2	112	72	21379			4	4	exocyst	GO:0000145	0.298	OSJNBa0072D21.9|0.825207656194	1	75	56	11949			6	6	P-P-bond-hydrolysis-driven transmembrane transporter activity	GO:0015405	0.121	Os04g0656100|0.788589632204;Os06g0561800|0.786894586895	2	180	76	22771
10	9,10	RNA splicing, via transesterification reactions with bulged adenosine as nucleophile	GO:0000377	0.0566	-0.26	-0.05	3.31692	-7.48738	P0644B06.33|0.730508474576;P0512C01.42|0.751201098147	2	114	72	21379			6	5,6	cell cortex part	GO:0044448	0.308	OSJNBa0072D21.9|0.825207656194	1	78	56	11949			5	5	chlorophyll binding	GO:0016168	0.125	CAB2R|1.29350971476	1	40	76	22771
9	8,9	RNA splicing, via transesterification reactions	GO:0000375	0.0566	-0.26	-0.05	3.31692	-7.48738	P0644B06.33|0.730508474576;P0512C01.42|0.751201098147	2	114	72	21379			4	4	cell cortex	GO:0005938	0.324	OSJNBa0072D21.9|0.825207656194	1	83	56	11949			10	10	ATPase activity, coupled to movement of substances	GO:0043492	0.127	Os04g0656100|0.788589632204;Os06g0561800|0.786894586895	2	185	76	22771
5	4,5	single-organism transport	GO:0044765	0.0567	-1.49	-1.34	3.31692	-7.48738	OSJNBb0064P21.3|0.829370179949;Os04g0656100|0.788589632204;Os06g0168000|0.822916666667;Os03g0147400|0.705770793823;OSJNBa0072D21.9|0.825207656194;P0031E09.40|1.68317677199;CAX1a|0.769959404601;Os09g0554300|0.673264401773;OSJNBb0021K20.18|1.607960199;OSJNBb0079G12.18|0.82994757536;Os06g0561800|0.786894586895;P0535G04.27|0.823906485671	12	2163	72	21379			6	5,6	nuclear DNA-directed RNA polymerase complex	GO:0055029	0.33	Os06g0612200|0.779986522911	1	85	56	11949			5	5	purine ribonucleoside triphosphate binding	GO:0035639	0.128	HSP81-3|2.78012313105;Os05g0549100|1.23407802601;Os03g0218500|2.07917737789;Os04g0656100|0.788589632204;Os05g0164100|1.70648312611;OJ1115_D04.2|0.784256559767;B1377B10.7|0.822805312601;SAPK10|1.29752066116;Os05g0181000|1.40587002096;OJ1316_E06.11-1|0.696668614845;Os06g0561800|0.786894586895;GRF12|0.770945702985;P0535G04.27|0.823906485671;OSJNBa0060M17.7|1.57464114833;Os07g0301200|1.21248986212;Q5…	16	3559	76	22771
5	5	fructose 6-phosphate metabolic process	GO:0006002	0.0589	0	0.22	3.31692	-7.48738	Os05g0164100|1.70648312611	1	18	72	21379			4	4	RNA polymerase complex	GO:0030880	0.336	Os06g0612200|0.779986522911	1	87	56	11949			4	4	enzyme activator activity	GO:0008047	0.134	P0654B04.31|1.25909090909	1	43	76	22771
5	5	heat acclimation	GO:0010286	0.0589	0	0.22	3.31692	-7.48738	Os03g0218500|2.07917737789	1	18	72	21379			5	5	DNA-directed RNA polymerase complex	GO:0000428	0.336	Os06g0612200|0.779986522911	1	87	56	11949			5	5	GTPase regulator activity	GO:0030695	0.134	P0654B04.31|1.25909090909	1	43	76	22771
6	6	negative regulation of RNA biosynthetic process	GO:1902679	0.0592	0.05	0.27	3.31692	-7.48738	Os07g0186400|1.24217687075;OSJNBa0084K01.13|0.718414779499	2	117	72	21379			6	5,6	photosystem II	GO:0009523	0.364	CAB2R|1.29350971476	1	96	56	11949			3	3	macromolecular complex binding	GO:0044877	0.139	P0017G10.31|0.720679012346;Os07g0186400|1.24217687075	2	196	76	22771
7	7	negative regulation of nucleic acid-templated transcription	GO:1903507	0.0592	0.05	0.27	3.31692	-7.48738	Os07g0186400|1.24217687075;OSJNBa0084K01.13|0.718414779499	2	117	72	21379			4	4	cytoplasm	GO:0005737	0.371	HSP81-3|2.78012313105;Os05g0164100|1.70648312611;Os02g0478900|0.81661237785;P0450E05.22|0.802121312562;CAB2R|1.29350971476;Os03g0355600|0.825201938611;P0710E05.27|0.807541899441;Os06g0168000|0.822916666667;Os02g0728300|0.827335954037;OSJNBa0072D21.9|0.825207656194;Os11g0105400|0.77266338721;HSP24.1|1.95928030303;P0504E02.3|0.801153715643;MSRA4|1.38602150538;CAX1a|0.769959404601;OSJNBb0021K20.18|1…	22	4344	56	11949			5	5	protein transporter activity	GO:0008565	0.14	Os03g0355600|0.825201938611	1	45	76	22771
3	3	single-organism localization	GO:1902578	0.0607	-1.49	-1.34	3.31692	-7.48738	OSJNBb0064P21.3|0.829370179949;Os04g0656100|0.788589632204;Os06g0168000|0.822916666667;Os03g0147400|0.705770793823;OSJNBa0072D21.9|0.825207656194;P0031E09.40|1.68317677199;CAX1a|0.769959404601;Os09g0554300|0.673264401773;OSJNBb0021K20.18|1.607960199;OSJNBb0079G12.18|0.82994757536;Os06g0561800|0.786894586895;P0535G04.27|0.823906485671	12	2187	72	21379			6	5,6	vacuole	GO:0005773	0.379	CAX1a|0.769959404601;OSJNBb0021K20.18|1.607960199	2	280	56	11949			6	6	calcium ion binding	GO:0005509	0.143	CML10|0.754878374766;P0031E09.40|1.68317677199;OSJNBa0060M17.7|1.57464114833	3	392	76	22771
7	5,6,7	negative regulation of RNA metabolic process	GO:0051253	0.0619	0.05	0.27	3.31692	-7.48738	Os07g0186400|1.24217687075;OSJNBa0084K01.13|0.718414779499	2	120	72	21379			2	2	macromolecular complex	GO:0032991	0.382	CAB2R|1.29350971476;P0644B06.33|0.730508474576;Os03g0355600|0.825201938611;Os06g0612200|0.779986522911;P0710E05.27|0.807541899441;Os07g0186400|1.24217687075;OSJNBa0072D21.9|0.825207656194;Os11g0105400|0.77266338721;OSJNBb0014M19.7|1.28071748879;OJ1012B02.15|1.45899133979;OSJNBb0049A16.15|1.21681212678;P0684C01.5-1|1.45239159589	12	2285	56	11949			10	8,10	solute:proton antiporter activity	GO:0015299	0.157	CAX1a|0.769959404601	1	51	76	22771
4	4	response to heat	GO:0009408	0.0619	0.61	0.86	3.31692	-7.48738	Os03g0218500|2.07917737789;HSP24.1|1.95928030303	2	120	72	21379			6	6	transferase complex, transferring phosphorus-containing groups	GO:0061695	0.391	Os06g0612200|0.779986522911	1	105	56	11949			7	7	solute:cation antiporter activity	GO:0015298	0.157	CAX1a|0.769959404601	1	51	76	22771
7	6,7	nucleotide-sugar transport	GO:0015780	0.0621	0	0.22	3.31692	-7.48738	OSJNBb0079G12.18|0.82994757536	1	19	72	21379			4	3,4	intracellular organelle part	GO:0044446	0.407	CAB2R|1.29350971476;P0644B06.33|0.730508474576;Os06g0612200|0.779986522911;Os07g0186400|1.24217687075;Os06g0168000|0.822916666667;Os02g0728300|0.827335954037;Os11g0266000|0.807475317348;OSJNBb0014M19.7|1.28071748879;P0504E02.3|0.801153715643;CAX1a|0.769959404601;OSJNBb0021K20.18|1.607960199;Os07g0301200|1.21248986212	12	2326	56	11949			4	4	nucleoside-triphosphatase regulator activity	GO:0060589	0.157	P0654B04.31|1.25909090909	1	51	76	22771
6	4,6	macromolecule methylation	GO:0043414	0.0635	-0.08	0.13	3.31692	-7.48738	Os11g0266000|0.807475317348;P0512C01.42|0.751201098147;Os07g0301200|1.21248986212	3	271	72	21379			2	2	organelle part	GO:0044422	0.423	CAB2R|1.29350971476;P0644B06.33|0.730508474576;Os06g0612200|0.779986522911;Os07g0186400|1.24217687075;Os06g0168000|0.822916666667;Os02g0728300|0.827335954037;Os11g0266000|0.807475317348;OSJNBb0014M19.7|1.28071748879;P0504E02.3|0.801153715643;CAX1a|0.769959404601;OSJNBb0021K20.18|1.607960199;Os07g0301200|1.21248986212	12	2352	56	11949			6	6	phosphoric diester hydrolase activity	GO:0008081	0.165	Os03g0289300|1.3746031746	1	54	76	22771
5	5	nitrogen compound transport	GO:0071705	0.064	-0.25	-0.04	3.31692	-7.48738	Os06g0168000|0.822916666667;OSJNBb0079G12.18|0.82994757536;P0535G04.27|0.823906485671	3	272	72	21379			5	4,5	photosystem	GO:0009521	0.481	CAB2R|1.29350971476	1	139	56	11949			6	6	carbohydrate kinase activity	GO:0019200	0.179	Os05g0164100|1.70648312611	1	59	76	22771
7	7	transcription from RNA polymerase III promoter	GO:0006383	0.0653	0	0.22	3.31692	-7.48738	OSJNBa0084K01.13|0.718414779499	1	20	72	21379			7	4,6,7	mitochondrial membrane	GO:0031966	0.494	Os06g0168000|0.822916666667	1	144	56	11949			4	4	active transmembrane transporter activity	GO:0022804	0.182	Os04g0656100|0.788589632204;CAX1a|0.769959404601;Os06g0561800|0.786894586895	3	440	76	22771
6	5,6	regulation of photosynthesis	GO:0010109	0.0653	0	0.22	3.31692	-7.48738	Os05g0549100|1.23407802601	1	20	72	21379			6	5,6	mitochondrial envelope	GO:0005740	0.513	Os06g0168000|0.822916666667	1	152	56	11949			7	6,7	adenyl ribonucleotide binding	GO:0032559	0.185	HSP81-3|2.78012313105;Os05g0549100|1.23407802601;Os03g0218500|2.07917737789;Os04g0656100|0.788589632204;Os05g0164100|1.70648312611;OJ1115_D04.2|0.784256559767;B1377B10.7|0.822805312601;SAPK10|1.29752066116;Os05g0181000|1.40587002096;OJ1316_E06.11-1|0.696668614845;Os06g0561800|0.786894586895;GRF12|0.770945702985;P0535G04.27|0.823906485671;OSJNBa0060M17.7|1.57464114833;Os07g0301200|1.21248986212;Q5…	16	3782	76	22771
6	4,5,6	disaccharide metabolic process	GO:0005984	0.0674	0.01	0.23	3.31692	-7.48738	SPS5|1.23778287963;Os03g0224300|0.792173913043	2	126	72	21379			6	4,5,6	Golgi apparatus	GO:0005794	0.526	OSJNBb0021K20.18|1.607960199;OSJNBb0079G12.18|0.82994757536	2	373	56	11949			6	6	adenyl nucleotide binding	GO:0030554	0.186	HSP81-3|2.78012313105;Os05g0549100|1.23407802601;Os03g0218500|2.07917737789;Os04g0656100|0.788589632204;Os05g0164100|1.70648312611;OJ1115_D04.2|0.784256559767;B1377B10.7|0.822805312601;SAPK10|1.29752066116;Os05g0181000|1.40587002096;OJ1316_E06.11-1|0.696668614845;Os06g0561800|0.786894586895;GRF12|0.770945702985;P0535G04.27|0.823906485671;OSJNBa0060M17.7|1.57464114833;Os07g0301200|1.21248986212;Q5…	16	3787	76	22771
6	6	purine-containing compound biosynthetic process	GO:0072522	0.0684	-0.07	0.15	3.31692	-7.48738	Os04g0656100|0.788589632204;AMPD|1.48031155344	2	127	72	21379			2	2	membrane	GO:0016020	0.53	OSJNBb0064P21.3|0.829370179949;Os04g0656100|0.788589632204;SPS5|1.23778287963;OJ1115_D04.2|0.784256559767;B1267B06.37-1|1.25583657588;CAB2R|1.29350971476;Os03g0355600|0.825201938611;AMPD|1.48031155344;Os06g0168000|0.822916666667;Os02g0728300|0.827335954037;Os03g0147400|0.705770793823;P0031E09.40|1.68317677199;P0504E02.3|0.801153715643;CAX1a|0.769959404601;Os09g0554300|0.673264401773;OSJNBb0021K20…	24	5078	56	11949			8	8	monovalent inorganic cation transmembrane transporter activity	GO:0015077	0.19	Os04g0656100|0.788589632204;CAX1a|0.769959404601	2	239	76	22771
6	6	purine nucleobase metabolic process	GO:0006144	0.0684	0	0.22	3.31692	-7.48738	ALN|0.722871452421	1	21	72	21379			6	5,6	plastid	GO:0009536	0.582	Os02g0478900|0.81661237785;CAB2R|1.29350971476;Os06g0168000|0.822916666667;MSRA4|1.38602150538;Os03g0225500|1.29645015106	5	1083	56	11949			5	5	lipase activity	GO:0016298	0.196	Os03g0289300|1.3746031746	1	65	76	22771
7	7	transcription from RNA polymerase I promoter	GO:0006360	0.0684	0	0.22	3.31692	-7.48738	Os06g0612200|0.779986522911	1	21	72	21379			6	5,6	nucleoplasm	GO:0005654	0.601	Os07g0186400|1.24217687075	1	194	56	11949			8	8	divalent inorganic cation transmembrane transporter activity	GO:0072509	0.196	CAX1a|0.769959404601	1	65	76	22771
8	8	transcription initiation from RNA polymerase II promoter	GO:0006367	0.0684	0	0.22	3.31692	-7.48738	OJ1119_B10.8|0.786171574904	1	21	72	21379			6	6	chloroplast thylakoid membrane	GO:0009535	0.612	CAB2R|1.29350971476	1	200	56	11949			6	6	N-acyltransferase activity	GO:0016410	0.212	Os02g0728300|0.827335954037	1	71	76	22771
6	5,6	negative regulation of nucleobase-containing compound metabolic process	GO:0045934	0.0703	0.05	0.27	3.31692	-7.48738	Os07g0186400|1.24217687075;OSJNBa0084K01.13|0.718414779499	2	129	72	21379			5	5	plastid thylakoid membrane	GO:0055035	0.614	CAB2R|1.29350971476	1	201	56	11949			7	7	cysteine-type endopeptidase activity	GO:0004197	0.214	P0691E06.32|1.43172779496	1	72	76	22771
2	2	cellular process	GO:0009987	0.0727	-7.31	-7.45	3.31692	-7.48738	OSJNBb0064P21.3|0.829370179949;HSP81-3|2.78012313105;Os05g0549100|1.23407802601;Os03g0218500|2.07917737789;Os04g0656100|0.788589632204;Os05g0164100|1.70648312611;SPS5|1.23778287963;Os03g0289300|1.3746031746;OJ1115_D04.2|0.784256559767;B1377B10.7|0.822805312601;P0700F06.32|1.29784009094;CAB2R|1.29350971476;Os02g0203000|0.816296835213;SAPK10|1.29752066116;P0644B06.33|0.730508474576;P0017G10.31|0.72…	55	14494	72	21379			5	4,5	mitochondrial part	GO:0044429	0.614	Os06g0168000|0.822916666667	1	201	56	11949			13	7,8,13	cation-transporting ATPase activity	GO:0019829	0.232	Os04g0656100|0.788589632204	1	79	76	22771
4	4	response to osmotic stress	GO:0006970	0.0731	0.43	0.68	3.31692	-7.48738	HSP24.1|1.95928030303;MSRA4|1.38602150538	2	132	72	21379			3	3	protein complex	GO:0043234	0.625	CAB2R|1.29350971476;Os03g0355600|0.825201938611;Os06g0612200|0.779986522911;Os07g0186400|1.24217687075;OSJNBa0072D21.9|0.825207656194;OSJNBb0014M19.7|1.28071748879;P0684C01.5-1|1.45239159589	7	1583	56	11949			12	6,7,12	ATPase coupled ion transmembrane transporter activity	GO:0042625	0.235	Os04g0656100|0.788589632204	1	80	76	22771
6	6	transcription, DNA-templated	GO:0006351	0.0746	-1.49	-1.35	3.31692	-7.48738	Os02g0203000|0.816296835213;P0017G10.31|0.720679012346;Os06g0612200|0.779986522911;Os07g0186400|1.24217687075;CYCT1-1|0.820276497696;OSJNBb0014M19.7|1.28071748879;OJ1119_B10.8|0.786171574904;HOX11|0.597755960729;GRF12|0.770945702985;Os05g0489700|0.765388673936;OSJNBa0015I14.36|1.46801940891;OSJNBa0084K01.13|0.718414779499	12	2263	72	21379			4	3,4	membrane protein complex	GO:0098796	0.663	CAB2R|1.29350971476;Os03g0355600|0.825201938611	2	479	56	11949			5	5	carboxy-lyase activity	GO:0016831	0.26	OSJNBa0057D11.22|1.33650793651	1	90	76	22771
9	6,9	formation of translation preinitiation complex	GO:0001731	0.0747	0	0.22	3.31692	-7.48738	P0684C01.5-1|1.45239159589	1	23	72	21379			4	4	thylakoid membrane	GO:0042651	0.686	CAB2R|1.29350971476	1	244	56	11949			False	obselete	DNA-directed 5'-3' RNA polymerase activity	GO:0003899	0.273	Os06g0612200|0.779986522911	1	95	76	22771
6	5,6	RNA metabolic process	GO:0016070	0.0771	-2.01	-1.89	3.31692	-7.48738	Os02g0203000|0.816296835213;P0644B06.33|0.730508474576;P0017G10.31|0.720679012346;Os06g0612200|0.779986522911;Os07g0186400|1.24217687075;U2AF35B|1.20434961018;Os11g0266000|0.807475317348;P0512C01.42|0.751201098147;CYCT1-1|0.820276497696;OSJNBb0014M19.7|1.28071748879;OJ1119_B10.8|0.786171574904;HOX11|0.597755960729;GRF12|0.770945702985;Os05g0489700|0.765388673936;OSJNBa0015I14.36|1.46801940891;OSJ…	17	3538	72	21379			6	6	chloroplast thylakoid	GO:0009534	0.706	CAB2R|1.29350971476	1	258	56	11949			3	3	isomerase activity	GO:0016853	0.275	24K23.3|0.830711139081;OSJNBa0041A02.19|0.789337175793	2	308	76	22771
4	4	carbon fixation	GO:0015977	0.0778	0	0.22	3.31692	-7.48738	OSJNBa0057D11.22|1.33650793651	1	24	72	21379			5	5	plastid thylakoid	GO:0031976	0.708	CAB2R|1.29350971476	1	259	56	11949			3	3	transcription factor activity, sequence-specific DNA binding	GO:0003700	0.276	Os02g0203000|0.816296835213;HOX11|0.597755960729;Os05g0489700|0.765388673936;OSJNBa0015I14.36|1.46801940891	4	797	76	22771
8	7,8	nucleic acid-templated transcription	GO:0097659	0.0779	-1.49	-1.35	3.31692	-7.48738	Os02g0203000|0.816296835213;P0017G10.31|0.720679012346;Os06g0612200|0.779986522911;Os07g0186400|1.24217687075;CYCT1-1|0.820276497696;OSJNBb0014M19.7|1.28071748879;OJ1119_B10.8|0.786171574904;HOX11|0.597755960729;GRF12|0.770945702985;Os05g0489700|0.765388673936;OSJNBa0015I14.36|1.46801940891;OSJNBa0084K01.13|0.718414779499	12	2280	72	21379			6	5,6	ribosome	GO:0005840	0.713	P0710E05.27|0.807541899441;Os11g0105400|0.77266338721	2	526	56	11949			2	2	nucleic acid binding transcription factor activity	GO:0001071	0.276	Os02g0203000|0.816296835213;HOX11|0.597755960729;Os05g0489700|0.765388673936;OSJNBa0015I14.36|1.46801940891	4	797	76	22771
4	4	ribonucleoprotein complex biogenesis	GO:0022613	0.0781	0.11	0.34	3.31692	-7.48738	Os11g0105400|0.77266338721;P0684C01.5-1|1.45239159589;Os07g0301200|1.21248986212	3	296	72	21379			6	5,6	mitochondrion	GO:0005739	0.713	Os06g0168000|0.822916666667;HSP24.1|1.95928030303	2	526	56	11949			6	6	purine ribonucleoside binding	GO:0032550	0.277	HSP81-3|2.78012313105;Os05g0549100|1.23407802601;Os03g0218500|2.07917737789;Os04g0656100|0.788589632204;Os05g0164100|1.70648312611;OJ1115_D04.2|0.784256559767;B1377B10.7|0.822805312601;SAPK10|1.29752066116;Os05g0181000|1.40587002096;OJ1316_E06.11-1|0.696668614845;Os06g0561800|0.786894586895;GRF12|0.770945702985;P0535G04.27|0.823906485671;OSJNBa0060M17.7|1.57464114833;Os07g0301200|1.21248986212;Q5…	16	4075	76	22771
7	6,7	RNA biosynthetic process	GO:0032774	0.0791	-1.49	-1.35	3.31692	-7.48738	Os02g0203000|0.816296835213;P0017G10.31|0.720679012346;Os06g0612200|0.779986522911;Os07g0186400|1.24217687075;CYCT1-1|0.820276497696;OSJNBb0014M19.7|1.28071748879;OJ1119_B10.8|0.786171574904;HOX11|0.597755960729;GRF12|0.770945702985;Os05g0489700|0.765388673936;OSJNBa0015I14.36|1.46801940891;OSJNBa0084K01.13|0.718414779499	12	2286	72	21379			3	3	plasma membrane	GO:0005886	0.729	Os04g0656100|0.788589632204;SPS5|1.23778287963;OJ1115_D04.2|0.784256559767;PIP2-2|1.23330058939;P0684C01.5-1|1.45239159589	5	1278	56	11949			6	5,6	purine ribonucleotide binding	GO:0032555	0.277	HSP81-3|2.78012313105;Os05g0549100|1.23407802601;Os03g0218500|2.07917737789;Os04g0656100|0.788589632204;Os05g0164100|1.70648312611;OJ1115_D04.2|0.784256559767;B1377B10.7|0.822805312601;SAPK10|1.29752066116;Os05g0181000|1.40587002096;OJ1316_E06.11-1|0.696668614845;Os06g0561800|0.786894586895;GRF12|0.770945702985;P0535G04.27|0.823906485671;OSJNBa0060M17.7|1.57464114833;Os07g0301200|1.21248986212;Q5…	16	4075	76	22771
6	5,6	regulation of gene expression	GO:0010468	0.0804	-1.53	-1.38	3.31692	-7.48738	Os02g0203000|0.816296835213;P0017G10.31|0.720679012346;Os07g0186400|1.24217687075;CYCT1-1|0.820276497696;OSJNBb0014M19.7|1.28071748879;AGO1B|1.22039095439;HOX11|0.597755960729;GRF12|0.770945702985;Os05g0489700|0.765388673936;OSJNBa0015I14.36|1.46801940891;P0684C01.5-1|1.45239159589;OSJNBa0084K01.13|0.718414779499	12	2292	72	21379			7	6,7	chloroplast	GO:0009507	0.738	Os02g0478900|0.81661237785;CAB2R|1.29350971476;MSRA4|1.38602150538;Os03g0225500|1.29645015106	4	1051	56	11949			5	5	purine nucleoside binding	GO:0001883	0.277	HSP81-3|2.78012313105;Os05g0549100|1.23407802601;Os03g0218500|2.07917737789;Os04g0656100|0.788589632204;Os05g0164100|1.70648312611;OJ1115_D04.2|0.784256559767;B1377B10.7|0.822805312601;SAPK10|1.29752066116;Os05g0181000|1.40587002096;OJ1316_E06.11-1|0.696668614845;Os06g0561800|0.786894586895;GRF12|0.770945702985;P0535G04.27|0.823906485671;OSJNBa0060M17.7|1.57464114833;Os07g0301200|1.21248986212;Q5…	16	4075	76	22771
5	5	oligosaccharide metabolic process	GO:0009311	0.0809	0.01	0.23	3.31692	-7.48738	SPS5|1.23778287963;Os03g0224300|0.792173913043	2	140	72	21379			5	5	transferase complex	GO:1990234	0.768	Os06g0612200|0.779986522911	1	307	56	11949			5	5	purine nucleotide binding	GO:0017076	0.279	HSP81-3|2.78012313105;Os05g0549100|1.23407802601;Os03g0218500|2.07917737789;Os04g0656100|0.788589632204;Os05g0164100|1.70648312611;OJ1115_D04.2|0.784256559767;B1377B10.7|0.822805312601;SAPK10|1.29752066116;Os05g0181000|1.40587002096;OJ1316_E06.11-1|0.696668614845;Os06g0561800|0.786894586895;GRF12|0.770945702985;P0535G04.27|0.823906485671;OSJNBa0060M17.7|1.57464114833;Os07g0301200|1.21248986212;Q5…	16	4081	76	22771
5	5	heterocycle biosynthetic process	GO:0018130	0.0839	-1.77	-1.63	3.31692	-7.48738	Os04g0656100|0.788589632204;Os02g0203000|0.816296835213;P0017G10.31|0.720679012346;Os06g0612200|0.779986522911;AMPD|1.48031155344;Os07g0186400|1.24217687075;CYCT1-1|0.820276497696;OSJNBb0014M19.7|1.28071748879;OJ1119_B10.8|0.786171574904;HOX11|0.597755960729;GRF12|0.770945702985;Os05g0489700|0.765388673936;OSJNBa0015I14.36|1.46801940891;OSJNBa0084K01.13|0.718414779499	14	2809	72	21379			3	3	photosynthetic membrane	GO:0034357	0.771	CAB2R|1.29350971476	1	310	56	11949			5	5	ribonucleoside binding	GO:0032549	0.282	HSP81-3|2.78012313105;Os05g0549100|1.23407802601;Os03g0218500|2.07917737789;Os04g0656100|0.788589632204;Os05g0164100|1.70648312611;OJ1115_D04.2|0.784256559767;B1377B10.7|0.822805312601;SAPK10|1.29752066116;Os05g0181000|1.40587002096;OJ1316_E06.11-1|0.696668614845;Os06g0561800|0.786894586895;GRF12|0.770945702985;P0535G04.27|0.823906485671;OSJNBa0060M17.7|1.57464114833;Os07g0301200|1.21248986212;Q5…	16	4088	76	22771
6	6	nitrate transport	GO:0015706	0.084	0	0.22	3.31692	-7.48738	P0535G04.27|0.823906485671	1	26	72	21379			3	3	cell periphery	GO:0071944	0.784	Os04g0656100|0.788589632204;SPS5|1.23778287963;OJ1115_D04.2|0.784256559767;OSJNBa0072D21.9|0.825207656194;PIP2-2|1.23330058939;P0684C01.5-1|1.45239159589	6	1611	56	11949			4	4	nucleoside binding	GO:0001882	0.283	HSP81-3|2.78012313105;Os05g0549100|1.23407802601;Os03g0218500|2.07917737789;Os04g0656100|0.788589632204;Os05g0164100|1.70648312611;OJ1115_D04.2|0.784256559767;B1377B10.7|0.822805312601;SAPK10|1.29752066116;Os05g0181000|1.40587002096;OJ1316_E06.11-1|0.696668614845;Os06g0561800|0.786894586895;GRF12|0.770945702985;P0535G04.27|0.823906485671;OSJNBa0060M17.7|1.57464114833;Os07g0301200|1.21248986212;Q5…	16	4090	76	22771
7	6,7	mRNA metabolic process	GO:0016071	0.0856	-0.08	0.14	3.31692	-7.48738	P0644B06.33|0.730508474576;U2AF35B|1.20434961018;P0512C01.42|0.751201098147	3	308	72	21379			5	4,5	thylakoid part	GO:0044436	0.791	CAB2R|1.29350971476	1	329	56	11949			3	3	substrate-specific transporter activity	GO:0022892	0.287	OSJNBb0064P21.3|0.829370179949;Os04g0656100|0.788589632204;Os03g0355600|0.825201938611;CAX1a|0.769959404601	4	812	76	22771
9	5,7,8,9	regulation of translational initiation	GO:0006446	0.0871	0	0.22	3.31692	-7.48738	P0684C01.5-1|1.45239159589	1	27	72	21379			5	4,5	organelle subcompartment	GO:0031984	0.816	CAB2R|1.29350971476	1	355	56	11949			False	obselete	5'-3' RNA polymerase activity	GO:0034062	0.287	Os06g0612200|0.779986522911	1	101	76	22771
6	4,6	chromatin organization	GO:0006325	0.0888	0.12	0.35	3.31692	-7.48738	Os07g0186400|1.24217687075;P0512C01.42|0.751201098147;OSJNBb0014M19.7|1.28071748879	3	313	72	21379			4	4	thylakoid	GO:0009579	0.848	CAB2R|1.29350971476	1	395	56	11949			4	4	ribonucleotide binding	GO:0032553	0.292	HSP81-3|2.78012313105;Os05g0549100|1.23407802601;Os03g0218500|2.07917737789;Os04g0656100|0.788589632204;Os05g0164100|1.70648312611;OJ1115_D04.2|0.784256559767;B1377B10.7|0.822805312601;SAPK10|1.29752066116;Os05g0181000|1.40587002096;OJ1316_E06.11-1|0.696668614845;Os06g0561800|0.786894586895;GRF12|0.770945702985;P0535G04.27|0.823906485671;OSJNBa0060M17.7|1.57464114833;Os07g0301200|1.21248986212;Q5…	16	4118	76	22771
11	6,7,9,10,11	regulation of cyclin-dependent protein serine/threonine kinase activity	GO:0000079	0.0902	0	0.22	3.31692	-7.48738	CYCT1-1|0.820276497696	1	28	72	21379			5	4,5	organelle envelope	GO:0031967	0.885	Os06g0168000|0.822916666667	1	452	56	11949			9	9	ATPase activity, coupled	GO:0042623	0.293	Os04g0656100|0.788589632204;Os06g0561800|0.786894586895	2	323	76	22771
6	6	pentose metabolic process	GO:0019321	0.0933	0	0.22	3.31692	-7.48738	Os05g0164100|1.70648312611	1	29	72	21379			3	3	envelope	GO:0031975	0.889	Os06g0168000|0.822916666667	1	458	56	11949			7	7	inorganic cation transmembrane transporter activity	GO:0022890	0.297	Os04g0656100|0.788589632204;CAX1a|0.769959404601	2	326	76	22771
7	5,6,7	sucrose metabolic process	GO:0005985	0.0933	0	0.22	3.31692	-7.48738	SPS5|1.23778287963	1	29	72	21379			2	2	cell junction	GO:0030054	0.892	OJ1115_D04.2|0.784256559767;OSJNBb0021K20.18|1.607960199	2	788	56	11949			4	4	unfolded protein binding	GO:0051082	0.301	HSP81-3|2.78012313105	1	107	76	22771
6	6	DNA conformation change	GO:0071103	0.0941	0.2	0.43	3.31692	-7.48738	Os07g0186400|1.24217687075;OSJNBb0014M19.7|1.28071748879	2	153	72	21379			3	3	plasmodesma	GO:0009506	0.892	OJ1115_D04.2|0.784256559767;OSJNBb0021K20.18|1.607960199	2	788	56	11949			3	3	carbohydrate derivative binding	GO:0097367	0.306	HSP81-3|2.78012313105;Os05g0549100|1.23407802601;Os03g0218500|2.07917737789;Os04g0656100|0.788589632204;Os05g0164100|1.70648312611;OJ1115_D04.2|0.784256559767;B1377B10.7|0.822805312601;SAPK10|1.29752066116;Os05g0181000|1.40587002096;OJ1316_E06.11-1|0.696668614845;Os06g0561800|0.786894586895;GRF12|0.770945702985;P0535G04.27|0.823906485671;OSJNBa0060M17.7|1.57464114833;Os07g0301200|1.21248986212;Q5…	16	4157	76	22771
5	5	heterocycle catabolic process	GO:0046700	0.0951	0.05	0.27	3.31692	-7.48738	Os05g0549100|1.23407802601;ALN|0.722871452421	2	154	72	21379			3	3	cell-cell junction	GO:0005911	0.892	OJ1115_D04.2|0.784256559767;OSJNBb0021K20.18|1.607960199	2	788	56	11949			5	5	phosphotransferase activity, alcohol group as acceptor	GO:0016773	0.333	Os05g0549100|1.23407802601;Os05g0164100|1.70648312611;OJ1115_D04.2|0.784256559767;B1377B10.7|0.822805312601;SAPK10|1.29752066116;OJ1316_E06.11-1|0.696668614845;P0535G04.27|0.823906485671;OSJNBa0060M17.7|1.57464114833;Q53P17|1.47808896211	9	2245	76	22771
5	5	aromatic compound biosynthetic process	GO:0019438	0.0958	-1.77	-1.63	3.31692	-7.48738	Os04g0656100|0.788589632204;Os02g0203000|0.816296835213;P0017G10.31|0.720679012346;Os06g0612200|0.779986522911;AMPD|1.48031155344;Os07g0186400|1.24217687075;CYCT1-1|0.820276497696;OSJNBb0014M19.7|1.28071748879;OJ1119_B10.8|0.786171574904;HOX11|0.597755960729;GRF12|0.770945702985;Os05g0489700|0.765388673936;OSJNBa0015I14.36|1.46801940891;OSJNBa0084K01.13|0.718414779499	14	2868	72	21379			2	2	symplast	GO:0055044	0.892	OJ1115_D04.2|0.784256559767;OSJNBb0021K20.18|1.607960199	2	788	56	11949			4	4	oxidoreductase activity, acting on a sulfur group of donors	GO:0016667	0.355	MSRA4|1.38602150538	1	131	76	22771
5	5	cellular nitrogen compound catabolic process	GO:0044270	0.0962	0.05	0.27	3.31692	-7.48738	Os05g0549100|1.23407802601;ALN|0.722871452421	2	155	72	21379			4	4	catalytic complex	GO:1902494	0.895	Os06g0612200|0.779986522911	1	470	56	11949			5	5	phosphoric ester hydrolase activity	GO:0042578	0.357	Os03g0289300|1.3746031746;Os03g0774300|0.807760141093	2	375	76	22771
7	6,7	trehalose biosynthetic process	GO:0005992	0.0963	0	0.22	3.31692	-7.48738	Os03g0224300|0.792173913043	1	30	72	21379			6	5,6	chloroplast part	GO:0044434	0.94	CAB2R|1.29350971476	1	584	56	11949			6	6	protein kinase activity	GO:0004672	0.37	Os05g0549100|1.23407802601;OJ1115_D04.2|0.784256559767;B1377B10.7|0.822805312601;SAPK10|1.29752066116;OJ1316_E06.11-1|0.696668614845;P0535G04.27|0.823906485671;OSJNBa0060M17.7|1.57464114833;Q53P17|1.47808896211	8	2037	76	22771
10	8,9,10	calcium ion transmembrane transport	GO:0070588	0.0963	0	0.22	3.31692	-7.48738	CAX1a|0.769959404601	1	30	72	21379			5	4,5	plastid part	GO:0044435	0.943	CAB2R|1.29350971476	1	594	56	11949			4	4	carbon-carbon lyase activity	GO:0016830	0.373	OSJNBa0057D11.22|1.33650793651	1	139	76	22771
6	5,6	photosynthesis, light harvesting	GO:0009765	0.0963	0	0.22	3.31692	-7.48738	CAB2R|1.29350971476	1	30	72	21379															6	6	cation transmembrane transporter activity	GO:0008324	0.402	Os04g0656100|0.788589632204;CAX1a|0.769959404601	2	413	76	22771
6	6	negative regulation of cellular macromolecule biosynthetic process	GO:2000113	0.0972	0.05	0.27	3.31692	-7.48738	Os07g0186400|1.24217687075;OSJNBa0084K01.13|0.718414779499	2	156	72	21379															6	6	antiporter activity	GO:0015297	0.413	CAX1a|0.769959404601	1	159	76	22771
4	3,4	regulation of metabolic process	GO:0019222	0.0983	0.1	0.33	3.31692	-7.48738	Os05g0549100|1.23407802601;Os02g0203000|0.816296835213;P0017G10.31|0.720679012346;Os07g0186400|1.24217687075;CYCT1-1|0.820276497696;OSJNBb0014M19.7|1.28071748879;AGO1B|1.22039095439;HOX11|0.597755960729;GRF12|0.770945702985;Os05g0489700|0.765388673936;OSJNBa0015I14.36|1.46801940891;P0654B04.31|1.25909090909;P0684C01.5-1|1.45239159589;OSJNBa0084K01.13|0.718414779499	14	2880	72	21379															5	5	transferase activity, transferring acyl groups other than amino-acyl groups	GO:0016747	0.417	Os02g0728300|0.827335954037;P0699D11.28|0.74780058651	2	426	76	22771
8	6,8	nucleosome assembly	GO:0006334	0.0994	0	0.22	3.31692	-7.48738	OSJNBb0014M19.7|1.28071748879	1	31	72	21379															4	4	polysaccharide binding	GO:0030247	0.419	Os05g0164100|1.70648312611	1	162	76	22771
7	5,6,7	trehalose metabolic process	GO:0005991	0.0994	0	0.22	3.31692	-7.48738	Os03g0224300|0.792173913043	1	31	72	21379															3	3	pattern binding	GO:0001871	0.419	Os05g0164100|1.70648312611	1	162	76	22771
5	5	pigment catabolic process	GO:0046149	0.102	0	0.22	3.31692	-7.48738	Os05g0549100|1.23407802601	1	32	72	21379															8	8	metal ion transmembrane transporter activity	GO:0046873	0.444	CAX1a|0.769959404601	1	175	76	22771
5	4,5	chlorophyll catabolic process	GO:0015996	0.102	0	0.22	3.31692	-7.48738	Os05g0549100|1.23407802601	1	32	72	21379															5	5	kinase activity	GO:0016301	0.448	Os05g0549100|1.23407802601;Os05g0164100|1.70648312611;OJ1115_D04.2|0.784256559767;B1377B10.7|0.822805312601;SAPK10|1.29752066116;OJ1316_E06.11-1|0.696668614845;P0535G04.27|0.823906485671;OSJNBa0060M17.7|1.57464114833;Q53P17|1.47808896211	9	2479	76	22771
7	5,7	chromatin remodeling	GO:0006338	0.105	0	0.22	3.31692	-7.48738	Os07g0186400|1.24217687075	1	33	72	21379															3	3	transmembrane transporter activity	GO:0022857	0.449	OSJNBb0064P21.3|0.829370179949;Os04g0656100|0.788589632204;CAX1a|0.769959404601;Os06g0561800|0.786894586895	4	1026	76	22771
7	6,7	nucleotide transport	GO:0006862	0.105	0	0.22	3.31692	-7.48738	OSJNBb0079G12.18|0.82994757536	1	33	72	21379															4	4	substrate-specific transmembrane transporter activity	GO:0022891	0.451	OSJNBb0064P21.3|0.829370179949;Os04g0656100|0.788589632204;CAX1a|0.769959404601	3	741	76	22771
6	5,6	negative regulation of macromolecule biosynthetic process	GO:0010558	0.106	0.05	0.27	3.31692	-7.48738	Os07g0186400|1.24217687075;OSJNBa0084K01.13|0.718414779499	2	164	72	21379															4	4	transferase activity, transferring phosphorus-containing groups	GO:0016772	0.471	Os05g0549100|1.23407802601;Os05g0164100|1.70648312611;OJ1115_D04.2|0.784256559767;B1377B10.7|0.822805312601;SAPK10|1.29752066116;Os06g0612200|0.779986522911;OJ1316_E06.11-1|0.696668614845;P0535G04.27|0.823906485671;OSJNBa0060M17.7|1.57464114833;Q53P17|1.47808896211	10	2822	76	22771
5	5	purine-containing compound metabolic process	GO:0072521	0.107	-0.17	0.04	3.31692	-7.48738	Os04g0656100|0.788589632204;AMPD|1.48031155344;ALN|0.722871452421	3	340	72	21379															7	6,7	UDP-glucosyltransferase activity	GO:0035251	0.472	SPS5|1.23778287963	1	190	76	22771
7	5,7	regulation of meristem growth	GO:0010075	0.108	0	0.22	3.31692	-7.48738	SPS5|1.23778287963	1	34	72	21379															4	4	anion binding	GO:0043168	0.474	HSP81-3|2.78012313105;Os05g0549100|1.23407802601;Os03g0218500|2.07917737789;Os04g0656100|0.788589632204;Os05g0164100|1.70648312611;OJ1115_D04.2|0.784256559767;B1377B10.7|0.822805312601;SAPK10|1.29752066116;Os05g0181000|1.40587002096;OJ1316_E06.11-1|0.696668614845;Os06g0561800|0.786894586895;GRF12|0.770945702985;P0535G04.27|0.823906485671;OSJNBa0060M17.7|1.57464114833;Os07g0301200|1.21248986212;Q5…	16	4606	76	22771
5	5	sphingolipid metabolic process	GO:0006665	0.108	0	0.22	3.31692	-7.48738	Os02g0728300|0.827335954037	1	34	72	21379															6	6	glucosyltransferase activity	GO:0046527	0.48	SPS5|1.23778287963	1	195	76	22771
6	6	tetrapyrrole catabolic process	GO:0033015	0.108	0	0.22	3.31692	-7.48738	Os05g0549100|1.23407802601	1	34	72	21379															8	8	ATPase activity	GO:0016887	0.492	Os04g0656100|0.788589632204;Os06g0561800|0.786894586895	2	493	76	22771
7	6,7	porphyrin-containing compound catabolic process	GO:0006787	0.108	0	0.22	3.31692	-7.48738	Os05g0549100|1.23407802601	1	34	72	21379															4	4	transferase activity, transferring acyl groups	GO:0016746	0.503	Os02g0728300|0.827335954037;P0699D11.28|0.74780058651	2	503	76	22771
5	5	cofactor catabolic process	GO:0051187	0.108	0	0.22	3.31692	-7.48738	Os05g0549100|1.23407802601	1	34	72	21379															7	7	protein serine/threonine kinase activity	GO:0004674	0.514	Os05g0549100|1.23407802601;OJ1115_D04.2|0.784256559767;SAPK10|1.29752066116;P0535G04.27|0.823906485671;Q53P17|1.47808896211	5	1415	76	22771
8	7,8	ribonucleotide biosynthetic process	GO:0009260	0.11	-0.07	0.15	3.31692	-7.48738	Os04g0656100|0.788589632204;AMPD|1.48031155344	2	168	72	21379															8	8	helicase activity	GO:0004386	0.544	Os07g0301200|1.21248986212	1	234	76	22771
6	6	ribose phosphate biosynthetic process	GO:0046390	0.11	-0.07	0.15	3.31692	-7.48738	Os04g0656100|0.788589632204;AMPD|1.48031155344	2	168	72	21379															3	3	peroxidase activity	GO:0004601	0.554	Os03g0358100|1.55822550832	1	240	76	22771
7	4,6,7	gene silencing	GO:0016458	0.111	0.18	0.41	3.31692	-7.48738	Os07g0186400|1.24217687075;AGO1B|1.22039095439	2	169	72	21379															7	7	nucleoside-triphosphatase activity	GO:0017111	0.555	Os04g0656100|0.788589632204;Os06g0561800|0.786894586895;Os07g0301200|1.21248986212	3	864	76	22771
5	5	negative regulation of cellular biosynthetic process	GO:0031327	0.111	0.05	0.27	3.31692	-7.48738	Os07g0186400|1.24217687075;OSJNBa0084K01.13|0.718414779499	2	169	72	21379															4	4	oxidoreductase activity, acting on peroxide as acceptor	GO:0016684	0.558	Os03g0358100|1.55822550832	1	243	76	22771
7	5,7	nucleosome organization	GO:0034728	0.111	0	0.22	3.31692	-7.48738	OSJNBb0014M19.7|1.28071748879	1	35	72	21379															6	6	pyrophosphatase activity	GO:0016462	0.58	Os04g0656100|0.788589632204;Os06g0561800|0.786894586895;Os07g0301200|1.21248986212	3	897	76	22771
4	4	negative regulation of biosynthetic process	GO:0009890	0.112	0.05	0.27	3.31692	-7.48738	Os07g0186400|1.24217687075;OSJNBa0084K01.13|0.718414779499	2	170	72	21379															5	5	secondary active transmembrane transporter activity	GO:0015291	0.583	CAX1a|0.769959404601	1	260	76	22771
5	5	organonitrogen compound catabolic process	GO:1901565	0.112	0.05	0.27	3.31692	-7.48738	Os05g0549100|1.23407802601;ALN|0.722871452421	2	170	72	21379															5	5	hydrolase activity, acting on acid anhydrides, in phosphorus-containing anhydrides	GO:0016818	0.586	Os04g0656100|0.788589632204;Os06g0561800|0.786894586895;Os07g0301200|1.21248986212	3	904	76	22771
5	5	nucleobase metabolic process	GO:0009112	0.114	0	0.22	3.31692	-7.48738	ALN|0.722871452421	1	36	72	21379															2	2	antioxidant activity	GO:0016209	0.586	Os03g0358100|1.55822550832	1	262	76	22771
10	5,6,8,9,10	regulation of cyclin-dependent protein kinase activity	GO:1904029	0.114	0	0.22	3.31692	-7.48738	CYCT1-1|0.820276497696	1	36	72	21379															5	5	ion transmembrane transporter activity	GO:0015075	0.595	Os04g0656100|0.788589632204;CAX1a|0.769959404601	2	596	76	22771
6	6	regulation of cellular macromolecule biosynthetic process	GO:2000112	0.116	-1.44	-1.29	3.31692	-7.48738	Os02g0203000|0.816296835213;P0017G10.31|0.720679012346;Os07g0186400|1.24217687075;CYCT1-1|0.820276497696;OSJNBb0014M19.7|1.28071748879;HOX11|0.597755960729;GRF12|0.770945702985;Os05g0489700|0.765388673936;OSJNBa0015I14.36|1.46801940891;P0684C01.5-1|1.45239159589;OSJNBa0084K01.13|0.718414779499	11	2193	72	21379															4	4	hydrolase activity, acting on acid anhydrides	GO:0016817	0.596	Os04g0656100|0.788589632204;Os06g0561800|0.786894586895;Os07g0301200|1.21248986212	3	918	76	22771
6	4,5,6	transmembrane transport	GO:0055085	0.117	-0.95	-0.78	3.31692	-7.48738	OSJNBb0064P21.3|0.829370179949;Os04g0656100|0.788589632204;Os03g0147400|0.705770793823;P0031E09.40|1.68317677199;CAX1a|0.769959404601;Os09g0554300|0.673264401773;Os06g0561800|0.786894586895	7	1222	72	21379															5	5	transferase activity, transferring hexosyl groups	GO:0016758	0.616	SPS5|1.23778287963;Os11g0599200|0.773467574771	2	619	76	22771
6	4,5,6	meristem growth	GO:0035266	0.117	0	0.22	3.31692	-7.48738	SPS5|1.23778287963	1	37	72	21379															3	3	enzyme regulator activity	GO:0030234	0.619	P0654B04.31|1.25909090909	1	287	76	22771
4	4	negative regulation of nitrogen compound metabolic process	GO:0051172	0.118	0.05	0.27	3.31692	-7.48738	Os07g0186400|1.24217687075;OSJNBa0084K01.13|0.718414779499	2	175	72	21379															5	5	UDP-glycosyltransferase activity	GO:0008194	0.634	SPS5|1.23778287963	1	299	76	22771
6	5,6	regulation of macromolecule biosynthetic process	GO:0010556	0.12	-1.44	-1.29	3.31692	-7.48738	Os02g0203000|0.816296835213;P0017G10.31|0.720679012346;Os07g0186400|1.24217687075;CYCT1-1|0.820276497696;OSJNBb0014M19.7|1.28071748879;HOX11|0.597755960729;GRF12|0.770945702985;Os05g0489700|0.765388673936;OSJNBa0015I14.36|1.46801940891;P0684C01.5-1|1.45239159589;OSJNBa0084K01.13|0.718414779499	11	2209	72	21379															5	5	nucleotidyltransferase activity	GO:0016779	0.639	Os06g0612200|0.779986522911	1	303	76	22771
6	6	mRNA export from nucleus	GO:0006406	0.12	0	0.22	3.31692	-7.48738	Os06g0168000|0.822916666667	1	38	72	21379															6	6	phosphatase activity	GO:0016791	0.643	Os03g0774300|0.807760141093	1	306	76	22771
10	6,7,8,9,10	mRNA-containing ribonucleoprotein complex export from nucleus	GO:0071427	0.12	0	0.22	3.31692	-7.48738	Os06g0168000|0.822916666667	1	38	72	21379															3	3	ion binding	GO:0043167	0.656	HSP81-3|2.78012313105;Os05g0549100|1.23407802601;Os03g0218500|2.07917737789;Os04g0656100|0.788589632204;Os05g0164100|1.70648312611;OJ1115_D04.2|0.784256559767;Os05g0597100|0.728880756328;B1377B10.7|0.822805312601;OSJNBb0086G17.13|0.826935804103;CAB2R|1.29350971476;SAPK10|1.29752066116;Os06g0612200|0.779986522911;P0011G08.21|0.823377369328;AMPD|1.48031155344;Os07g0186400|1.24217687075;U2AF35B|1.20…	30	9363	76	22771
5	5	organic cyclic compound biosynthetic process	GO:1901362	0.121	-1.77	-1.63	3.31692	-7.48738	Os04g0656100|0.788589632204;Os02g0203000|0.816296835213;P0017G10.31|0.720679012346;Os06g0612200|0.779986522911;AMPD|1.48031155344;Os07g0186400|1.24217687075;CYCT1-1|0.820276497696;OSJNBb0014M19.7|1.28071748879;OJ1119_B10.8|0.786171574904;HOX11|0.597755960729;GRF12|0.770945702985;Os05g0489700|0.765388673936;OSJNBa0015I14.36|1.46801940891;OSJNBa0084K01.13|0.718414779499	14	2979	72	21379															2	2	molecular function regulator	GO:0098772	0.665	P0654B04.31|1.25909090909	1	325	76	22771
5	5	regulation of cellular biosynthetic process	GO:0031326	0.123	-1.44	-1.29	3.31692	-7.48738	Os02g0203000|0.816296835213;P0017G10.31|0.720679012346;Os07g0186400|1.24217687075;CYCT1-1|0.820276497696;OSJNBb0014M19.7|1.28071748879;HOX11|0.597755960729;GRF12|0.770945702985;Os05g0489700|0.765388673936;OSJNBa0015I14.36|1.46801940891;P0684C01.5-1|1.45239159589;OSJNBa0084K01.13|0.718414779499	11	2218	72	21379															5	5	metal ion binding	GO:0046872	0.684	Os04g0656100|0.788589632204;Os05g0597100|0.728880756328;OSJNBb0086G17.13|0.826935804103;CAB2R|1.29350971476;Os06g0612200|0.779986522911;P0011G08.21|0.823377369328;AMPD|1.48031155344;Os07g0186400|1.24217687075;U2AF35B|1.20434961018;OSJNBb0033J23.18|0.820590922936;OSJNBb0035J08.11|0.787439613527;P0406E03.49-2|1.21065675341;CML10|0.754878374766;P0031E09.40|1.68317677199;ALN|0.722871452421;OSJNBa0060…	16	5190	76	22771
4	4	regulation of biosynthetic process	GO:0009889	0.125	-1.44	-1.29	3.31692	-7.48738	Os02g0203000|0.816296835213;P0017G10.31|0.720679012346;Os07g0186400|1.24217687075;CYCT1-1|0.820276497696;OSJNBb0014M19.7|1.28071748879;HOX11|0.597755960729;GRF12|0.770945702985;Os05g0489700|0.765388673936;OSJNBa0015I14.36|1.46801940891;P0684C01.5-1|1.45239159589;OSJNBa0084K01.13|0.718414779499	11	2227	72	21379															4	4	cation binding	GO:0043169	0.691	Os04g0656100|0.788589632204;Os05g0597100|0.728880756328;OSJNBb0086G17.13|0.826935804103;CAB2R|1.29350971476;Os06g0612200|0.779986522911;P0011G08.21|0.823377369328;AMPD|1.48031155344;Os07g0186400|1.24217687075;U2AF35B|1.20434961018;OSJNBb0033J23.18|0.820590922936;OSJNBb0035J08.11|0.787439613527;P0406E03.49-2|1.21065675341;CML10|0.754878374766;P0031E09.40|1.68317677199;ALN|0.722871452421;OSJNBa0060…	16	5211	76	22771
3	2,3	regulation of biological process	GO:0050789	0.128	2.49	2.83	3.31692	-7.48738	Os05g0549100|1.23407802601;Os05g0164100|1.70648312611;SPS5|1.23778287963;Os03g0289300|1.3746031746;OJ1115_D04.2|0.784256559767;Os02g0203000|0.816296835213;SAPK10|1.29752066116;P0017G10.31|0.720679012346;Os07g0186400|1.24217687075;P0406E03.49-2|1.21065675341;CYCT1-1|0.820276497696;OSJNBb0014M19.7|1.28071748879;AGO1B|1.22039095439;HOX11|0.597755960729;GRF12|0.770945702985;Os05g0489700|0.76538867393…	20	4609	72	21379															4	4	enzyme binding	GO:0019899	0.698	OJ1115_D04.2|0.784256559767;CYCT1-1|0.820276497696	2	721	76	22771
6	4,5,6	negative regulation of macromolecule metabolic process	GO:0010605	0.128	0.14	0.37	3.31692	-7.48738	Os07g0186400|1.24217687075;AGO1B|1.22039095439;OSJNBa0084K01.13|0.718414779499	3	369	72	21379															6	6	cysteine-type peptidase activity	GO:0008234	0.738	P0691E06.32|1.43172779496	1	397	76	22771
6	6	protein-DNA complex assembly	GO:0065004	0.129	0	0.22	3.31692	-7.48738	OSJNBb0014M19.7|1.28071748879	1	41	72	21379															4	4	transferase activity, transferring glycosyl groups	GO:0016757	0.738	SPS5|1.23778287963;Os11g0599200|0.773467574771	2	779	76	22771
7	6,7	RNA export from nucleus	GO:0006405	0.129	0	0.22	3.31692	-7.48738	Os06g0168000|0.822916666667	1	41	72	21379															2	2	signal transducer activity	GO:0004871	0.739	Os03g0289300|1.3746031746;OJ1115_D04.2|0.784256559767	2	780	76	22771
10	8,9,10	regulation of protein serine/threonine kinase activity	GO:0071900	0.132	0	0.22	3.31692	-7.48738	CYCT1-1|0.820276497696	1	42	72	21379															2	2	molecular transducer activity	GO:0060089	0.742	Os03g0289300|1.3746031746;OJ1115_D04.2|0.784256559767	2	785	76	22771
4	4	ribonucleoprotein complex localization	GO:0071166	0.132	0	0.22	3.31692	-7.48738	Os06g0168000|0.822916666667	1	42	72	21379															3	3	lyase activity	GO:0016829	0.772	OSJNBa0057D11.22|1.33650793651	1	438	76	22771
9	5,6,7,8,9	ribonucleoprotein complex export from nucleus	GO:0071426	0.132	0	0.22	3.31692	-7.48738	Os06g0168000|0.822916666667	1	42	72	21379															3	3	structural constituent of ribosome	GO:0003735	0.776	P0710E05.27|0.807541899441	1	443	76	22771
4	4	regulation of nitrogen compound metabolic process	GO:0051171	0.133	-1.44	-1.29	3.31692	-7.48738	Os02g0203000|0.816296835213;P0017G10.31|0.720679012346;Os07g0186400|1.24217687075;CYCT1-1|0.820276497696;OSJNBb0014M19.7|1.28071748879;HOX11|0.597755960729;GRF12|0.770945702985;Os05g0489700|0.765388673936;OSJNBa0015I14.36|1.46801940891;P0684C01.5-1|1.45239159589;OSJNBa0084K01.13|0.718414779499	11	2254	72	21379															2	2	structural molecule activity	GO:0005198	0.821	P0710E05.27|0.807541899441	1	509	76	22771
5	5	organic cyclic compound catabolic process	GO:1901361	0.133	0.05	0.27	3.31692	-7.48738	Os05g0549100|1.23407802601;ALN|0.722871452421	2	189	72	21379															7	7	zinc ion binding	GO:0008270	0.841	Os06g0612200|0.779986522911;P0011G08.21|0.823377369328;Os07g0186400|1.24217687075;OSJNBb0033J23.18|0.820590922936;P0406E03.49-2|1.21065675341;ALN|0.722871452421	6	2454	76	22771
7	6,7	mRNA transport	GO:0051028	0.138	0	0.22	3.31692	-7.48738	Os06g0168000|0.822916666667	1	44	72	21379															3	3	transferase activity	GO:0016740	0.863	Os05g0549100|1.23407802601;Os05g0164100|1.70648312611;SPS5|1.23778287963;OJ1115_D04.2|0.784256559767;B1377B10.7|0.822805312601;SAPK10|1.29752066116;Os06g0612200|0.779986522911;Os11g0599200|0.773467574771;Os02g0728300|0.827335954037;OJ1316_E06.11-1|0.696668614845;P0535G04.27|0.823906485671;P0699D11.28|0.74780058651;OSJNBa0060M17.7|1.57464114833;Q53P17|1.47808896211	14	5237	76	22771
5	5	protein-DNA complex subunit organization	GO:0071824	0.141	0	0.22	3.31692	-7.48738	OSJNBb0014M19.7|1.28071748879	1	45	72	21379															5	4,5	peptide receptor activity	GO:0001653	0.88	OJ1115_D04.2|0.784256559767	1	626	76	22771
5	4,5	regulation of cellular metabolic process	GO:0031323	0.141	-1.53	-1.39	3.31692	-7.48738	Os05g0549100|1.23407802601;Os02g0203000|0.816296835213;P0017G10.31|0.720679012346;Os07g0186400|1.24217687075;CYCT1-1|0.820276497696;OSJNBb0014M19.7|1.28071748879;HOX11|0.597755960729;GRF12|0.770945702985;Os05g0489700|0.765388673936;OSJNBa0015I14.36|1.46801940891;P0684C01.5-1|1.45239159589;OSJNBa0084K01.13|0.718414779499	12	2537	72	21379															8	6,7,8	transmembrane receptor protein serine/threonine kinase activity	GO:0004675	0.881	OJ1115_D04.2|0.784256559767	1	627	76	22771
5	5	photosynthesis, light reaction	GO:0019684	0.141	0.2	0.43	3.31692	-7.48738	Os05g0549100|1.23407802601;CAB2R|1.29350971476	2	196	72	21379															6	5,6	transmembrane receptor protein kinase activity	GO:0019199	0.883	OJ1115_D04.2|0.784256559767	1	633	76	22771
8	7,8	nuclear export	GO:0051168	0.144	0	0.22	3.31692	-7.48738	Os06g0168000|0.822916666667	1	46	72	21379															5	5	ubiquitin-like protein ligase binding	GO:0044389	0.89	OJ1115_D04.2|0.784256559767	1	652	76	22771
9	9	calcium ion transport	GO:0006816	0.147	0	0.22	3.31692	-7.48738	CAX1a|0.769959404601	1	47	72	21379															6	6	ubiquitin protein ligase binding	GO:0031625	0.89	OJ1115_D04.2|0.784256559767	1	652	76	22771
6	5,6	RNA transport	GO:0050658	0.147	0	0.22	3.31692	-7.48738	Os06g0168000|0.822916666667	1	47	72	21379															6	6	endopeptidase activity	GO:0004175	0.894	P0691E06.32|1.43172779496	1	662	76	22771
5	4,5	establishment of RNA localization	GO:0051236	0.147	0	0.22	3.31692	-7.48738	Os06g0168000|0.822916666667	1	47	72	21379															5	4,5	transmembrane signaling receptor activity	GO:0004888	0.895	OJ1115_D04.2|0.784256559767	1	664	76	22771
7	7	nucleic acid transport	GO:0050657	0.147	0	0.22	3.31692	-7.48738	Os06g0168000|0.822916666667	1	47	72	21379															4	3,4	signaling receptor activity	GO:0038023	0.905	OJ1115_D04.2|0.784256559767	1	693	76	22771
7	7	protein-chromophore linkage	GO:0018298	0.147	0	0.22	3.31692	-7.48738	CAB2R|1.29350971476	1	47	72	21379															3	3	receptor activity	GO:0004872	0.907	OJ1115_D04.2|0.784256559767	1	698	76	22771
7	6,7	regulation of transcription, DNA-templated	GO:0006355	0.148	-1.28	-1.12	3.31692	-7.48738	Os02g0203000|0.816296835213;P0017G10.31|0.720679012346;Os07g0186400|1.24217687075;CYCT1-1|0.820276497696;OSJNBb0014M19.7|1.28071748879;HOX11|0.597755960729;GRF12|0.770945702985;Os05g0489700|0.765388673936;OSJNBa0015I14.36|1.46801940891;OSJNBa0084K01.13|0.718414779499	10	2048	72	21379															4	4	tetrapyrrole binding	GO:0046906	0.936	CAB2R|1.29350971476	1	809	76	22771
6	4,6	regulation of meristem development	GO:0048509	0.15	0	0.22	3.31692	-7.48738	SPS5|1.23778287963	1	48	72	21379															4	4	hydrolase activity, acting on ester bonds	GO:0016788	0.95	Os03g0289300|1.3746031746;Os03g0774300|0.807760141093	2	1386	76	22771
4	4	RNA localization	GO:0006403	0.15	0	0.22	3.31692	-7.48738	Os06g0168000|0.822916666667	1	48	72	21379															3	3	protein binding	GO:0005515	0.969	HSP81-3|2.78012313105;OJ1115_D04.2|0.784256559767;CYCT1-1|0.820276497696	3	2016	76	22771
6	5,6	carbohydrate derivative transport	GO:1901264	0.15	0	0.22	3.31692	-7.48738	OSJNBb0079G12.18|0.82994757536	1	48	72	21379															6	6	transition metal ion binding	GO:0046914	0.972	Os06g0612200|0.779986522911;P0011G08.21|0.823377369328;Os07g0186400|1.24217687075;OSJNBb0033J23.18|0.820590922936;P0406E03.49-2|1.21065675341;ALN|0.722871452421	6	3289	76	22771
6	6	glycolipid biosynthetic process	GO:0009247	0.15	0	0.22	3.31692	-7.48738	SPS5|1.23778287963	1	48	72	21379															5	5	peptidase activity, acting on L-amino acid peptides	GO:0070011	0.98	P0691E06.32|1.43172779496	1	1147	76	22771
9	7,8,9	regulation of nucleic acid-templated transcription	GO:1903506	0.154	-1.28	-1.12	3.31692	-7.48738	Os02g0203000|0.816296835213;P0017G10.31|0.720679012346;Os07g0186400|1.24217687075;CYCT1-1|0.820276497696;OSJNBb0014M19.7|1.28071748879;HOX11|0.597755960729;GRF12|0.770945702985;Os05g0489700|0.765388673936;OSJNBa0015I14.36|1.46801940891;OSJNBa0084K01.13|0.718414779499	10	2064	72	21379															3	3	hydrolase activity	GO:0016787	0.984	Os04g0656100|0.788589632204;Os03g0289300|1.3746031746;P0524E08.104|0.796095444685;P0691E06.32|1.43172779496;AMPD|1.48031155344;Os03g0774300|0.807760141093;Os06g0561800|0.786894586895;ALN|0.722871452421;Os07g0301200|1.21248986212	9	4697	76	22771
6	6	regulation of RNA biosynthetic process	GO:2001141	0.154	-1.28	-1.12	3.31692	-7.48738	Os02g0203000|0.816296835213;P0017G10.31|0.720679012346;Os07g0186400|1.24217687075;CYCT1-1|0.820276497696;OSJNBb0014M19.7|1.28071748879;HOX11|0.597755960729;GRF12|0.770945702985;Os05g0489700|0.765388673936;OSJNBa0015I14.36|1.46801940891;OSJNBa0084K01.13|0.718414779499	10	2064	72	21379															4	4	peptidase activity	GO:0008233	0.989	P0691E06.32|1.43172779496	1	1303	76	22771
5	5	vesicle-mediated transport	GO:0016192	0.157	-0.21	0	3.31692	-7.48738	Os03g0355600|0.825201938611;OSJNBa0072D21.9|0.825207656194;OSJNBb0021K20.18|1.607960199	3	406	72	21379															3	3	oxidoreductase activity	GO:0016491	0.996	Os03g0358100|1.55822550832;MSRA4|1.38602150538	2	2240	76	22771
7	5,6,7	regulation of RNA metabolic process	GO:0051252	0.157	-1.28	-1.12	3.31692	-7.48738	Os02g0203000|0.816296835213;P0017G10.31|0.720679012346;Os07g0186400|1.24217687075;CYCT1-1|0.820276497696;OSJNBb0014M19.7|1.28071748879;HOX11|0.597755960729;GRF12|0.770945702985;Os05g0489700|0.765388673936;OSJNBa0015I14.36|1.46801940891;OSJNBa0084K01.13|0.718414779499	10	2075	72	21379															2	2	catalytic activity	GO:0003824	1	Os05g0549100|1.23407802601;Os04g0656100|0.788589632204;Os05g0164100|1.70648312611;SPS5|1.23778287963;Os03g0289300|1.3746031746;OJ1115_D04.2|0.784256559767;B1377B10.7|0.822805312601;P0524E08.104|0.796095444685;P0691E06.32|1.43172779496;SAPK10|1.29752066116;Os06g0612200|0.779986522911;AMPD|1.48031155344;Os11g0599200|0.773467574771;Os02g0728300|0.827335954037;24K23.3|0.830711139081;Os03g0358100|1.55…	30	13301	76	22771
5	4,5	regulation of macromolecule metabolic process	GO:0060255	0.157	-1.53	-1.38	3.31692	-7.48738	Os02g0203000|0.816296835213;P0017G10.31|0.720679012346;Os07g0186400|1.24217687075;CYCT1-1|0.820276497696;OSJNBb0014M19.7|1.28071748879;AGO1B|1.22039095439;HOX11|0.597755960729;GRF12|0.770945702985;Os05g0489700|0.765388673936;OSJNBa0015I14.36|1.46801940891;P0684C01.5-1|1.45239159589;OSJNBa0084K01.13|0.718414779499	12	2592	72	21379
4	4	cellular nitrogen compound metabolic process	GO:0034641	0.16	-3.06	-2.99	3.31692	-7.48738	Os05g0549100|1.23407802601;Os04g0656100|0.788589632204;P0700F06.32|1.29784009094;Os02g0203000|0.816296835213;P0644B06.33|0.730508474576;P0017G10.31|0.720679012346;Os06g0612200|0.779986522911;AMPD|1.48031155344;P0710E05.27|0.807541899441;Os07g0186400|1.24217687075;U2AF35B|1.20434961018;Os02g0728300|0.827335954037;Os11g0266000|0.807475317348;P0512C01.42|0.751201098147;CYCT1-1|0.820276497696;OSJNBb0…	26	6425	72	21379
7	6,7	protein targeting to mitochondrion	GO:0006626	0.161	0	0.22	3.31692	-7.48738	Os06g0168000|0.822916666667	1	52	72	21379
8	6,7,8	establishment of protein localization to mitochondrion	GO:0072655	0.161	0	0.22	3.31692	-7.48738	Os06g0168000|0.822916666667	1	52	72	21379
7	7	protein localization to mitochondrion	GO:0070585	0.161	0	0.22	3.31692	-7.48738	Os06g0168000|0.822916666667	1	52	72	21379
6	5,6	ER to Golgi vesicle-mediated transport	GO:0006888	0.164	0	0.22	3.31692	-7.48738	OSJNBb0021K20.18|1.607960199	1	53	72	21379
5	5	protein maturation	GO:0051604	0.164	0	0.22	3.31692	-7.48738	Os06g0168000|0.822916666667	1	53	72	21379
4	4	tricarboxylic acid cycle	GO:0006099	0.167	0	0.22	3.31692	-7.48738	OSJNBa0057D11.22|1.33650793651	1	54	72	21379
8	8	citrate metabolic process	GO:0006101	0.17	0	0.22	3.31692	-7.48738	OSJNBa0057D11.22|1.33650793651	1	55	72	21379
5	5	cellular amide metabolic process	GO:0043603	0.17	-0.28	-0.07	3.31692	-7.48738	P0700F06.32|1.29784009094;P0710E05.27|0.807541899441;Os02g0728300|0.827335954037;ALN|0.722871452421;P0684C01.5-1|1.45239159589	5	872	72	21379
5	5	liposaccharide metabolic process	GO:1903509	0.172	0	0.22	3.31692	-7.48738	SPS5|1.23778287963	1	56	72	21379
6	6	glycolipid metabolic process	GO:0006664	0.172	0	0.22	3.31692	-7.48738	SPS5|1.23778287963	1	56	72	21379
3	3	cellular component biogenesis	GO:0044085	0.178	0.56	0.81	3.31692	-7.48738	Os07g0186400|1.24217687075;Os11g0105400|0.77266338721;OSJNBb0014M19.7|1.28071748879;P0684C01.5-1|1.45239159589;Os07g0301200|1.21248986212	5	885	72	21379
7	7	tricarboxylic acid metabolic process	GO:0072350	0.178	0	0.22	3.31692	-7.48738	OSJNBa0057D11.22|1.33650793651	1	58	72	21379
6	4,6	embryo sac egg cell differentiation	GO:0009560	0.178	0	0.22	3.31692	-7.48738	Os03g0225500|1.29645015106	1	58	72	21379
5	5	female gamete generation	GO:0007292	0.178	0	0.22	3.31692	-7.48738	Os03g0225500|1.29645015106	1	58	72	21379
5	5	regulation of nucleobase-containing compound metabolic process	GO:0019219	0.178	-1.28	-1.12	3.31692	-7.48738	Os02g0203000|0.816296835213;P0017G10.31|0.720679012346;Os07g0186400|1.24217687075;CYCT1-1|0.820276497696;OSJNBb0014M19.7|1.28071748879;HOX11|0.597755960729;GRF12|0.770945702985;Os05g0489700|0.765388673936;OSJNBa0015I14.36|1.46801940891;OSJNBa0084K01.13|0.718414779499	10	2134	72	21379
8	7,8	nuclear import	GO:0051170	0.181	0	0.22	3.31692	-7.48738	Os06g0168000|0.822916666667	1	59	72	21379
8	6,7,8	protein import into nucleus	GO:0006606	0.181	0	0.22	3.31692	-7.48738	Os06g0168000|0.822916666667	1	59	72	21379
7	6,7	single-organism nuclear import	GO:1902593	0.181	0	0.22	3.31692	-7.48738	Os06g0168000|0.822916666667	1	59	72	21379
7	7	protein localization to nucleus	GO:0034504	0.181	0	0.22	3.31692	-7.48738	Os06g0168000|0.822916666667	1	59	72	21379
6	5,6	organophosphate ester transport	GO:0015748	0.181	0	0.22	3.31692	-7.48738	OSJNBb0079G12.18|0.82994757536	1	59	72	21379
4	4	regulation of developmental growth	GO:0048638	0.181	0	0.22	3.31692	-7.48738	SPS5|1.23778287963	1	59	72	21379
5	5	ribonucleoprotein complex assembly	GO:0022618	0.181	0	0.22	3.31692	-7.48738	P0684C01.5-1|1.45239159589	1	59	72	21379
7	5,6,7	abscisic acid-activated signaling pathway	GO:0009738	0.181	0	0.22	3.31692	-7.48738	SAPK10|1.29752066116	1	59	72	21379
8	6,7,8	protein targeting to nucleus	GO:0044744	0.181	0	0.22	3.31692	-7.48738	Os06g0168000|0.822916666667	1	59	72	21379
7	7	DNA-templated transcription, initiation	GO:0006352	0.183	0	0.22	3.31692	-7.48738	OJ1119_B10.8|0.786171574904	1	60	72	21379
7	6,7	cellular response to abscisic acid stimulus	GO:0071215	0.183	0	0.22	3.31692	-7.48738	SAPK10|1.29752066116	1	60	72	21379
6	5,6	mitochondrial transport	GO:0006839	0.186	0	0.22	3.31692	-7.48738	Os06g0168000|0.822916666667	1	61	72	21379
4	4	cellular process involved in reproduction in multicellular organism	GO:0022412	0.189	0	0.22	3.31692	-7.48738	Os03g0225500|1.29645015106	1	62	72	21379
5	5	ribonucleoprotein complex subunit organization	GO:0071826	0.189	0	0.22	3.31692	-7.48738	P0684C01.5-1|1.45239159589	1	62	72	21379
4	4	generation of precursor metabolites and energy	GO:0006091	0.19	0.33	0.57	3.31692	-7.48738	Os05g0549100|1.23407802601;CAB2R|1.29350971476;OSJNBa0057D11.22|1.33650793651	3	446	72	21379
5	5	macromolecular complex assembly	GO:0065003	0.191	0.36	0.6	3.31692	-7.48738	Os07g0186400|1.24217687075;OSJNBb0014M19.7|1.28071748879;P0684C01.5-1|1.45239159589	3	447	72	21379
5	5	carbohydrate derivative biosynthetic process	GO:1901137	0.191	0.1	0.33	3.31692	-7.48738	Os04g0656100|0.788589632204;SPS5|1.23778287963;AMPD|1.48031155344	3	447	72	21379
7	5,6,7	carbohydrate phosphorylation	GO:0046835	0.192	0	0.22	3.31692	-7.48738	Os05g0164100|1.70648312611	1	63	72	21379
10	9,10	ATP biosynthetic process	GO:0006754	0.192	0	0.22	3.31692	-7.48738	Os04g0656100|0.788589632204	1	63	72	21379
3	3	response to abiotic stimulus	GO:0009628	0.196	0.84	1.11	3.31692	-7.48738	Os03g0218500|2.07917737789;SPS5|1.23778287963;HSP24.1|1.95928030303;MSRA4|1.38602150538	4	680	72	21379
4	4	response to acid chemical	GO:0001101	0.2	-0.03	0.19	3.31692	-7.48738	SAPK10|1.29752066116;P0535G04.27|0.823906485671	2	245	72	21379
3	3	primary metabolic process	GO:0044238	0.2	-6.34	-6.44	3.31692	-7.48738	HSP81-3|2.78012313105;Os05g0549100|1.23407802601;Os03g0218500|2.07917737789;Os04g0656100|0.788589632204;Os05g0164100|1.70648312611;SPS5|1.23778287963;Os03g0289300|1.3746031746;OJ1115_D04.2|0.784256559767;B1377B10.7|0.822805312601;P0700F06.32|1.29784009094;P0691E06.32|1.43172779496;CAB2R|1.29350971476;Os02g0203000|0.816296835213;SAPK10|1.29752066116;P0644B06.33|0.730508474576;P0017G10.31|0.7206790…	47	12765	72	21379
2	2	biological regulation	GO:0065007	0.2	2.49	2.83	3.31692	-7.48738	Os05g0549100|1.23407802601;Os05g0164100|1.70648312611;SPS5|1.23778287963;Os03g0289300|1.3746031746;OJ1115_D04.2|0.784256559767;Os02g0203000|0.816296835213;SAPK10|1.29752066116;P0017G10.31|0.720679012346;Os07g0186400|1.24217687075;P0406E03.49-2|1.21065675341;CYCT1-1|0.820276497696;OSJNBb0014M19.7|1.28071748879;AGO1B|1.22039095439;HOX11|0.597755960729;GRF12|0.770945702985;Os05g0489700|0.76538867393…	20	4908	72	21379
4	4	response to temperature stimulus	GO:0009266	0.201	0.61	0.86	3.31692	-7.48738	Os03g0218500|2.07917737789;HSP24.1|1.95928030303	2	246	72	21379
7	6,7	aerobic respiration	GO:0009060	0.203	0	0.22	3.31692	-7.48738	OSJNBa0057D11.22|1.33650793651	1	67	72	21379
8	7,8	purine nucleoside triphosphate biosynthetic process	GO:0009145	0.205	0	0.22	3.31692	-7.48738	Os04g0656100|0.788589632204	1	68	72	21379
9	8,9	purine ribonucleoside triphosphate biosynthetic process	GO:0009206	0.205	0	0.22	3.31692	-7.48738	Os04g0656100|0.788589632204	1	68	72	21379
7	7	positive regulation of GTPase activity	GO:0043547	0.205	0	0.22	3.31692	-7.48738	P0654B04.31|1.25909090909	1	68	72	21379
5	5	ribosome biogenesis	GO:0042254	0.207	0.03	0.25	3.31692	-7.48738	Os11g0105400|0.77266338721;Os07g0301200|1.21248986212	2	251	72	21379
3	3	protein folding	GO:0006457	0.207	0.76	1.02	3.31692	-7.48738	HSP81-3|2.78012313105;Os03g0218500|2.07917737789	2	251	72	21379
4	4	gamete generation	GO:0007276	0.208	0	0.22	3.31692	-7.48738	Os03g0225500|1.29645015106	1	69	72	21379
8	8	purine ribonucleoside monophosphate metabolic process	GO:0009167	0.208	-0.07	0.15	3.31692	-7.48738	Os04g0656100|0.788589632204;AMPD|1.48031155344	2	252	72	21379
7	7	purine nucleoside monophosphate metabolic process	GO:0009126	0.208	-0.07	0.15	3.31692	-7.48738	Os04g0656100|0.788589632204;AMPD|1.48031155344	2	252	72	21379
6	4,6	meristem maintenance	GO:0010073	0.211	0	0.22	3.31692	-7.48738	SPS5|1.23778287963	1	70	72	21379
7	6,7	RNA processing	GO:0006396	0.211	0.1	0.32	3.31692	-7.48738	P0644B06.33|0.730508474576;U2AF35B|1.20434961018;P0512C01.42|0.751201098147;Os07g0301200|1.21248986212	4	701	72	21379
3	3	negative regulation of metabolic process	GO:0009892	0.213	0.14	0.37	3.31692	-7.48738	Os07g0186400|1.24217687075;AGO1B|1.22039095439;OSJNBa0084K01.13|0.718414779499	3	473	72	21379
6	6	regulation of GTPase activity	GO:0043087	0.216	0	0.22	3.31692	-7.48738	P0654B04.31|1.25909090909	1	72	72	21379
7	6,7	nucleotide biosynthetic process	GO:0009165	0.218	-0.07	0.15	3.31692	-7.48738	Os04g0656100|0.788589632204;AMPD|1.48031155344	2	260	72	21379
4	4	cellular biosynthetic process	GO:0044249	0.219	-2.41	-2.31	3.31692	-7.48738	Os04g0656100|0.788589632204;SPS5|1.23778287963;P0700F06.32|1.29784009094;Os02g0203000|0.816296835213;P0017G10.31|0.720679012346;Os06g0612200|0.779986522911;AMPD|1.48031155344;P0710E05.27|0.807541899441;Os07g0186400|1.24217687075;Os02g0728300|0.827335954037;CYCT1-1|0.820276497696;OSJNBb0014M19.7|1.28071748879;OJ1119_B10.8|0.786171574904;HOX11|0.597755960729;GRF12|0.770945702985;Os05g0489700|0.7653…	20	4975	72	21379
6	6	positive regulation of hydrolase activity	GO:0051345	0.219	0	0.22	3.31692	-7.48738	P0654B04.31|1.25909090909	1	73	72	21379
6	5,6	nucleoside phosphate biosynthetic process	GO:1901293	0.221	-0.07	0.15	3.31692	-7.48738	Os04g0656100|0.788589632204;AMPD|1.48031155344	2	262	72	21379
4	4	regulation of primary metabolic process	GO:0080090	0.224	-1.44	-1.29	3.31692	-7.48738	Os02g0203000|0.816296835213;P0017G10.31|0.720679012346;Os07g0186400|1.24217687075;CYCT1-1|0.820276497696;OSJNBb0014M19.7|1.28071748879;HOX11|0.597755960729;GRF12|0.770945702985;Os05g0489700|0.765388673936;OSJNBa0015I14.36|1.46801940891;P0684C01.5-1|1.45239159589;OSJNBa0084K01.13|0.718414779499	11	2519	72	21379
7	4,7	megagametogenesis	GO:0009561	0.224	0	0.22	3.31692	-7.48738	Os03g0225500|1.29645015106	1	75	72	21379
5	5	cellular macromolecule biosynthetic process	GO:0034645	0.226	-1.86	-1.73	3.31692	-7.48738	P0700F06.32|1.29784009094;Os02g0203000|0.816296835213;P0017G10.31|0.720679012346;Os06g0612200|0.779986522911;P0710E05.27|0.807541899441;Os07g0186400|1.24217687075;CYCT1-1|0.820276497696;OSJNBb0014M19.7|1.28071748879;OJ1119_B10.8|0.786171574904;HOX11|0.597755960729;GRF12|0.770945702985;Os05g0489700|0.765388673936;OSJNBa0015I14.36|1.46801940891;P0684C01.5-1|1.45239159589;OSJNBa0084K01.13|0.71841477…	15	3611	72	21379
5	4,5	cellular carbohydrate metabolic process	GO:0044262	0.227	0.1	0.33	3.31692	-7.48738	Os05g0164100|1.70648312611;SPS5|1.23778287963;Os03g0224300|0.792173913043	3	488	72	21379
7	7	ribonucleoside monophosphate metabolic process	GO:0009161	0.228	-0.07	0.15	3.31692	-7.48738	Os04g0656100|0.788589632204;AMPD|1.48031155344	2	268	72	21379
8	7,8	double-strand break repair	GO:0006302	0.232	0	0.22	3.31692	-7.48738	OSJNBa0057G07.1|0.800120409392	1	78	72	21379
8	7,8	ribonucleoside triphosphate biosynthetic process	GO:0009201	0.232	0	0.22	3.31692	-7.48738	Os04g0656100|0.788589632204	1	78	72	21379
6	6	cellular response to alcohol	GO:0097306	0.234	0	0.22	3.31692	-7.48738	SAPK10|1.29752066116	1	79	72	21379
9	7,8,9	regulation of protein kinase activity	GO:0045859	0.234	0	0.22	3.31692	-7.48738	CYCT1-1|0.820276497696	1	79	72	21379
7	6,7	nucleoside triphosphate biosynthetic process	GO:0009142	0.234	0	0.22	3.31692	-7.48738	Os04g0656100|0.788589632204	1	79	72	21379
6	6	nucleoside monophosphate metabolic process	GO:0009123	0.236	-0.07	0.15	3.31692	-7.48738	Os04g0656100|0.788589632204;AMPD|1.48031155344	2	274	72	21379
3	3	organic substance metabolic process	GO:0071704	0.236	-6.43	-6.53	3.31692	-7.48738	HSP81-3|2.78012313105;Os05g0549100|1.23407802601;Os03g0218500|2.07917737789;Os04g0656100|0.788589632204;Os05g0164100|1.70648312611;SPS5|1.23778287963;Os03g0289300|1.3746031746;OJ1115_D04.2|0.784256559767;B1377B10.7|0.822805312601;P0700F06.32|1.29784009094;P0691E06.32|1.43172779496;CAB2R|1.29350971476;Os02g0203000|0.816296835213;SAPK10|1.29752066116;P0644B06.33|0.730508474576;P0017G10.31|0.7206790…	48	13219	72	21379
8	7,8	regulation of protein phosphorylation	GO:0001932	0.237	0	0.22	3.31692	-7.48738	CYCT1-1|0.820276497696	1	80	72	21379
7	5,7	chromatin silencing	GO:0006342	0.237	0	0.22	3.31692	-7.48738	Os07g0186400|1.24217687075	1	80	72	21379
5	4,5	cellular carbohydrate biosynthetic process	GO:0034637	0.239	0.01	0.23	3.31692	-7.48738	SPS5|1.23778287963;Os03g0224300|0.792173913043	2	277	72	21379
8	6,8	regulation of kinase activity	GO:0043549	0.239	0	0.22	3.31692	-7.48738	CYCT1-1|0.820276497696	1	81	72	21379
7	6,7	negative regulation of gene expression, epigenetic	GO:0045814	0.242	0	0.22	3.31692	-7.48738	Os07g0186400|1.24217687075	1	82	72	21379
3	3	regulation of growth	GO:0040008	0.242	0	0.22	3.31692	-7.48738	SPS5|1.23778287963	1	82	72	21379
7	6,7	translational elongation	GO:0006414	0.245	0	0.22	3.31692	-7.48738	P0710E05.27|0.807541899441	1	83	72	21379
5	5	macromolecule biosynthetic process	GO:0009059	0.246	-1.86	-1.73	3.31692	-7.48738	P0700F06.32|1.29784009094;Os02g0203000|0.816296835213;P0017G10.31|0.720679012346;Os06g0612200|0.779986522911;P0710E05.27|0.807541899441;Os07g0186400|1.24217687075;CYCT1-1|0.820276497696;OSJNBb0014M19.7|1.28071748879;OJ1119_B10.8|0.786171574904;HOX11|0.597755960729;GRF12|0.770945702985;Os05g0489700|0.765388673936;OSJNBa0015I14.36|1.46801940891;P0684C01.5-1|1.45239159589;OSJNBa0084K01.13|0.71841477…	15	3670	72	21379
5	5	chromosome organization	GO:0051276	0.246	0.12	0.35	3.31692	-7.48738	Os07g0186400|1.24217687075;P0512C01.42|0.751201098147;OSJNBb0014M19.7|1.28071748879	3	510	72	21379
7	7	purine ribonucleotide metabolic process	GO:0009150	0.247	-0.07	0.15	3.31692	-7.48738	Os04g0656100|0.788589632204;AMPD|1.48031155344	2	283	72	21379
7	7	regulation of phosphorylation	GO:0042325	0.247	0	0.22	3.31692	-7.48738	CYCT1-1|0.820276497696	1	84	72	21379
6	4,5,6	negative regulation of cellular metabolic process	GO:0031324	0.251	0.05	0.27	3.31692	-7.48738	Os07g0186400|1.24217687075;OSJNBa0084K01.13|0.718414779499	2	286	72	21379
5	5	mitochondrion organization	GO:0007005	0.252	0	0.22	3.31692	-7.48738	Os06g0168000|0.822916666667	1	86	72	21379
5	5	regulation of transferase activity	GO:0051338	0.257	0	0.22	3.31692	-7.48738	CYCT1-1|0.820276497696	1	88	72	21379
8	7,8	inorganic cation transmembrane transport	GO:0098662	0.261	-0.22	-0.01	3.31692	-7.48738	Os04g0656100|0.788589632204;CAX1a|0.769959404601	2	294	72	21379
6	6	cellular response to lipid	GO:0071396	0.265	0	0.22	3.31692	-7.48738	SAPK10|1.29752066116	1	91	72	21379
4	4	macromolecular complex subunit organization	GO:0043933	0.265	0.49	0.73	3.31692	-7.48738	Os07g0186400|1.24217687075;P0512C01.42|0.751201098147;OSJNBb0014M19.7|1.28071748879;P0684C01.5-1|1.45239159589	4	776	72	21379
3	3	nitrogen compound metabolic process	GO:0006807	0.265	-3.06	-2.99	3.31692	-7.48738	Os05g0549100|1.23407802601;Os04g0656100|0.788589632204;P0700F06.32|1.29784009094;Os02g0203000|0.816296835213;P0644B06.33|0.730508474576;P0017G10.31|0.720679012346;Os06g0612200|0.779986522911;AMPD|1.48031155344;P0710E05.27|0.807541899441;Os07g0186400|1.24217687075;U2AF35B|1.20434961018;Os02g0728300|0.827335954037;Os11g0266000|0.807475317348;P0512C01.42|0.751201098147;CYCT1-1|0.820276497696;OSJNBb0…	26	6846	72	21379
6	6	purine nucleotide metabolic process	GO:0006163	0.267	-0.07	0.15	3.31692	-7.48738	Os04g0656100|0.788589632204;AMPD|1.48031155344	2	299	72	21379
6	6	embryo sac development	GO:0009553	0.267	0	0.22	3.31692	-7.48738	Os03g0225500|1.29645015106	1	92	72	21379
4	4	organic substance biosynthetic process	GO:1901576	0.271	-2.41	-2.31	3.31692	-7.48738	Os04g0656100|0.788589632204;SPS5|1.23778287963;P0700F06.32|1.29784009094;Os02g0203000|0.816296835213;P0017G10.31|0.720679012346;Os06g0612200|0.779986522911;AMPD|1.48031155344;P0710E05.27|0.807541899441;Os07g0186400|1.24217687075;Os02g0728300|0.827335954037;CYCT1-1|0.820276497696;OSJNBb0014M19.7|1.28071748879;OJ1119_B10.8|0.786171574904;HOX11|0.597755960729;GRF12|0.770945702985;Os05g0489700|0.7653…	20	5150	72	21379
7	7	purine nucleoside biosynthetic process	GO:0042451	0.275	0	0.22	3.31692	-7.48738	Os04g0656100|0.788589632204	1	95	72	21379
8	8	purine ribonucleoside biosynthetic process	GO:0046129	0.275	0	0.22	3.31692	-7.48738	Os04g0656100|0.788589632204	1	95	72	21379
4	4	establishment of localization in cell	GO:0051649	0.275	-0.46	-0.26	3.31692	-7.48738	Os03g0355600|0.825201938611;Os06g0168000|0.822916666667;OSJNBa0072D21.9|0.825207656194;OSJNBb0021K20.18|1.607960199	4	789	72	21379
4	4	cellular metabolic compound salvage	GO:0043094	0.277	0	0.22	3.31692	-7.48738	AMPD|1.48031155344	1	96	72	21379
6	5,6	cellular respiration	GO:0045333	0.277	0	0.22	3.31692	-7.48738	OSJNBa0057D11.22|1.33650793651	1	96	72	21379
6	6	hexose metabolic process	GO:0019318	0.282	0	0.22	3.31692	-7.48738	Os05g0164100|1.70648312611	1	98	72	21379
8	5,7,8	exocytosis	GO:0006887	0.282	0	0.22	3.31692	-7.48738	OSJNBa0072D21.9|0.825207656194	1	98	72	21379
3	3	methylation	GO:0032259	0.284	-0.08	0.13	3.31692	-7.48738	Os11g0266000|0.807475317348;P0512C01.42|0.751201098147;Os07g0301200|1.21248986212	3	551	72	21379
6	5,6	nuclear transport	GO:0051169	0.284	0	0.22	3.31692	-7.48738	Os06g0168000|0.822916666667	1	99	72	21379
7	6,7	nucleocytoplasmic transport	GO:0006913	0.284	0	0.22	3.31692	-7.48738	Os06g0168000|0.822916666667	1	99	72	21379
7	7	inorganic anion transport	GO:0015698	0.287	0	0.22	3.31692	-7.48738	P0535G04.27|0.823906485671	1	100	72	21379
4	4	cellular macromolecule metabolic process	GO:0044260	0.287	-4.73	-4.75	3.31692	-7.48738	HSP81-3|2.78012313105;Os05g0549100|1.23407802601;Os03g0218500|2.07917737789;OJ1115_D04.2|0.784256559767;B1377B10.7|0.822805312601;P0700F06.32|1.29784009094;CAB2R|1.29350971476;Os02g0203000|0.816296835213;SAPK10|1.29752066116;P0644B06.33|0.730508474576;P0017G10.31|0.720679012346;Os06g0612200|0.779986522911;P0710E05.27|0.807541899441;Os07g0186400|1.24217687075;U2AF35B|1.20434961018;Os11g0266000|0.8…	34	9252	72	21379
3	3	cellular metabolic process	GO:0044237	0.289	-5.87	-5.94	3.31692	-7.48738	HSP81-3|2.78012313105;Os05g0549100|1.23407802601;Os03g0218500|2.07917737789;Os04g0656100|0.788589632204;Os05g0164100|1.70648312611;SPS5|1.23778287963;OJ1115_D04.2|0.784256559767;B1377B10.7|0.822805312601;P0700F06.32|1.29784009094;CAB2R|1.29350971476;Os02g0203000|0.816296835213;SAPK10|1.29752066116;P0644B06.33|0.730508474576;P0017G10.31|0.720679012346;Os06g0612200|0.779986522911;AMPD|1.48031155344…	43	11921	72	21379
7	4,6,7	secretion by cell	GO:0032940	0.292	0	0.22	3.31692	-7.48738	OSJNBa0072D21.9|0.825207656194	1	102	72	21379
6	5,6	secretion	GO:0046903	0.292	0	0.22	3.31692	-7.48738	OSJNBa0072D21.9|0.825207656194	1	102	72	21379
7	7	protein phosphorylation	GO:0006468	0.293	-0.57	-0.38	3.31692	-7.48738	Os05g0549100|1.23407802601;OJ1115_D04.2|0.784256559767;B1377B10.7|0.822805312601;SAPK10|1.29752066116;CYCT1-1|0.820276497696;OJ1316_E06.11-1|0.696668614845;P0535G04.27|0.823906485671;OSJNBa0060M17.7|1.57464114833;Q53P17|1.47808896211	9	2141	72	21379
4	3,4	sexual reproduction	GO:0019953	0.294	0	0.22	3.31692	-7.48738	Os03g0225500|1.29645015106	1	103	72	21379
4	4	heterocycle metabolic process	GO:0046483	0.296	-2.61	-2.52	3.31692	-7.48738	Os05g0549100|1.23407802601;Os04g0656100|0.788589632204;Os02g0203000|0.816296835213;P0644B06.33|0.730508474576;P0017G10.31|0.720679012346;Os06g0612200|0.779986522911;AMPD|1.48031155344;Os07g0186400|1.24217687075;U2AF35B|1.20434961018;Os11g0266000|0.807475317348;P0512C01.42|0.751201098147;CYCT1-1|0.820276497696;OSJNBb0014M19.7|1.28071748879;OJ1119_B10.8|0.786171574904;HOX11|0.597755960729;GRF12|0.7…	22	5802	72	21379
4	4	nucleobase-containing compound metabolic process	GO:0006139	0.298	-2.52	-2.43	3.31692	-7.48738	Os04g0656100|0.788589632204;Os02g0203000|0.816296835213;P0644B06.33|0.730508474576;P0017G10.31|0.720679012346;Os06g0612200|0.779986522911;AMPD|1.48031155344;Os07g0186400|1.24217687075;U2AF35B|1.20434961018;Os11g0266000|0.807475317348;P0512C01.42|0.751201098147;CYCT1-1|0.820276497696;OSJNBb0014M19.7|1.28071748879;OJ1119_B10.8|0.786171574904;HOX11|0.597755960729;GRF12|0.770945702985;Os05g0489700|0.…	21	5520	72	21379
7	7	divalent inorganic cation transport	GO:0072511	0.301	0	0.22	3.31692	-7.48738	CAX1a|0.769959404601	1	106	72	21379
8	8	divalent metal ion transport	GO:0070838	0.301	0	0.22	3.31692	-7.48738	CAX1a|0.769959404601	1	106	72	21379
3	3	multicellular organismal reproductive process	GO:0048609	0.301	0	0.22	3.31692	-7.48738	Os03g0225500|1.29645015106	1	106	72	21379
7	6,7	inorganic ion transmembrane transport	GO:0098660	0.302	-0.22	-0.01	3.31692	-7.48738	Os04g0656100|0.788589632204;CAX1a|0.769959404601	2	327	72	21379
6	6	amide biosynthetic process	GO:0043604	0.302	-0.1	0.12	3.31692	-7.48738	P0700F06.32|1.29784009094;P0710E05.27|0.807541899441;Os02g0728300|0.827335954037;P0684C01.5-1|1.45239159589	4	825	72	21379
3	3	cellular localization	GO:0051641	0.302	-0.46	-0.26	3.31692	-7.48738	Os03g0355600|0.825201938611;Os06g0168000|0.822916666667;OSJNBa0072D21.9|0.825207656194;OSJNBb0021K20.18|1.607960199	4	825	72	21379
7	6,7	cation transmembrane transport	GO:0098655	0.31	-0.22	-0.01	3.31692	-7.48738	Os04g0656100|0.788589632204;CAX1a|0.769959404601	2	334	72	21379
4	4	photosynthesis	GO:0015979	0.31	0.2	0.43	3.31692	-7.48738	Os05g0549100|1.23407802601;CAB2R|1.29350971476	2	334	72	21379
5	5	response to abscisic acid	GO:0009737	0.311	0	0.22	3.31692	-7.48738	SAPK10|1.29752066116	1	110	72	21379
5	5	response to salt stress	GO:0009651	0.313	0	0.22	3.31692	-7.48738	MSRA4|1.38602150538	1	111	72	21379
4	4	response to nitrogen compound	GO:1901698	0.318	0	0.22	3.31692	-7.48738	P0535G04.27|0.823906485671	1	113	72	21379
5	4,5	energy derivation by oxidation of organic compounds	GO:0015980	0.318	0	0.22	3.31692	-7.48738	OSJNBa0057D11.22|1.33650793651	1	113	72	21379
3	3	regulation of cellular process	GO:0050794	0.32	0.06	0.29	3.31692	-7.48738	Os05g0549100|1.23407802601;Os03g0289300|1.3746031746;OJ1115_D04.2|0.784256559767;Os02g0203000|0.816296835213;SAPK10|1.29752066116;P0017G10.31|0.720679012346;Os07g0186400|1.24217687075;P0406E03.49-2|1.21065675341;CYCT1-1|0.820276497696;OSJNBb0014M19.7|1.28071748879;HOX11|0.597755960729;GRF12|0.770945702985;Os05g0489700|0.765388673936;OSJNBa0015I14.36|1.46801940891;P0684C01.5-1|1.45239159589;OSJNBa…	16	4160	72	21379
6	6	chlorophyll metabolic process	GO:0015994	0.32	0	0.22	3.31692	-7.48738	Os05g0549100|1.23407802601	1	114	72	21379
6	5,6	cytosolic transport	GO:0016482	0.322	-0.12	0.09	3.31692	-7.48738	Os06g0168000|0.822916666667;OSJNBb0021K20.18|1.607960199	2	343	72	21379
7	5,6,7	protein import	GO:0017038	0.322	0	0.22	3.31692	-7.48738	Os06g0168000|0.822916666667	1	115	72	21379
6	6	nucleoside biosynthetic process	GO:0009163	0.322	0	0.22	3.31692	-7.48738	Os04g0656100|0.788589632204	1	115	72	21379
7	7	ribonucleoside biosynthetic process	GO:0042455	0.322	0	0.22	3.31692	-7.48738	Os04g0656100|0.788589632204	1	115	72	21379
4	4	cellular component assembly	GO:0022607	0.322	0.36	0.6	3.31692	-7.48738	Os07g0186400|1.24217687075;OSJNBb0014M19.7|1.28071748879;P0684C01.5-1|1.45239159589	3	593	72	21379
4	4	response to oxidative stress	GO:0006979	0.324	0.33	0.57	3.31692	-7.48738	Os03g0358100|1.55822550832;MSRA4|1.38602150538	2	345	72	21379
6	5,6	carbohydrate transport	GO:0008643	0.325	0	0.22	3.31692	-7.48738	OSJNBb0064P21.3|0.829370179949	1	116	72	21379
4	4	cellular aromatic compound metabolic process	GO:0006725	0.33	-2.61	-2.52	3.31692	-7.48738	Os05g0549100|1.23407802601;Os04g0656100|0.788589632204;Os02g0203000|0.816296835213;P0644B06.33|0.730508474576;P0017G10.31|0.720679012346;Os06g0612200|0.779986522911;AMPD|1.48031155344;Os07g0186400|1.24217687075;U2AF35B|1.20434961018;Os11g0266000|0.807475317348;P0512C01.42|0.751201098147;CYCT1-1|0.820276497696;OSJNBb0014M19.7|1.28071748879;OJ1119_B10.8|0.786171574904;HOX11|0.597755960729;GRF12|0.7…	22	5906	72	21379
3	3	multicellular organism reproduction	GO:0032504	0.331	0	0.22	3.31692	-7.48738	Os03g0225500|1.29645015106	1	119	72	21379
7	6,7	ribonucleotide metabolic process	GO:0009259	0.332	-0.07	0.15	3.31692	-7.48738	Os04g0656100|0.788589632204;AMPD|1.48031155344	2	351	72	21379
4	3,4	developmental growth	GO:0048589	0.34	0	0.22	3.31692	-7.48738	SPS5|1.23778287963	1	123	72	21379
5	5	meristem development	GO:0048507	0.343	0	0.22	3.31692	-7.48738	SPS5|1.23778287963	1	124	72	21379
8	6,7,8	regulation of translation	GO:0006417	0.345	0	0.22	3.31692	-7.48738	P0684C01.5-1|1.45239159589	1	125	72	21379
6	5,6	regulation of cellular amide metabolic process	GO:0034248	0.345	0	0.22	3.31692	-7.48738	P0684C01.5-1|1.45239159589	1	125	72	21379
3	3	response to stress	GO:0006950	0.346	1.58	1.88	3.31692	-7.48738	HSP81-3|2.78012313105;Os03g0218500|2.07917737789;SPS5|1.23778287963;HSP24.1|1.95928030303;Os03g0358100|1.55822550832;MSRA4|1.38602150538;OSJNBa0057G07.1|0.800120409392	7	1697	72	21379
5	5	carbohydrate biosynthetic process	GO:0016051	0.351	0.01	0.23	3.31692	-7.48738	SPS5|1.23778287963;Os03g0224300|0.792173913043	2	367	72	21379
5	5	lipid catabolic process	GO:0016042	0.354	0	0.22	3.31692	-7.48738	Os03g0289300|1.3746031746	1	129	72	21379
5	4,5	intracellular signal transduction	GO:0035556	0.357	0.22	0.45	3.31692	-7.48738	Os03g0289300|1.3746031746;P0406E03.49-2|1.21065675341	2	372	72	21379
4	4	organic cyclic compound metabolic process	GO:1901360	0.358	-2.61	-2.52	3.31692	-7.48738	Os05g0549100|1.23407802601;Os04g0656100|0.788589632204;Os02g0203000|0.816296835213;P0644B06.33|0.730508474576;P0017G10.31|0.720679012346;Os06g0612200|0.779986522911;AMPD|1.48031155344;Os07g0186400|1.24217687075;U2AF35B|1.20434961018;Os11g0266000|0.807475317348;P0512C01.42|0.751201098147;CYCT1-1|0.820276497696;OSJNBb0014M19.7|1.28071748879;OJ1119_B10.8|0.786171574904;HOX11|0.597755960729;GRF12|0.7…	22	5991	72	21379
4	4	carbohydrate derivative metabolic process	GO:1901135	0.358	0.6	0.85	3.31692	-7.48738	Os04g0656100|0.788589632204;Os05g0164100|1.70648312611;SPS5|1.23778287963;AMPD|1.48031155344	4	898	72	21379
5	5	cellular response to acid chemical	GO:0071229	0.36	0	0.22	3.31692	-7.48738	SAPK10|1.29752066116	1	132	72	21379
7	7	transcription from RNA polymerase II promoter	GO:0006366	0.365	0	0.22	3.31692	-7.48738	OJ1119_B10.8|0.786171574904	1	134	72	21379
5	4,5	intracellular transport	GO:0046907	0.366	-0.21	0	3.31692	-7.48738	Os03g0355600|0.825201938611;Os06g0168000|0.822916666667;OSJNBb0021K20.18|1.607960199	3	640	72	21379
5	5	cellular protein metabolic process	GO:0044267	0.37	2.71	3.06	3.31692	-7.48738	HSP81-3|2.78012313105;Os05g0549100|1.23407802601;Os03g0218500|2.07917737789;OJ1115_D04.2|0.784256559767;B1377B10.7|0.822805312601;P0700F06.32|1.29784009094;CAB2R|1.29350971476;SAPK10|1.29752066116;P0710E05.27|0.807541899441;CYCT1-1|0.820276497696;MSRA4|1.38602150538;OJ1316_E06.11-1|0.696668614845;Os01g0377700|1.73379019504;P0535G04.27|0.823906485671;P0684C01.5-1|1.45239159589;OSJNBa0060M17.7|1.57…	17	4582	72	21379
10	7,8,9,10	proteasome-mediated ubiquitin-dependent protein catabolic process	GO:0043161	0.371	0	0.22	3.31692	-7.48738	Os01g0377700|1.73379019504	1	137	72	21379
5	5	porphyrin-containing compound metabolic process	GO:0006778	0.371	0	0.22	3.31692	-7.48738	Os05g0549100|1.23407802601	1	137	72	21379
2	2	negative regulation of biological process	GO:0048519	0.374	0.14	0.37	3.31692	-7.48738	Os07g0186400|1.24217687075;AGO1B|1.22039095439;OSJNBa0084K01.13|0.718414779499	3	649	72	21379
5	4,5	nucleobase-containing small molecule metabolic process	GO:0055086	0.378	-0.17	0.04	3.31692	-7.48738	Os04g0656100|0.788589632204;AMPD|1.48031155344;ALN|0.722871452421	3	653	72	21379
4	4	macromolecule metabolic process	GO:0043170	0.378	-2.88	-2.8	3.31692	-7.48738	HSP81-3|2.78012313105;Os05g0549100|1.23407802601;Os03g0218500|2.07917737789;OJ1115_D04.2|0.784256559767;B1377B10.7|0.822805312601;P0700F06.32|1.29784009094;P0691E06.32|1.43172779496;CAB2R|1.29350971476;Os02g0203000|0.816296835213;SAPK10|1.29752066116;P0644B06.33|0.730508474576;P0017G10.31|0.720679012346;Os06g0612200|0.779986522911;P0710E05.27|0.807541899441;Os07g0186400|1.24217687075;U2AF35B|1.20…	37	10448	72	21379
5	5	tetrapyrrole metabolic process	GO:0033013	0.379	0	0.22	3.31692	-7.48738	Os05g0549100|1.23407802601	1	141	72	21379
5	5	response to alcohol	GO:0097305	0.384	0	0.22	3.31692	-7.48738	SAPK10|1.29752066116	1	143	72	21379
3	3	biosynthetic process	GO:0009058	0.388	-2.41	-2.31	3.31692	-7.48738	Os04g0656100|0.788589632204;SPS5|1.23778287963;P0700F06.32|1.29784009094;Os02g0203000|0.816296835213;P0017G10.31|0.720679012346;Os06g0612200|0.779986522911;AMPD|1.48031155344;P0710E05.27|0.807541899441;Os07g0186400|1.24217687075;Os02g0728300|0.827335954037;CYCT1-1|0.820276497696;OSJNBb0014M19.7|1.28071748879;OJ1119_B10.8|0.786171574904;HOX11|0.597755960729;GRF12|0.770945702985;Os05g0489700|0.7653…	20	5498	72	21379
8	5,7,8	gene silencing by RNA	GO:0031047	0.388	0	0.22	3.31692	-7.48738	AGO1B|1.22039095439	1	145	72	21379
6	6	Golgi vesicle transport	GO:0048193	0.39	0	0.22	3.31692	-7.48738	OSJNBb0021K20.18|1.607960199	1	146	72	21379
8	6,7,8	proteasomal protein catabolic process	GO:0010498	0.39	0	0.22	3.31692	-7.48738	Os01g0377700|1.73379019504	1	146	72	21379
6	5,6	regulation of cellular protein metabolic process	GO:0032268	0.391	-0.08	0.14	3.31692	-7.48738	CYCT1-1|0.820276497696;P0684C01.5-1|1.45239159589	2	400	72	21379
5	5	macromolecule modification	GO:0043412	0.392	-0.77	-0.58	3.31692	-7.48738	Os05g0549100|1.23407802601;OJ1115_D04.2|0.784256559767;B1377B10.7|0.822805312601;CAB2R|1.29350971476;SAPK10|1.29752066116;Os11g0266000|0.807475317348;P0512C01.42|0.751201098147;CYCT1-1|0.820276497696;OJ1316_E06.11-1|0.696668614845;P0535G04.27|0.823906485671;OSJNBa0060M17.7|1.57464114833;Os07g0301200|1.21248986212;Q53P17|1.47808896211	13	3487	72	21379
5	5	gametophyte development	GO:0048229	0.392	0	0.22	3.31692	-7.48738	Os03g0225500|1.29645015106	1	147	72	21379
8	7,8	hydrogen ion transmembrane transport	GO:1902600	0.392	0	0.22	3.31692	-7.48738	Os04g0656100|0.788589632204	1	147	72	21379
3	3	negative regulation of cellular process	GO:0048523	0.395	0.05	0.27	3.31692	-7.48738	Os07g0186400|1.24217687075;OSJNBa0084K01.13|0.718414779499	2	403	72	21379
6	6	cellular macromolecular complex assembly	GO:0034622	0.399	0.27	0.5	3.31692	-7.48738	OSJNBb0014M19.7|1.28071748879;P0684C01.5-1|1.45239159589	2	407	72	21379
5	5	regulation of protein metabolic process	GO:0051246	0.402	-0.08	0.14	3.31692	-7.48738	CYCT1-1|0.820276497696;P0684C01.5-1|1.45239159589	2	409	72	21379
5	5	nucleic acid metabolic process	GO:0090304	0.408	-2.11	-1.99	3.31692	-7.48738	Os02g0203000|0.816296835213;P0644B06.33|0.730508474576;P0017G10.31|0.720679012346;Os06g0612200|0.779986522911;Os07g0186400|1.24217687075;U2AF35B|1.20434961018;Os11g0266000|0.807475317348;P0512C01.42|0.751201098147;CYCT1-1|0.820276497696;OSJNBb0014M19.7|1.28071748879;OJ1119_B10.8|0.786171574904;HOX11|0.597755960729;GRF12|0.770945702985;Os05g0489700|0.765388673936;OSJNBa0015I14.36|1.46801940891;OSJ…	18	4975	72	21379
5	5	organonitrogen compound biosynthetic process	GO:1901566	0.412	-0.17	0.04	3.31692	-7.48738	Os04g0656100|0.788589632204;P0700F06.32|1.29784009094;AMPD|1.48031155344;P0710E05.27|0.807541899441;Os02g0728300|0.827335954037;P0684C01.5-1|1.45239159589	6	1530	72	21379
6	5,6	regulation of phosphorus metabolic process	GO:0051174	0.412	0	0.22	3.31692	-7.48738	CYCT1-1|0.820276497696	1	157	72	21379
7	6,7	regulation of phosphate metabolic process	GO:0019220	0.412	0	0.22	3.31692	-7.48738	CYCT1-1|0.820276497696	1	157	72	21379
6	5,6	glycosyl compound biosynthetic process	GO:1901659	0.418	0	0.22	3.31692	-7.48738	Os04g0656100|0.788589632204	1	160	72	21379
4	4	organonitrogen compound metabolic process	GO:1901564	0.418	-0.12	0.1	3.31692	-7.48738	Os05g0549100|1.23407802601;Os04g0656100|0.788589632204;P0700F06.32|1.29784009094;AMPD|1.48031155344;P0710E05.27|0.807541899441;Os02g0728300|0.827335954037;ALN|0.722871452421;P0684C01.5-1|1.45239159589	8	2111	72	21379
6	6	phosphorylation	GO:0016310	0.42	-0.29	-0.08	3.31692	-7.48738	Os05g0549100|1.23407802601;Os05g0164100|1.70648312611;OJ1115_D04.2|0.784256559767;B1377B10.7|0.822805312601;SAPK10|1.29752066116;CYCT1-1|0.820276497696;OJ1316_E06.11-1|0.696668614845;P0535G04.27|0.823906485671;OSJNBa0060M17.7|1.57464114833;Q53P17|1.47808896211	10	2688	72	21379
5	5	response to lipid	GO:0033993	0.422	0	0.22	3.31692	-7.48738	SAPK10|1.29752066116	1	162	72	21379
7	6,7	regulation of protein modification process	GO:0031399	0.424	0	0.22	3.31692	-7.48738	CYCT1-1|0.820276497696	1	163	72	21379
4	4	positive regulation of molecular function	GO:0044093	0.436	0	0.22	3.31692	-7.48738	P0654B04.31|1.25909090909	1	169	72	21379
5	5	positive regulation of catalytic activity	GO:0043085	0.436	0	0.22	3.31692	-7.48738	P0654B04.31|1.25909090909	1	169	72	21379
4	4	response to oxygen-containing compound	GO:1901700	0.44	-0.03	0.19	3.31692	-7.48738	SAPK10|1.29752066116;P0535G04.27|0.823906485671	2	442	72	21379
4	4	regulation of catalytic activity	GO:0050790	0.447	-0.01	0.21	3.31692	-7.48738	CYCT1-1|0.820276497696;P0654B04.31|1.25909090909	2	448	72	21379
7	6,7	regulation of gene expression, epigenetic	GO:0040029	0.447	0	0.22	3.31692	-7.48738	Os07g0186400|1.24217687075	1	175	72	21379
5	5	organic substance transport	GO:0071702	0.453	-0.33	-0.13	3.31692	-7.48738	OSJNBb0064P21.3|0.829370179949;Os03g0355600|0.825201938611;Os06g0168000|0.822916666667;OSJNBb0079G12.18|0.82994757536	4	1021	72	21379
3	3	regulation of molecular function	GO:0065009	0.455	-0.01	0.21	3.31692	-7.48738	CYCT1-1|0.820276497696;P0654B04.31|1.25909090909	2	455	72	21379
4	4	pigment metabolic process	GO:0042440	0.457	0	0.22	3.31692	-7.48738	Os05g0549100|1.23407802601	1	180	72	21379
5	5	ribose phosphate metabolic process	GO:0019693	0.457	-0.07	0.15	3.31692	-7.48738	Os04g0656100|0.788589632204;AMPD|1.48031155344	2	457	72	21379
5	5	regulation of hydrolase activity	GO:0051336	0.46	0	0.22	3.31692	-7.48738	P0654B04.31|1.25909090909	1	182	72	21379
5	5	aromatic compound catabolic process	GO:0019439	0.46	0	0.22	3.31692	-7.48738	Os05g0549100|1.23407802601	1	182	72	21379
2	2	growth	GO:0040007	0.466	0	0.22	3.31692	-7.48738	SPS5|1.23778287963	1	185	72	21379
5	5	phosphate-containing compound metabolic process	GO:0006796	0.466	-0.97	-0.8	3.31692	-7.48738	Os05g0549100|1.23407802601;Os04g0656100|0.788589632204;Os05g0164100|1.70648312611;OJ1115_D04.2|0.784256559767;B1377B10.7|0.822805312601;SAPK10|1.29752066116;AMPD|1.48031155344;CYCT1-1|0.820276497696;OJ1316_E06.11-1|0.696668614845;Os03g0774300|0.807760141093;P0535G04.27|0.823906485671;OSJNBa0060M17.7|1.57464114833;Q53P17|1.47808896211	13	3664	72	21379
7	5,6,7	intracellular protein transport	GO:0006886	0.467	-0.17	0.04	3.31692	-7.48738	Os03g0355600|0.825201938611;Os06g0168000|0.822916666667	2	466	72	21379
7	6,7	DNA recombination	GO:0006310	0.471	0	0.22	3.31692	-7.48738	OSJNBa0057G07.1|0.800120409392	1	188	72	21379
4	4	phosphorus metabolic process	GO:0006793	0.479	-0.97	-0.8	3.31692	-7.48738	Os05g0549100|1.23407802601;Os04g0656100|0.788589632204;Os05g0164100|1.70648312611;OJ1115_D04.2|0.784256559767;B1377B10.7|0.822805312601;SAPK10|1.29752066116;AMPD|1.48031155344;CYCT1-1|0.820276497696;OJ1316_E06.11-1|0.696668614845;Os03g0774300|0.807760141093;P0535G04.27|0.823906485671;OSJNBa0060M17.7|1.57464114833;Q53P17|1.47808896211	13	3693	72	21379
6	5,6	single-organism intracellular transport	GO:1902582	0.487	-0.12	0.09	3.31692	-7.48738	Os06g0168000|0.822916666667;OSJNBb0021K20.18|1.607960199	2	484	72	21379
2	2	response to stimulus	GO:0050896	0.49	2.1	2.43	3.31692	-7.48738	HSP81-3|2.78012313105;Os03g0218500|2.07917737789;SPS5|1.23778287963;Os03g0289300|1.3746031746;OJ1115_D04.2|0.784256559767;SAPK10|1.29752066116;P0406E03.49-2|1.21065675341;HSP24.1|1.95928030303;Os03g0358100|1.55822550832;MSRA4|1.38602150538;P0535G04.27|0.823906485671;OSJNBa0057G07.1|0.800120409392	12	3426	72	21379
4	4	response to inorganic substance	GO:0010035	0.491	0	0.22	3.31692	-7.48738	P0535G04.27|0.823906485671	1	199	72	21379
7	6,7	posttranscriptional regulation of gene expression	GO:0010608	0.491	0	0.22	3.31692	-7.48738	P0684C01.5-1|1.45239159589	1	199	72	21379
6	6	translation	GO:0006412	0.492	0.09	0.32	3.31692	-7.48738	P0700F06.32|1.29784009094;P0710E05.27|0.807541899441;P0684C01.5-1|1.45239159589	3	781	72	21379
5	5	cellular protein localization	GO:0034613	0.501	-0.17	0.04	3.31692	-7.48738	Os03g0355600|0.825201938611;Os06g0168000|0.822916666667	2	497	72	21379
7	6,7	peptide biosynthetic process	GO:0043043	0.502	0.09	0.32	3.31692	-7.48738	P0700F06.32|1.29784009094;P0710E05.27|0.807541899441;P0684C01.5-1|1.45239159589	3	792	72	21379
5	5	cellular response to oxygen-containing compound	GO:1901701	0.503	0	0.22	3.31692	-7.48738	SAPK10|1.29752066116	1	206	72	21379
4	4	cellular macromolecule localization	GO:0070727	0.506	-0.17	0.04	3.31692	-7.48738	Os03g0355600|0.825201938611;Os06g0168000|0.822916666667	2	501	72	21379
8	7,8	rRNA metabolic process	GO:0016072	0.508	0	0.22	3.31692	-7.48738	Os07g0301200|1.21248986212	1	209	72	21379
9	6,8,9	rRNA processing	GO:0006364	0.508	0	0.22	3.31692	-7.48738	Os07g0301200|1.21248986212	1	209	72	21379
6	5,6	ion transmembrane transport	GO:0034220	0.517	-0.22	-0.01	3.31692	-7.48738	Os04g0656100|0.788589632204;CAX1a|0.769959404601	2	512	72	21379
5	5	peptide metabolic process	GO:0006518	0.52	0.09	0.32	3.31692	-7.48738	P0700F06.32|1.29784009094;P0710E05.27|0.807541899441;P0684C01.5-1|1.45239159589	3	814	72	21379
4	4	organic substance catabolic process	GO:1901575	0.524	0.61	0.86	3.31692	-7.48738	Os05g0549100|1.23407802601;Os03g0289300|1.3746031746;Os01g0377700|1.73379019504;ALN|0.722871452421	4	1118	72	21379
4	4	regulation of multicellular organismal development	GO:2000026	0.527	0	0.22	3.31692	-7.48738	SPS5|1.23778287963	1	221	72	21379
4	4	cell division	GO:0051301	0.527	0	0.22	3.31692	-7.48738	CYCT1-1|0.820276497696	1	221	72	21379
3	3	regulation of multicellular organismal process	GO:0051239	0.537	0	0.22	3.31692	-7.48738	SPS5|1.23778287963	1	227	72	21379
3	3	single-organism cellular process	GO:0044763	0.541	-2.76	-2.67	3.31692	-7.48738	OSJNBb0064P21.3|0.829370179949;Os05g0549100|1.23407802601;Os04g0656100|0.788589632204;SPS5|1.23778287963;Os03g0289300|1.3746031746;OJ1115_D04.2|0.784256559767;SAPK10|1.29752066116;AMPD|1.48031155344;Os07g0186400|1.24217687075;Os02g0728300|0.827335954037;Os03g0147400|0.705770793823;OSJNBa0072D21.9|0.825207656194;P0406E03.49-2|1.21065675341;P0031E09.40|1.68317677199;CYCT1-1|0.820276497696;AGO1B|1.2…	24	7117	72	21379
2	2	reproduction	GO:0000003	0.542	0	0.22	3.31692	-7.48738	Os03g0225500|1.29645015106	1	230	72	21379
9	8,9	ATP metabolic process	GO:0046034	0.542	0	0.22	3.31692	-7.48738	Os04g0656100|0.788589632204	1	230	72	21379
5	5	monosaccharide metabolic process	GO:0005996	0.548	0	0.22	3.31692	-7.48738	Os05g0164100|1.70648312611	1	234	72	21379
8	8	purine ribonucleoside triphosphate metabolic process	GO:0009205	0.549	0	0.22	3.31692	-7.48738	Os04g0656100|0.788589632204	1	235	72	21379
7	7	purine nucleoside triphosphate metabolic process	GO:0009144	0.549	0	0.22	3.31692	-7.48738	Os04g0656100|0.788589632204	1	235	72	21379
6	5,6	hydrogen transport	GO:0006818	0.552	0	0.22	3.31692	-7.48738	Os04g0656100|0.788589632204	1	237	72	21379
7	6,7	proton transport	GO:0015992	0.552	0	0.22	3.31692	-7.48738	Os04g0656100|0.788589632204	1	237	72	21379
4	4	single-organism carbohydrate metabolic process	GO:0044723	0.555	0.1	0.33	3.31692	-7.48738	Os05g0164100|1.70648312611;SPS5|1.23778287963;Os03g0224300|0.792173913043	3	857	72	21379
5	4,5	regulation of cell cycle	GO:0051726	0.559	0	0.22	3.31692	-7.48738	CYCT1-1|0.820276497696	1	241	72	21379
7	7	ribonucleoside triphosphate metabolic process	GO:0009199	0.565	0	0.22	3.31692	-7.48738	Os04g0656100|0.788589632204	1	245	72	21379
7	5,6,7	establishment of protein localization to organelle	GO:0072594	0.569	0	0.22	3.31692	-7.48738	Os06g0168000|0.822916666667	1	248	72	21379
6	6	nucleoside triphosphate metabolic process	GO:0009141	0.57	0	0.22	3.31692	-7.48738	Os04g0656100|0.788589632204	1	249	72	21379
4	4	single-organism catabolic process	GO:0044712	0.571	0.23	0.46	3.31692	-7.48738	Os05g0549100|1.23407802601;Os03g0289300|1.3746031746	2	565	72	21379
4	4	carbohydrate metabolic process	GO:0005975	0.574	-0.32	-0.12	3.31692	-7.48738	Os05g0164100|1.70648312611;SPS5|1.23778287963;24K23.3|0.830711139081;OSJNBa0041A02.19|0.789337175793;Os03g0224300|0.792173913043	5	1498	72	21379
5	5	organophosphate biosynthetic process	GO:0090407	0.578	-0.07	0.15	3.31692	-7.48738	Os04g0656100|0.788589632204;AMPD|1.48031155344	2	572	72	21379
3	3	multi-organism reproductive process	GO:0044703	0.578	0	0.22	3.31692	-7.48738	Os03g0225500|1.29645015106	1	254	72	21379
4	4	cellular catabolic process	GO:0044248	0.581	0.14	0.37	3.31692	-7.48738	Os05g0549100|1.23407802601;Os01g0377700|1.73379019504;ALN|0.722871452421	3	890	72	21379
6	6	protein localization to organelle	GO:0033365	0.586	0	0.22	3.31692	-7.48738	Os06g0168000|0.822916666667	1	260	72	21379
4	4	organelle organization	GO:0006996	0.587	0.01	0.23	3.31692	-7.48738	Os07g0186400|1.24217687075;Os06g0168000|0.822916666667;P0512C01.42|0.751201098147;OSJNBb0014M19.7|1.28071748879	4	1209	72	21379
4	4	tissue development	GO:0009888	0.589	0	0.22	3.31692	-7.48738	SPS5|1.23778287963	1	262	72	21379
3	3	catabolic process	GO:0009056	0.591	0.61	0.86	3.31692	-7.48738	Os05g0549100|1.23407802601;Os03g0289300|1.3746031746;Os01g0377700|1.73379019504;ALN|0.722871452421	4	1216	72	21379
4	4	protein metabolic process	GO:0019538	0.595	2.95	3.32	3.31692	-7.48738	HSP81-3|2.78012313105;Os05g0549100|1.23407802601;Os03g0218500|2.07917737789;OJ1115_D04.2|0.784256559767;B1377B10.7|0.822805312601;P0700F06.32|1.29784009094;P0691E06.32|1.43172779496;CAB2R|1.29350971476;SAPK10|1.29752066116;P0710E05.27|0.807541899441;Os06g0168000|0.822916666667;CYCT1-1|0.820276497696;MSRA4|1.38602150538;OJ1316_E06.11-1|0.696668614845;Os01g0377700|1.73379019504;P0535G04.27|0.823906…	19	5783	72	21379
6	6	nucleotide metabolic process	GO:0009117	0.597	-0.07	0.15	3.31692	-7.48738	Os04g0656100|0.788589632204;AMPD|1.48031155344	2	592	72	21379
3	3	regulation of developmental process	GO:0050793	0.597	0	0.22	3.31692	-7.48738	SPS5|1.23778287963	1	268	72	21379
5	5	nucleoside phosphate metabolic process	GO:0006753	0.601	-0.07	0.15	3.31692	-7.48738	Os04g0656100|0.788589632204;AMPD|1.48031155344	2	597	72	21379
7	5,7	chromatin modification	GO:0016568	0.601	0	0.22	3.31692	-7.48738	Os07g0186400|1.24217687075	1	271	72	21379
5	5	cell differentiation	GO:0030154	0.604	0	0.22	3.31692	-7.48738	Os03g0225500|1.29645015106	1	273	72	21379
6	5,6	protein transport	GO:0015031	0.611	-0.17	0.04	3.31692	-7.48738	Os03g0355600|0.825201938611;Os06g0168000|0.822916666667	2	608	72	21379
7	7	purine ribonucleoside metabolic process	GO:0046128	0.618	0	0.22	3.31692	-7.48738	Os04g0656100|0.788589632204	1	283	72	21379
5	4,5	establishment of protein localization	GO:0045184	0.62	-0.17	0.04	3.31692	-7.48738	Os03g0355600|0.825201938611;Os06g0168000|0.822916666667	2	618	72	21379
4	4	organophosphate metabolic process	GO:0019637	0.622	0.1	0.33	3.31692	-7.48738	Os04g0656100|0.788589632204;Os05g0164100|1.70648312611;AMPD|1.48031155344	3	945	72	21379
6	6	purine nucleoside metabolic process	GO:0042278	0.625	0	0.22	3.31692	-7.48738	Os04g0656100|0.788589632204	1	289	72	21379
5	5	lipid biosynthetic process	GO:0008610	0.628	-0.01	0.21	3.31692	-7.48738	SPS5|1.23778287963;Os02g0728300|0.827335954037	2	627	72	21379
5	5	ion transport	GO:0006811	0.628	-0.3	-0.1	3.31692	-7.48738	Os04g0656100|0.788589632204;CAX1a|0.769959404601;P0535G04.27|0.823906485671	3	953	72	21379
6	6	cation transport	GO:0006812	0.63	-0.22	-0.01	3.31692	-7.48738	Os04g0656100|0.788589632204;CAX1a|0.769959404601	2	629	72	21379
8	6,7,8	protein targeting	GO:0006605	0.63	0	0.22	3.31692	-7.48738	Os06g0168000|0.822916666667	1	293	72	21379
2	2	cellular component organization or biogenesis	GO:0071840	0.633	0.32	0.56	3.31692	-7.48738	Os07g0186400|1.24217687075;Os06g0168000|0.822916666667;Os11g0105400|0.77266338721;P0512C01.42|0.751201098147;OSJNBb0014M19.7|1.28071748879;P0684C01.5-1|1.45239159589;Os07g0301200|1.21248986212	7	2226	72	21379
4	4	protein localization	GO:0008104	0.635	-0.17	0.04	3.31692	-7.48738	Os03g0355600|0.825201938611;Os06g0168000|0.822916666667	2	635	72	21379
6	6	anion transport	GO:0006820	0.643	0	0.22	3.31692	-7.48738	P0535G04.27|0.823906485671	1	303	72	21379
8	7,8	ncRNA processing	GO:0034470	0.643	0	0.22	3.31692	-7.48738	Os07g0301200|1.21248986212	1	303	72	21379
4	4	single-organism cellular localization	GO:1902580	0.644	0	0.22	3.31692	-7.48738	Os06g0168000|0.822916666667	1	304	72	21379
6	6	ribonucleoside metabolic process	GO:0009119	0.646	0	0.22	3.31692	-7.48738	Os04g0656100|0.788589632204	1	306	72	21379
5	5	nucleoside metabolic process	GO:0009116	0.673	0	0.22	3.31692	-7.48738	Os04g0656100|0.788589632204	1	329	72	21379
6	6	cellular protein modification process	GO:0006464	0.677	-0.17	0.05	3.31692	-7.48738	Os05g0549100|1.23407802601;OJ1115_D04.2|0.784256559767;B1377B10.7|0.822805312601;CAB2R|1.29350971476;SAPK10|1.29752066116;CYCT1-1|0.820276497696;OJ1316_E06.11-1|0.696668614845;P0535G04.27|0.823906485671;OSJNBa0060M17.7|1.57464114833;Q53P17|1.47808896211	10	3263	72	21379
5	5	protein modification process	GO:0036211	0.677	-0.17	0.05	3.31692	-7.48738	Os05g0549100|1.23407802601;OJ1115_D04.2|0.784256559767;B1377B10.7|0.822805312601;CAB2R|1.29350971476;SAPK10|1.29752066116;CYCT1-1|0.820276497696;OJ1316_E06.11-1|0.696668614845;P0535G04.27|0.823906485671;OSJNBa0060M17.7|1.57464114833;Q53P17|1.47808896211	10	3263	72	21379
9	8,9	ubiquitin-dependent protein catabolic process	GO:0006511	0.682	0	0.22	3.31692	-7.48738	Os01g0377700|1.73379019504	1	337	72	21379
4	4	lipid metabolic process	GO:0006629	0.683	0.08	0.31	3.31692	-7.48738	SPS5|1.23778287963;Os03g0289300|1.3746031746;Os02g0728300|0.827335954037	3	1034	72	21379
8	7,8	modification-dependent protein catabolic process	GO:0019941	0.687	0	0.22	3.31692	-7.48738	Os01g0377700|1.73379019504	1	342	72	21379
6	6	modification-dependent macromolecule catabolic process	GO:0043632	0.689	0	0.22	3.31692	-7.48738	Os01g0377700|1.73379019504	1	343	72	21379
4	4	cellular developmental process	GO:0048869	0.691	0	0.22	3.31692	-7.48738	Os03g0225500|1.29645015106	1	345	72	21379
7	7	monovalent inorganic cation transport	GO:0015672	0.692	0	0.22	3.31692	-7.48738	Os04g0656100|0.788589632204	1	346	72	21379
7	6,7	DNA repair	GO:0006281	0.695	0	0.22	3.31692	-7.48738	OSJNBa0057G07.1|0.800120409392	1	349	72	21379
2	2	single-organism process	GO:0044699	0.703	-2.11	-1.99	3.31692	-7.48738	OSJNBb0064P21.3|0.829370179949;Os05g0549100|1.23407802601;Os04g0656100|0.788589632204;Os05g0164100|1.70648312611;SPS5|1.23778287963;Os03g0289300|1.3746031746;OJ1115_D04.2|0.784256559767;SAPK10|1.29752066116;AMPD|1.48031155344;Os07g0186400|1.24217687075;Os06g0168000|0.822916666667;Os02g0728300|0.827335954037;Os03g0147400|0.705770793823;OSJNBa0072D21.9|0.825207656194;P0406E03.49-2|1.21065675341;P00…	31	9727	72	21379
7	7	metal ion transport	GO:0030001	0.709	0	0.22	3.31692	-7.48738	CAX1a|0.769959404601	1	363	72	21379
2	2	developmental process	GO:0032502	0.712	0.11	0.34	3.31692	-7.48738	SPS5|1.23778287963;Os03g0225500|1.29645015106;GRF12|0.770945702985	3	1080	72	21379
6	5,6	protein complex assembly	GO:0006461	0.723	0	0.22	3.31692	-7.48738	OSJNBb0014M19.7|1.28071748879	1	377	72	21379
4	4	protein complex biogenesis	GO:0070271	0.725	0	0.22	3.31692	-7.48738	OSJNBb0014M19.7|1.28071748879	1	379	72	21379
3	3	positive regulation of metabolic process	GO:0009893	0.727	0	0.22	3.31692	-7.48738	P0654B04.31|1.25909090909	1	381	72	21379
4	4	glycosyl compound metabolic process	GO:1901657	0.731	0	0.22	3.31692	-7.48738	Os04g0656100|0.788589632204	1	386	72	21379
3	3	macromolecule localization	GO:0033036	0.736	-0.17	0.04	3.31692	-7.48738	Os03g0355600|0.825201938611;Os06g0168000|0.822916666667	2	768	72	21379
7	6,7	proteolysis involved in cellular protein catabolic process	GO:0051603	0.737	0	0.22	3.31692	-7.48738	Os01g0377700|1.73379019504	1	392	72	21379
6	6	dephosphorylation	GO:0016311	0.74	0	0.22	3.31692	-7.48738	Os03g0774300|0.807760141093	1	396	72	21379
6	6	cellular protein catabolic process	GO:0044257	0.744	0	0.22	3.31692	-7.48738	Os01g0377700|1.73379019504	1	400	72	21379
4	3,4	signal transduction	GO:0007165	0.745	0.44	0.68	3.31692	-7.48738	Os03g0289300|1.3746031746;OJ1115_D04.2|0.784256559767;SAPK10|1.29752066116;P0406E03.49-2|1.21065675341	4	1483	72	21379
5	4,5	animal organ development	GO:0048513	0.749	0	0.22	3.31692	-7.48738	SPS5|1.23778287963	1	406	72	21379
5	5	cellular response to DNA damage stimulus	GO:0006974	0.752	0	0.22	3.31692	-7.48738	OSJNBa0057G07.1|0.800120409392	1	409	72	21379
3	3	single organism signaling	GO:0044700	0.753	0.44	0.68	3.31692	-7.48738	Os03g0289300|1.3746031746;OJ1115_D04.2|0.784256559767;SAPK10|1.29752066116;P0406E03.49-2|1.21065675341	4	1501	72	21379
7	6,7	ncRNA metabolic process	GO:0034660	0.753	0	0.22	3.31692	-7.48738	Os07g0301200|1.21248986212	1	411	72	21379
2	2	signaling	GO:0023052	0.754	0.44	0.68	3.31692	-7.48738	Os03g0289300|1.3746031746;OJ1115_D04.2|0.784256559767;SAPK10|1.29752066116;P0406E03.49-2|1.21065675341	4	1503	72	21379
4	4	cellular lipid metabolic process	GO:0044255	0.756	-0.01	0.21	3.31692	-7.48738	SPS5|1.23778287963;Os02g0728300|0.827335954037	2	799	72	21379
3	3	single organism reproductive process	GO:0044702	0.787	0	0.22	3.31692	-7.48738	Os03g0225500|1.29645015106	1	454	72	21379
5	5	protein complex subunit organization	GO:0071822	0.787	0	0.22	3.31692	-7.48738	OSJNBb0014M19.7|1.28071748879	1	454	72	21379
4	4	single-organism biosynthetic process	GO:0044711	0.792	-0.26	-0.06	3.31692	-7.48738	Os04g0656100|0.788589632204;SPS5|1.23778287963;AMPD|1.48031155344;Os02g0728300|0.827335954037;Os03g0224300|0.792173913043	5	1936	72	21379
5	5	cellular macromolecule catabolic process	GO:0044265	0.804	0	0.22	3.31692	-7.48738	Os01g0377700|1.73379019504	1	478	72	21379
3	3	anatomical structure development	GO:0048856	0.809	0.21	0.44	3.31692	-7.48738	SPS5|1.23778287963;Os03g0225500|1.29645015106	2	893	72	21379
5	5	protein catabolic process	GO:0030163	0.81	0	0.22	3.31692	-7.48738	Os01g0377700|1.73379019504	1	487	72	21379
3	3	cell communication	GO:0007154	0.814	0.44	0.68	3.31692	-7.48738	Os03g0289300|1.3746031746;OJ1115_D04.2|0.784256559767;SAPK10|1.29752066116;P0406E03.49-2|1.21065675341	4	1643	72	21379
2	2	positive regulation of biological process	GO:0048518	0.819	0	0.22	3.31692	-7.48738	P0654B04.31|1.25909090909	1	501	72	21379
4	4	cell cycle	GO:0007049	0.827	0	0.22	3.31692	-7.48738	CYCT1-1|0.820276497696	1	514	72	21379
3	3	cellular component organization	GO:0016043	0.827	0.21	0.44	3.31692	-7.48738	Os07g0186400|1.24217687075;Os06g0168000|0.822916666667;P0512C01.42|0.751201098147;OSJNBb0014M19.7|1.28071748879;P0684C01.5-1|1.45239159589	5	2035	72	21379
4	4	cofactor metabolic process	GO:0051186	0.828	0	0.22	3.31692	-7.48738	Os05g0549100|1.23407802601	1	516	72	21379
3	3	developmental process involved in reproduction	GO:0003006	0.831	0	0.22	3.31692	-7.48738	Os03g0225500|1.29645015106	1	521	72	21379
6	4,5,6	hormone-mediated signaling pathway	GO:0009755	0.834	-0.01	0.21	3.31692	-7.48738	OJ1115_D04.2|0.784256559767;SAPK10|1.29752066116	2	946	72	21379
4	4	cellular response to endogenous stimulus	GO:0071495	0.835	-0.01	0.21	3.31692	-7.48738	OJ1115_D04.2|0.784256559767;SAPK10|1.29752066116	2	949	72	21379
5	5	cellular response to hormone stimulus	GO:0032870	0.835	-0.01	0.21	3.31692	-7.48738	OJ1115_D04.2|0.784256559767;SAPK10|1.29752066116	2	949	72	21379
2	2	multi-organism process	GO:0051704	0.836	0	0.22	3.31692	-7.48738	Os03g0225500|1.29645015106	1	530	72	21379
3	3	cellular response to stimulus	GO:0051716	0.84	0.2	0.43	3.31692	-7.48738	Os03g0289300|1.3746031746;OJ1115_D04.2|0.784256559767;SAPK10|1.29752066116;P0406E03.49-2|1.21065675341;OSJNBa0057G07.1|0.800120409392	5	2073	72	21379
4	4	multicellular organism development	GO:0007275	0.847	0.21	0.44	3.31692	-7.48738	SPS5|1.23778287963;Os03g0225500|1.29645015106	2	976	72	21379
3	3	single-multicellular organism process	GO:0044707	0.85	0.21	0.44	3.31692	-7.48738	SPS5|1.23778287963;Os03g0225500|1.29645015106	2	985	72	21379
5	5	cellular response to organic substance	GO:0071310	0.874	-0.01	0.21	3.31692	-7.48738	OJ1115_D04.2|0.784256559767;SAPK10|1.29752066116	2	1047	72	21379
3	3	single-organism developmental process	GO:0044767	0.874	0.21	0.44	3.31692	-7.48738	SPS5|1.23778287963;Os03g0225500|1.29645015106	2	1049	72	21379
7	6,7	transmembrane receptor protein serine/threonine kinase signaling pathway	GO:0007178	0.883	0	0.22	3.31692	-7.48738	OJ1115_D04.2|0.784256559767	1	627	72	21379
6	5,6	enzyme linked receptor protein signaling pathway	GO:0007167	0.883	0	0.22	3.31692	-7.48738	OJ1115_D04.2|0.784256559767	1	627	72	21379
4	4	cellular response to stress	GO:0033554	0.884	0	0.22	3.31692	-7.48738	OSJNBa0057G07.1|0.800120409392	1	628	72	21379
4	4	cellular response to chemical stimulus	GO:0070887	0.888	-0.01	0.21	3.31692	-7.48738	OJ1115_D04.2|0.784256559767;SAPK10|1.29752066116	2	1091	72	21379
4	4	response to hormone	GO:0009725	0.895	-0.01	0.21	3.31692	-7.48738	OJ1115_D04.2|0.784256559767;SAPK10|1.29752066116	2	1113	72	21379
2	2	multicellular organismal process	GO:0032501	0.897	0.21	0.44	3.31692	-7.48738	SPS5|1.23778287963;Os03g0225500|1.29645015106	2	1119	72	21379
5	5	macromolecule catabolic process	GO:0009057	0.899	0	0.22	3.31692	-7.48738	Os01g0377700|1.73379019504	1	668	72	21379
5	4,5	cell surface receptor signaling pathway	GO:0007166	0.9	0	0.22	3.31692	-7.48738	OJ1115_D04.2|0.784256559767	1	671	72	21379
3	3	response to endogenous stimulus	GO:0009719	0.9	-0.01	0.21	3.31692	-7.48738	OJ1115_D04.2|0.784256559767;SAPK10|1.29752066116	2	1130	72	21379
4	4	system development	GO:0048731	0.901	0	0.22	3.31692	-7.48738	SPS5|1.23778287963	1	675	72	21379
2	2	reproductive process	GO:0022414	0.903	0	0.22	3.31692	-7.48738	Os03g0225500|1.29645015106	1	680	72	21379
3	3	response to chemical	GO:0042221	0.912	-0.11	0.1	3.31692	-7.48738	OJ1115_D04.2|0.784256559767;SAPK10|1.29752066116;P0535G04.27|0.823906485671	3	1594	72	21379
8	8	protein autophosphorylation	GO:0046777	0.914	0	0.22	3.31692	-7.48738	OJ1115_D04.2|0.784256559767	1	716	72	21379
4	4	small molecule metabolic process	GO:0044281	0.922	-0.05	0.17	3.31692	-7.48738	Os04g0656100|0.788589632204;AMPD|1.48031155344;ALN|0.722871452421;OSJNBa0057D11.22|1.33650793651	4	2040	72	21379
4	4	response to organic substance	GO:0010033	0.948	-0.01	0.21	3.31692	-7.48738	OJ1115_D04.2|0.784256559767;SAPK10|1.29752066116	2	1355	72	21379
3	3	single-organism metabolic process	GO:0044710	0.963	1.71	2.01	3.31692	-7.48738	Os05g0549100|1.23407802601;Os04g0656100|0.788589632204;Os05g0164100|1.70648312611;SPS5|1.23778287963;Os03g0289300|1.3746031746;AMPD|1.48031155344;Os02g0728300|0.827335954037;Os03g0358100|1.55822550832;MSRA4|1.38602150538;ALN|0.722871452421;OSJNBa0057D11.22|1.33650793651;Os03g0224300|0.792173913043;OSJNBa0057G07.1|0.800120409392	13	5630	72	21379
2	2	metabolic process	GO:0008152	0.973	-7.35	-7.49	3.31692	-7.48738	HSP81-3|2.78012313105;Os05g0549100|1.23407802601;Os03g0218500|2.07917737789;Os04g0656100|0.788589632204;Os05g0164100|1.70648312611;SPS5|1.23778287963;Os03g0289300|1.3746031746;OJ1115_D04.2|0.784256559767;B1377B10.7|0.822805312601;P0700F06.32|1.29784009094;P0524E08.104|0.796095444685;P0691E06.32|1.43172779496;CAB2R|1.29350971476;Os02g0203000|0.816296835213;SAPK10|1.29752066116;P0644B06.33|0.730508…	56	18273	72	21379
5	5	proteolysis	GO:0006508	0.983	0.39	0.63	3.31692	-7.48738	P0691E06.32|1.43172779496;Os01g0377700|1.73379019504	2	1717	72	21379
4	4	oxidation-reduction process	GO:0055114	0.991	0.46	0.7	3.31692	-7.48738	Os03g0358100|1.55822550832;MSRA4|1.38602150538;OSJNBa0057D11.22|1.33650793651	3	2433	72	21379
6	6	carboxylic acid metabolic process	GO:0019752	0.991	0	0.22	3.31692	-7.48738	OSJNBa0057D11.22|1.33650793651	1	1365	72	21379
5	5	oxoacid metabolic process	GO:0043436	0.993	0	0.22	3.31692	-7.48738	OSJNBa0057D11.22|1.33650793651	1	1418	72	21379
4	4	organic acid metabolic process	GO:0006082	0.993	0	0.22	3.31692	-7.48738	OSJNBa0057D11.22|1.33650793651	1	1419	72	21379
6	5,6	DNA metabolic process	GO:0006259	0.998	0	0.22	3.31692	-7.48738	OSJNBa0057G07.1|0.800120409392	1	1813	72	21379

## Sheet: D-H VS ND-H
maxLevel	levels	GO_Name	GO_ID	Pvalue	PAS_Value	PAS_Zscore	max_zscore	min_zscore	Genes	Count	Pop_Hit	List_Total	Background_Genes			maxLevel	levels	GO_Name	GO_ID	Pvalue	Genes	Count	Pop_Hit	List_Total	Background_Genes			maxLevel	levels	GO_Name	GO_ID	Pvalue	Genes	Count	Pop_Hit	List_Total	Background_Genes
4	4	tropism	GO:0009606	2.75e-05	-0.1	-0.54	6.92576	-4.3346	Os12g0117400|0.530747922438;Os07g0555200|0.77729796422;OSJNBa0049H05.21-1|1.26067211626	3	55	23	21379			3	3	viral capsid	GO:0019028	0.0543	OSJNBb0049A16.15|1.34868421053	1	37	18	11949			4	4	nucleotide binding	GO:0000166	0.00223	HSP81-3|1.28990887614;Os03g0218500|1.44047239068;LOC_Os12g38430|1.29195915763;Os03g0278300|1.2014159292;P0011G08.21|1.49277158199;Os03g0827700|1.28898426323;Os11g0206700|1.22848664688;U2AF35B|1.4662027833;P0489D11.34|1.52614952615;Os03g0374575|1.38611346317;Os05g0120100|1.3829105474;P0556A05.12|1.38393202008;P0706B05.3|0.805704099822;Q53P17|0.832983927324	14	4792	31	22771
3	3	response to abiotic stimulus	GO:0009628	6.43e-05	-0.05	-0.36	6.92576	-4.3346	Os03g0218500|1.44047239068;SPS5|0.802973977695;Os12g0117400|0.530747922438;HSP24.1|1.87349128297;Os07g0555200|0.77729796422;OSJNBa0049H05.21-1|1.26067211626	6	680	23	21379			4	3,4	viral nucleocapsid	GO:0019013	0.0543	OSJNBb0049A16.15|1.34868421053	1	37	18	11949			4	4	nucleoside phosphate binding	GO:1901265	0.00223	HSP81-3|1.28990887614;Os03g0218500|1.44047239068;LOC_Os12g38430|1.29195915763;Os03g0278300|1.2014159292;P0011G08.21|1.49277158199;Os03g0827700|1.28898426323;Os11g0206700|1.22848664688;U2AF35B|1.4662027833;P0489D11.34|1.52614952615;Os03g0374575|1.38611346317;Os05g0120100|1.3829105474;P0556A05.12|1.38393202008;P0706B05.3|0.805704099822;Q53P17|0.832983927324	14	4792	31	22771
5	5	gravitropism	GO:0009630	0.00111	0.01	-0.14	6.92576	-4.3346	Os07g0555200|0.77729796422;OSJNBa0049H05.21-1|1.26067211626	2	46	23	21379			2	2	virion	GO:0019012	0.0629	OSJNBb0049A16.15|1.34868421053	1	43	18	11949			3	3	small molecule binding	GO:0036094	0.00271	HSP81-3|1.28990887614;Os03g0218500|1.44047239068;LOC_Os12g38430|1.29195915763;Os03g0278300|1.2014159292;P0011G08.21|1.49277158199;Os03g0827700|1.28898426323;Os11g0206700|1.22848664688;U2AF35B|1.4662027833;P0489D11.34|1.52614952615;Os03g0374575|1.38611346317;Os05g0120100|1.3829105474;P0556A05.12|1.38393202008;P0706B05.3|0.805704099822;Q53P17|0.832983927324	14	4887	31	22771
4	4	response to gravity	GO:0009629	0.00116	0.01	-0.14	6.92576	-4.3346	Os07g0555200|0.77729796422;OSJNBa0049H05.21-1|1.26067211626	2	47	23	21379			2	2	virion part	GO:0044423	0.0629	OSJNBb0049A16.15|1.34868421053	1	43	18	11949			8	7,8	sucrose-phosphate synthase activity	GO:0046524	0.00679	SPS5|0.802973977695	1	5	31	22771
7	6,7	cytokinesis by cell plate formation	GO:0000911	0.00228	0.01	-0.14	6.92576	-4.3346	Os07g0555200|0.77729796422;OSJNBa0049H05.21-1|1.26067211626	2	66	23	21379			4	4	nucleosome	GO:0000786	0.0853	OSJNBb0014M19.7|1.29110840438	1	59	18	11949			7	7	translation initiation factor activity	GO:0003743	0.00881	Os07g0555200|0.77729796422;OSJNBa0049H05.21-1|1.26067211626	2	104	31	22771
6	5,6	mitotic cytokinesis	GO:0000281	0.0027	0.01	-0.14	6.92576	-4.3346	Os07g0555200|0.77729796422;OSJNBa0049H05.21-1|1.26067211626	2	72	23	21379			3	3	DNA packaging complex	GO:0044815	0.0895	OSJNBb0014M19.7|1.29110840438	1	62	18	11949			5	5	G-protein beta/gamma-subunit complex binding	GO:0031683	0.0108	Os11g0206700|1.22848664688	1	8	31	22771
5	4,5	cytokinetic process	GO:0032506	0.0027	0.01	-0.14	6.92576	-4.3346	Os07g0555200|0.77729796422;OSJNBa0049H05.21-1|1.26067211626	2	72	23	21379			6	4,5,6	endoplasmic reticulum	GO:0005783	0.0981	Os05g0526400|1.31534883721;Os01g0377700|1.31379897785	2	354	18	11949			4	4	nucleic acid binding	GO:0003676	0.0117	LOC_Os12g38430|1.29195915763;Os03g0278300|1.2014159292;P0011G08.21|1.49277158199;Os03g0827700|1.28898426323;U2AF35B|1.4662027833;Os09g0494300|0.816544885177;P0025F03.25|1.34309266629;OSJNBb0014M19.7|1.29110840438;Os03g0374575|1.38611346317;Os05g0120100|1.3829105474;Os07g0555200|0.77729796422;P0556A05.12|1.38393202008;OSJNBa0049H05.21-1|1.26067211626;Os04g0438700|1.28094620868	14	5702	31	22771
6	5,6	mitotic cytokinetic process	GO:1902410	0.0027	0.01	-0.14	6.92576	-4.3346	Os07g0555200|0.77729796422;OSJNBa0049H05.21-1|1.26067211626	2	72	23	21379			3	3	protein-DNA complex	GO:0032993	0.107	OSJNBb0014M19.7|1.29110840438	1	75	18	11949			11	9,10,11	calcium:proton antiporter activity	GO:0015369	0.0122	CAX1a|0.828243021346	1	9	31	22771
5	5	cytoskeleton-dependent cytokinesis	GO:0061640	0.0027	0.01	-0.14	6.92576	-4.3346	Os07g0555200|0.77729796422;OSJNBa0049H05.21-1|1.26067211626	2	72	23	21379			6	5,6	chromatin	GO:0000785	0.125	OSJNBb0014M19.7|1.29110840438	1	88	18	11949			9	8,9	metal ion:proton antiporter activity	GO:0051139	0.0122	CAX1a|0.828243021346	1	9	31	22771
4	4	cytokinesis	GO:0000910	0.00428	0.01	-0.14	6.92576	-4.3346	Os07g0555200|0.77729796422;OSJNBa0049H05.21-1|1.26067211626	2	91	23	21379			4	4	cytoplasm	GO:0005737	0.168	HSP81-3|1.28990887614;Os03g0699700|1.42091616249;Os03g0827700|1.28898426323;HSP24.1|1.87349128297;Os05g0526400|1.31534883721;CAX1a|0.828243021346;OSJNBa0017N12.10|0.82941371315;Os01g0377700|1.31379897785;OSJNBa0049H05.21-1|1.26067211626	9	4344	18	11949			10	8,9,10	calcium:cation antiporter activity	GO:0015368	0.0122	CAX1a|0.828243021346	1	9	31	22771
7	4,7	translational initiation	GO:0006413	0.00629	0.01	-0.14	6.92576	-4.3346	Os07g0555200|0.77729796422;OSJNBa0049H05.21-1|1.26067211626	2	111	23	21379			4	4	integral component of membrane	GO:0016021	0.204	Os05g0526400|1.31534883721;CAX1a|0.828243021346;P0016H04.12|1.2870571222;P0031E09.40|0.715984513274;P0706B05.3|0.805704099822;NIP2-2|1.30907754502	6	2700	18	11949			5	5	RNA binding	GO:0003723	0.0203	Os03g0827700|1.28898426323;U2AF35B|1.4662027833;Os07g0555200|0.77729796422;OSJNBa0049H05.21-1|1.26067211626	4	776	31	22771
2	2	response to stimulus	GO:0050896	0.00659	0.6	2.02	6.92576	-4.3346	HSP81-3|1.28990887614;Os03g0218500|1.44047239068;SPS5|0.802973977695;Os12g0117400|0.530747922438;Os11g0206700|1.22848664688;HSP24.1|1.87349128297;Os07g0555200|0.77729796422;OSJNBa0049H05.21-1|1.26067211626;P0435E12.42|0.753344034243	9	3426	23	21379			3	3	intrinsic component of membrane	GO:0031224	0.215	Os05g0526400|1.31534883721;CAX1a|0.828243021346;P0016H04.12|1.2870571222;P0031E09.40|0.715984513274;P0706B05.3|0.805704099822;NIP2-2|1.30907754502	6	2742	18	11949			6	6	translation factor activity, RNA binding	GO:0008135	0.0211	Os07g0555200|0.77729796422;OSJNBa0049H05.21-1|1.26067211626	2	165	31	22771
4	4	response to heat	GO:0009408	0.00732	0.43	1.39	6.92576	-4.3346	Os03g0218500|1.44047239068;HSP24.1|1.87349128297	2	120	23	21379			5	4,5	chromosomal part	GO:0044427	0.218	OSJNBb0014M19.7|1.29110840438	1	162	18	11949			9	9	calcium ion transmembrane transporter activity	GO:0015085	0.0401	CAX1a|0.828243021346	1	30	31	22771
4	4	microtubule cytoskeleton organization	GO:0000226	0.00829	0.01	-0.14	6.92576	-4.3346	Os07g0555200|0.77729796422;OSJNBa0049H05.21-1|1.26067211626	2	128	23	21379			3	3	intracellular part	GO:0044424	0.218	HSP81-3|1.28990887614;Os03g0699700|1.42091616249;Os03g0827700|1.28898426323;U2AF35B|1.4662027833;Os09g0494300|0.816544885177;HSP24.1|1.87349128297;OSJNBb0014M19.7|1.29110840438;Os05g0526400|1.31534883721;CAX1a|0.828243021346;OSJNBa0017N12.10|0.82941371315;Os01g0377700|1.31379897785;OSJNBb0049A16.15|1.34868421053;OSJNBa0049H05.21-1|1.26067211626	13	7216	18	11949			3	3	organic cyclic compound binding	GO:0097159	0.0427	HSP81-3|1.28990887614;Os03g0218500|1.44047239068;LOC_Os12g38430|1.29195915763;Os03g0278300|1.2014159292;P0011G08.21|1.49277158199;Os03g0827700|1.28898426323;Os11g0206700|1.22848664688;U2AF35B|1.4662027833;Os09g0494300|0.816544885177;P0025F03.25|1.34309266629;OSJNBb0014M19.7|1.29110840438;P0489D11.34|1.52614952615;Os03g0374575|1.38611346317;Os05g0120100|1.3829105474;Os07g0555200|0.77729796422;P055…	20	10819	31	22771
3	3	response to external stimulus	GO:0009605	0.00848	-0.1	-0.54	6.92576	-4.3346	Os12g0117400|0.530747922438;Os07g0555200|0.77729796422;OSJNBa0049H05.21-1|1.26067211626	3	396	23	21379			4	4	bounding membrane of organelle	GO:0098588	0.222	Os05g0526400|1.31534883721;CAX1a|0.828243021346	2	590	18	11949			3	3	heterocyclic compound binding	GO:1901363	0.0427	HSP81-3|1.28990887614;Os03g0218500|1.44047239068;LOC_Os12g38430|1.29195915763;Os03g0278300|1.2014159292;P0011G08.21|1.49277158199;Os03g0827700|1.28898426323;Os11g0206700|1.22848664688;U2AF35B|1.4662027833;Os09g0494300|0.816544885177;P0025F03.25|1.34309266629;OSJNBb0014M19.7|1.29110840438;P0489D11.34|1.52614952615;Os03g0374575|1.38611346317;Os05g0120100|1.3829105474;Os07g0555200|0.77729796422;P055…	20	10819	31	22771
7	6,7	sucrose biosynthetic process	GO:0005986	0.00858	0	-0.17	6.92576	-4.3346	SPS5|0.802973977695	1	8	23	21379			5	4,5	vacuolar membrane	GO:0005774	0.223	CAX1a|0.828243021346	1	166	18	11949			8	7,8	cation:cation antiporter activity	GO:0015491	0.044	CAX1a|0.828243021346	1	33	31	22771
6	4,6	response to hypoxia	GO:0001666	0.0118	0	-0.17	6.92576	-4.3346	SPS5|0.802973977695	1	11	23	21379			7	4,5,6,7	vacuolar part	GO:0044437	0.223	CAX1a|0.828243021346	1	166	18	11949			10	8,10	solute:proton antiporter activity	GO:0015299	0.0672	CAX1a|0.828243021346	1	51	31	22771
5	5	phototropism	GO:0009638	0.0118	0	-0.17	6.92576	-4.3346	Os12g0117400|0.530747922438	1	11	23	21379			4	3,4	endoplasmic reticulum membrane	GO:0005789	0.243	Os05g0526400|1.31534883721	1	183	18	11949			7	7	solute:cation antiporter activity	GO:0015298	0.0672	CAX1a|0.828243021346	1	51	31	22771
5	5	response to decreased oxygen levels	GO:0036293	0.0139	0	-0.17	6.92576	-4.3346	SPS5|0.802973977695	1	13	23	21379			3	3	nuclear outer membrane-endoplasmic reticulum membrane network	GO:0042175	0.244	Os05g0526400|1.31534883721	1	184	18	11949			5	5	oxidoreductase activity, acting on single donors with incorporation of molecular oxygen, incorporation of two atoms of oxygen	GO:0016702	0.0685	Os03g0699700|1.42091616249	1	52	31	22771
4	4	response to oxygen levels	GO:0070482	0.015	0	-0.17	6.92576	-4.3346	SPS5|0.802973977695	1	14	23	21379			5	4,5	endoplasmic reticulum part	GO:0044432	0.259	Os05g0526400|1.31534883721	1	197	18	11949			8	8	divalent inorganic cation transmembrane transporter activity	GO:0072509	0.0849	CAX1a|0.828243021346	1	65	31	22771
4	4	mitotic cell cycle process	GO:1903047	0.0167	0.01	-0.14	6.92576	-4.3346	Os07g0555200|0.77729796422;OSJNBa0049H05.21-1|1.26067211626	2	185	23	21379			5	4,5	cytoplasmic part	GO:0044444	0.272	Os03g0827700|1.28898426323;HSP24.1|1.87349128297;Os05g0526400|1.31534883721;CAX1a|0.828243021346;OSJNBa0017N12.10|0.82941371315;Os01g0377700|1.31379897785;OSJNBa0049H05.21-1|1.26067211626	7	3562	18	11949			2	2	binding	GO:0005488	0.0862	HSP81-3|1.28990887614;Os03g0218500|1.44047239068;LOC_Os12g38430|1.29195915763;Os03g0278300|1.2014159292;Os03g0699700|1.42091616249;P0011G08.21|1.49277158199;Os03g0827700|1.28898426323;Os11g0206700|1.22848664688;U2AF35B|1.4662027833;Os09g0494300|0.816544885177;P0025F03.25|1.34309266629;OSJNBb0014M19.7|1.29110840438;P0489D11.34|1.52614952615;B1370C05.34-1|1.20717628705;Os03g0374575|1.38611346317;Os…	24	14627	31	22771
8	7,8	galactolipid biosynthetic process	GO:0019375	0.0171	0	-0.17	6.92576	-4.3346	SPS5|0.802973977695	1	16	23	21379			6	5,6	chromosome	GO:0005694	0.282	OSJNBb0014M19.7|1.29110840438	1	218	18	11949			4	4	oxidoreductase activity, acting on single donors with incorporation of molecular oxygen	GO:0016701	0.0973	Os03g0699700|1.42091616249	1	75	31	22771
7	7	galactolipid metabolic process	GO:0019374	0.0171	0	-0.17	6.92576	-4.3346	SPS5|0.802973977695	1	16	23	21379			4	4	intracellular ribonucleoprotein complex	GO:0030529	0.312	OSJNBa0017N12.10|0.82941371315;OSJNBb0049A16.15|1.34868421053	2	748	18	11949			7	7	nucleoside-triphosphatase activity	GO:0017111	0.112	Os03g0827700|1.28898426323;Os11g0206700|1.22848664688;P0706B05.3|0.805704099822	3	864	31	22771
5	5	heat acclimation	GO:0010286	0.0192	0	-0.17	6.92576	-4.3346	Os03g0218500|1.44047239068	1	18	23	21379			7	6,7	chloroplast envelope	GO:0009941	0.321	Os03g0827700|1.28898426323	1	254	18	11949			4	4	calmodulin binding	GO:0005516	0.114	P0435E12.42|0.753344034243	1	89	31	22771
4	4	cell division	GO:0051301	0.0233	0.01	-0.14	6.92576	-4.3346	Os07g0555200|0.77729796422;OSJNBa0049H05.21-1|1.26067211626	2	221	23	21379			7	6,7	chloroplast stroma	GO:0009570	0.323	Os03g0827700|1.28898426323	1	256	18	11949			4	4	active transmembrane transporter activity	GO:0022804	0.12	CAX1a|0.828243021346;P0706B05.3|0.805704099822	2	440	31	22771
5	5	cytoskeleton organization	GO:0007010	0.0249	0.01	-0.14	6.92576	-4.3346	Os07g0555200|0.77729796422;OSJNBa0049H05.21-1|1.26067211626	2	229	23	21379			2	2	membrane part	GO:0044425	0.326	Os05g0526400|1.31534883721;CAX1a|0.828243021346;P0016H04.12|1.2870571222;P0031E09.40|0.715984513274;P0706B05.3|0.805704099822;NIP2-2|1.30907754502	6	3134	18	11949			6	6	pyrophosphatase activity	GO:0016462	0.121	Os03g0827700|1.28898426323;Os11g0206700|1.22848664688;P0706B05.3|0.805704099822	3	897	31	22771
3	3	microtubule-based process	GO:0007017	0.0274	0.01	-0.14	6.92576	-4.3346	Os07g0555200|0.77729796422;OSJNBa0049H05.21-1|1.26067211626	2	241	23	21379			3	3	organelle membrane	GO:0031090	0.326	Os05g0526400|1.31534883721;CAX1a|0.828243021346	2	772	18	11949			5	5	hydrolase activity, acting on acid anhydrides, in phosphorus-containing anhydrides	GO:0016818	0.124	Os03g0827700|1.28898426323;Os11g0206700|1.22848664688;P0706B05.3|0.805704099822	3	904	31	22771
4	4	response to temperature stimulus	GO:0009266	0.0285	0.43	1.39	6.92576	-4.3346	Os03g0218500|1.44047239068;HSP24.1|1.87349128297	2	246	23	21379			6	5,6	plastid stroma	GO:0009532	0.33	Os03g0827700|1.28898426323	1	263	18	11949			4	4	hydrolase activity, acting on acid anhydrides	GO:0016817	0.128	Os03g0827700|1.28898426323;Os11g0206700|1.22848664688;P0706B05.3|0.805704099822	3	918	31	22771
3	3	protein folding	GO:0006457	0.0295	0.27	0.8	6.92576	-4.3346	HSP81-3|1.28990887614;Os03g0218500|1.44047239068	2	251	23	21379			6	5,6	plastid envelope	GO:0009526	0.332	Os03g0827700|1.28898426323	1	265	18	11949			4	4	unfolded protein binding	GO:0051082	0.136	HSP81-3|1.28990887614	1	107	31	22771
7	5,6,7	sucrose metabolic process	GO:0005985	0.0308	0	-0.17	6.92576	-4.3346	SPS5|0.802973977695	1	29	23	21379			3	3	intracellular	GO:0005622	0.336	HSP81-3|1.28990887614;Os03g0699700|1.42091616249;Os03g0827700|1.28898426323;U2AF35B|1.4662027833;Os09g0494300|0.816544885177;HSP24.1|1.87349128297;OSJNBb0014M19.7|1.29110840438;Os05g0526400|1.31534883721;CAX1a|0.828243021346;OSJNBa0017N12.10|0.82941371315;Os01g0377700|1.31379897785;OSJNBb0049A16.15|1.34868421053;OSJNBa0049H05.21-1|1.26067211626	13	7699	18	11949			4	4	protein complex binding	GO:0032403	0.171	Os11g0206700|1.22848664688	1	137	31	22771
3	3	response to stress	GO:0006950	0.0316	0.22	0.62	6.92576	-4.3346	HSP81-3|1.28990887614;Os03g0218500|1.44047239068;SPS5|0.802973977695;HSP24.1|1.87349128297;P0435E12.42|0.753344034243	5	1697	23	21379			3	3	endomembrane system	GO:0012505	0.339	Os05g0526400|1.31534883721;Os01g0377700|1.31379897785	2	796	18	11949			8	8	GTPase activity	GO:0003924	0.186	Os11g0206700|1.22848664688	1	151	31	22771
10	8,9,10	calcium ion transmembrane transport	GO:0070588	0.0318	0	-0.17	6.92576	-4.3346	CAX1a|0.828243021346	1	30	23	21379			6	5,6	vacuole	GO:0005773	0.348	CAX1a|0.828243021346	1	280	18	11949			9	9	hydrogen ion transmembrane transporter activity	GO:0015078	0.19	CAX1a|0.828243021346	1	154	31	22771
8	6,8	nucleosome assembly	GO:0006334	0.0328	0	-0.17	6.92576	-4.3346	OSJNBb0014M19.7|1.29110840438	1	31	23	21379			3	3	whole membrane	GO:0098805	0.373	CAX1a|0.828243021346	1	306	18	11949			6	6	antiporter activity	GO:0015297	0.195	CAX1a|0.828243021346	1	159	31	22771
5	4,5	G-protein coupled receptor signaling pathway	GO:0007186	0.0328	0	-0.17	6.92576	-4.3346	Os11g0206700|1.22848664688	1	31	23	21379			4	3,4	intracellular organelle part	GO:0044446	0.476	Os03g0827700|1.28898426323;OSJNBb0014M19.7|1.29110840438;Os05g0526400|1.31534883721;CAX1a|0.828243021346	4	2326	18	11949			5	5	purine ribonucleoside triphosphate binding	GO:0035639	0.201	HSP81-3|1.28990887614;Os03g0218500|1.44047239068;Os03g0827700|1.28898426323;Os11g0206700|1.22848664688;P0489D11.34|1.52614952615;P0706B05.3|0.805704099822;Q53P17|0.832983927324	7	3559	31	22771
7	5,7	regulation of meristem growth	GO:0010075	0.036	0	-0.17	6.92576	-4.3346	SPS5|0.802973977695	1	34	23	21379			2	2	organelle part	GO:0044422	0.485	Os03g0827700|1.28898426323;OSJNBb0014M19.7|1.29110840438;Os05g0526400|1.31534883721;CAX1a|0.828243021346	4	2352	18	11949			11	6,11	ATPase activity, coupled to transmembrane movement of substances	GO:0042626	0.202	P0706B05.3|0.805704099822	1	165	31	22771
5	5	fatty acid metabolic process	GO:0006631	0.0363	0.25	0.75	6.92576	-4.3346	Os03g0699700|1.42091616249;OSJNBa0049H05.21-1|1.26067211626	2	281	23	21379			5	4,5	organelle envelope	GO:0031967	0.501	Os03g0827700|1.28898426323	1	452	18	11949			5	5	transferase activity, transferring hexosyl groups	GO:0016758	0.206	SPS5|0.802973977695;P0025A05.8|1.27267525036	2	619	31	22771
5	5	mitotic cell cycle	GO:0000278	0.0366	0.01	-0.14	6.92576	-4.3346	Os07g0555200|0.77729796422;OSJNBa0049H05.21-1|1.26067211626	2	282	23	21379			3	3	envelope	GO:0031975	0.505	Os03g0827700|1.28898426323	1	458	18	11949			5	5	hydrolase activity, acting on acid anhydrides, catalyzing transmembrane movement of substances	GO:0016820	0.209	P0706B05.3|0.805704099822	1	171	31	22771
7	5,7	nucleosome organization	GO:0034728	0.037	0	-0.17	6.92576	-4.3346	OSJNBb0014M19.7|1.29110840438	1	35	23	21379			6	5,6	cytosol	GO:0005829	0.515	OSJNBa0049H05.21-1|1.26067211626	1	470	18	11949			8	8	metal ion transmembrane transporter activity	GO:0046873	0.213	CAX1a|0.828243021346	1	175	31	22771
10	5,6,7,8,9,10	protein import into peroxisome matrix	GO:0016558	0.038	0	-0.17	6.92576	-4.3346	OSJNBa0049H05.21-1|1.26067211626	1	36	23	21379			2	2	cell part	GO:0044464	0.519	HSP81-3|1.28990887614;SPS5|0.802973977695;Os03g0699700|1.42091616249;Os03g0827700|1.28898426323;U2AF35B|1.4662027833;Os09g0494300|0.816544885177;HSP24.1|1.87349128297;OSJNBb0014M19.7|1.29110840438;Os05g0526400|1.31534883721;CAX1a|0.828243021346;OSJNBa0017N12.10|0.82941371315;Os01g0377700|1.31379897785;OSJNBb0049A16.15|1.34868421053;OSJNBa0049H05.21-1|1.26067211626	14	8964	18	11949			3	3	lipid binding	GO:0008289	0.214	B1370C05.34-1|1.20717628705	1	176	31	22771
5	5	chromatin assembly	GO:0031497	0.038	0	-0.17	6.92576	-4.3346	OSJNBb0014M19.7|1.29110840438	1	36	23	21379			2	2	membrane	GO:0016020	0.523	SPS5|0.802973977695;Os03g0827700|1.28898426323;Os05g0526400|1.31534883721;CAX1a|0.828243021346;P0016H04.12|1.2870571222;P0031E09.40|0.715984513274;P0706B05.3|0.805704099822;NIP2-2|1.30907754502	8	5078	18	11949			5	5	primary active transmembrane transporter activity	GO:0015399	0.218	P0706B05.3|0.805704099822	1	180	31	22771
6	4,5,6	meristem growth	GO:0035266	0.0391	0	-0.17	6.92576	-4.3346	SPS5|0.802973977695	1	37	23	21379			3	3	non-membrane-bounded organelle	GO:0043228	0.533	OSJNBb0014M19.7|1.29110840438;OSJNBa0017N12.10|0.82941371315	2	1159	18	11949			6	6	P-P-bond-hydrolysis-driven transmembrane transporter activity	GO:0015405	0.218	P0706B05.3|0.805704099822	1	180	31	22771
6	4,5,6	transmembrane transport	GO:0055085	0.0394	-0.42	-1.71	6.92576	-4.3346	CAX1a|0.828243021346;P0031E09.40|0.715984513274;P0706B05.3|0.805704099822;OSJNBa0049H05.21-1|1.26067211626	4	1222	23	21379			5	4,5	intracellular non-membrane-bounded organelle	GO:0043232	0.533	OSJNBb0014M19.7|1.29110840438;OSJNBa0017N12.10|0.82941371315	2	1159	18	11949			5	5	DNA binding	GO:0003677	0.221	U2AF35B|1.4662027833;Os09g0494300|0.816544885177;P0025F03.25|1.34309266629;OSJNBb0014M19.7|1.29110840438;Os04g0438700|1.28094620868	5	2391	31	22771
6	5,6	disaccharide biosynthetic process	GO:0046351	0.0401	0	-0.17	6.92576	-4.3346	SPS5|0.802973977695	1	38	23	21379			5	4,5	intracellular membrane-bounded organelle	GO:0043231	0.548	Os03g0827700|1.28898426323;U2AF35B|1.4662027833;Os09g0494300|0.816544885177;HSP24.1|1.87349128297;OSJNBb0014M19.7|1.29110840438;Os05g0526400|1.31534883721;CAX1a|0.828243021346;Os01g0377700|1.31379897785	8	5162	18	11949			10	10	ATPase activity, coupled to movement of substances	GO:0043492	0.224	P0706B05.3|0.805704099822	1	185	31	22771
6	6	protein-DNA complex assembly	GO:0065004	0.0432	0	-0.17	6.92576	-4.3346	OSJNBb0014M19.7|1.29110840438	1	41	23	21379			3	3	membrane-bounded organelle	GO:0043227	0.554	Os03g0827700|1.28898426323;U2AF35B|1.4662027833;Os09g0494300|0.816544885177;HSP24.1|1.87349128297;OSJNBb0014M19.7|1.29110840438;Os05g0526400|1.31534883721;CAX1a|0.828243021346;Os01g0377700|1.31379897785	8	5183	18	11949			7	6,7	UDP-glucosyltransferase activity	GO:0035251	0.229	SPS5|0.802973977695	1	190	31	22771
7	7	DNA packaging	GO:0006323	0.0442	0	-0.17	6.92576	-4.3346	OSJNBb0014M19.7|1.29110840438	1	42	23	21379			6	5,6	ribosome	GO:0005840	0.556	OSJNBa0017N12.10|0.82941371315	1	526	18	11949			6	6	glucosyltransferase activity	GO:0046527	0.234	SPS5|0.802973977695	1	195	31	22771
9	6,7,8,9	protein targeting to peroxisome	GO:0006625	0.0442	0	-0.17	6.92576	-4.3346	OSJNBa0049H05.21-1|1.26067211626	1	42	23	21379			6	5,6	mitochondrion	GO:0005739	0.556	HSP24.1|1.87349128297	1	526	18	11949			3	3	macromolecular complex binding	GO:0044877	0.235	Os11g0206700|1.22848664688	1	196	31	22771
7	5,6,7	protein localization to peroxisome	GO:0072662	0.0442	0	-0.17	6.92576	-4.3346	OSJNBa0049H05.21-1|1.26067211626	1	42	23	21379			2	2	cell	GO:0005623	0.558	HSP81-3|1.28990887614;SPS5|0.802973977695;Os03g0699700|1.42091616249;Os03g0827700|1.28898426323;U2AF35B|1.4662027833;Os09g0494300|0.816544885177;HSP24.1|1.87349128297;OSJNBb0014M19.7|1.29110840438;Os05g0526400|1.31534883721;CAX1a|0.828243021346;OSJNBa0017N12.10|0.82941371315;Os01g0377700|1.31379897785;OSJNBb0049A16.15|1.34868421053;OSJNBa0049H05.21-1|1.26067211626	14	9080	18	11949			7	7	zinc ion binding	GO:0008270	0.237	P0011G08.21|1.49277158199;Os03g0827700|1.28898426323;Os09g0494300|0.816544885177;P0025F03.25|1.34309266629;Os05g0120100|1.3829105474	5	2454	31	22771
8	6,7,8	establishment of protein localization to peroxisome	GO:0072663	0.0442	0	-0.17	6.92576	-4.3346	OSJNBa0049H05.21-1|1.26067211626	1	42	23	21379			4	3,4	intracellular organelle	GO:0043229	0.563	Os03g0827700|1.28898426323;U2AF35B|1.4662027833;Os09g0494300|0.816544885177;HSP24.1|1.87349128297;OSJNBb0014M19.7|1.29110840438;Os05g0526400|1.31534883721;CAX1a|0.828243021346;OSJNBa0017N12.10|0.82941371315;Os01g0377700|1.31379897785	9	5867	18	11949			4	4	dioxygenase activity	GO:0051213	0.255	Os03g0699700|1.42091616249	1	215	31	22771
6	5,6	peroxisomal transport	GO:0043574	0.0453	0	-0.17	6.92576	-4.3346	OSJNBa0049H05.21-1|1.26067211626	1	43	23	21379			2	2	organelle	GO:0043226	0.569	Os03g0827700|1.28898426323;U2AF35B|1.4662027833;Os09g0494300|0.816544885177;HSP24.1|1.87349128297;OSJNBb0014M19.7|1.29110840438;Os05g0526400|1.31534883721;CAX1a|0.828243021346;OSJNBa0017N12.10|0.82941371315;Os01g0377700|1.31379897785	9	5889	18	11949			3	3	ion binding	GO:0043167	0.259	HSP81-3|1.28990887614;Os03g0218500|1.44047239068;Os03g0699700|1.42091616249;P0011G08.21|1.49277158199;Os03g0827700|1.28898426323;Os11g0206700|1.22848664688;U2AF35B|1.4662027833;Os09g0494300|0.816544885177;P0025F03.25|1.34309266629;P0489D11.34|1.52614952615;Os05g0120100|1.3829105474;P0031E09.40|0.715984513274;P0706B05.3|0.805704099822;Os04g0438700|1.28094620868;Q53P17|0.832983927324	15	9363	31	22771
3	3	cell cycle process	GO:0022402	0.047	0.01	-0.14	6.92576	-4.3346	Os07g0555200|0.77729796422;OSJNBa0049H05.21-1|1.26067211626	2	324	23	21379			6	5,6	nucleus	GO:0005634	0.578	Os03g0827700|1.28898426323;U2AF35B|1.4662027833;Os09g0494300|0.816544885177;OSJNBb0014M19.7|1.29110840438	4	2615	18	11949			5	5	metal ion binding	GO:0046872	0.262	Os03g0699700|1.42091616249;P0011G08.21|1.49277158199;Os03g0827700|1.28898426323;U2AF35B|1.4662027833;Os09g0494300|0.816544885177;P0025F03.25|1.34309266629;Os05g0120100|1.3829105474;P0031E09.40|0.715984513274;Os04g0438700|1.28094620868	9	5190	31	22771
5	5	protein-DNA complex subunit organization	GO:0071824	0.0473	0	-0.17	6.92576	-4.3346	OSJNBb0014M19.7|1.29110840438	1	45	23	21379			6	5,6	chloroplast part	GO:0044434	0.594	Os03g0827700|1.28898426323	1	584	18	11949			4	4	cation binding	GO:0043169	0.266	Os03g0699700|1.42091616249;P0011G08.21|1.49277158199;Os03g0827700|1.28898426323;U2AF35B|1.4662027833;Os09g0494300|0.816544885177;P0025F03.25|1.34309266629;Os05g0120100|1.3829105474;P0031E09.40|0.715984513274;Os04g0438700|1.28094620868	9	5211	31	22771
6	4,6	response to virus	GO:0009615	0.0473	0	-0.17	6.92576	-4.3346	Os07g0555200|0.77729796422	1	45	23	21379			5	4,5	plastid part	GO:0044435	0.601	Os03g0827700|1.28898426323	1	594	18	11949			8	8	helicase activity	GO:0004386	0.274	Os03g0827700|1.28898426323	1	234	31	22771
6	6	oligosaccharide biosynthetic process	GO:0009312	0.0473	0	-0.17	6.92576	-4.3346	SPS5|0.802973977695	1	45	23	21379			2	2	macromolecular complex	GO:0032991	0.697	OSJNBb0014M19.7|1.29110840438;OSJNBa0017N12.10|0.82941371315;OSJNBb0049A16.15|1.34868421053	3	2285	18	11949			8	8	monovalent inorganic cation transmembrane transporter activity	GO:0015077	0.279	CAX1a|0.828243021346	1	239	31	22771
9	9	calcium ion transport	GO:0006816	0.0494	0	-0.17	6.92576	-4.3346	CAX1a|0.828243021346	1	47	23	21379			7	6,7	chloroplast	GO:0009507	0.81	Os03g0827700|1.28898426323	1	1051	18	11949			6	6	ATP binding	GO:0005524	0.28	HSP81-3|1.28990887614;Os03g0218500|1.44047239068;Os03g0827700|1.28898426323;P0489D11.34|1.52614952615;P0706B05.3|0.805704099822;Q53P17|0.832983927324	6	3266	31	22771
6	6	translation	GO:0006412	0.05	-0.1	-0.54	6.92576	-4.3346	OSJNBa0017N12.10|0.82941371315;Os07g0555200|0.77729796422;OSJNBa0049H05.21-1|1.26067211626	3	781	23	21379			6	5,6	plastid	GO:0009536	0.819	Os03g0827700|1.28898426323	1	1083	18	11949			2	2	transporter activity	GO:0005215	0.282	CAX1a|0.828243021346;P0706B05.3|0.805704099822;NIP2-2|1.30907754502	3	1361	31	22771
7	7	oxylipin biosynthetic process	GO:0031408	0.0504	0	-0.17	6.92576	-4.3346	Os03g0699700|1.42091616249	1	48	23	21379			3	3	plasma membrane	GO:0005886	0.87	SPS5|0.802973977695	1	1278	18	11949			4	4	transferase activity, transferring glycosyl groups	GO:0016757	0.287	SPS5|0.802973977695;P0025A05.8|1.27267525036	2	779	31	22771
7	5,7	chromatin assembly or disassembly	GO:0006333	0.0504	0	-0.17	6.92576	-4.3346	OSJNBb0014M19.7|1.29110840438	1	48	23	21379			3	3	protein complex	GO:0043234	0.923	OSJNBb0014M19.7|1.29110840438	1	1583	18	11949			2	2	signal transducer activity	GO:0004871	0.287	Os12g0117400|0.530747922438;Os11g0206700|1.22848664688	2	780	31	22771
6	4,6	regulation of meristem development	GO:0048509	0.0504	0	-0.17	6.92576	-4.3346	SPS5|0.802973977695	1	48	23	21379			3	3	cell periphery	GO:0071944	0.926	SPS5|0.802973977695	1	1611	18	11949			2	2	molecular transducer activity	GO:0060089	0.29	Os12g0117400|0.530747922438;Os11g0206700|1.22848664688	2	785	31	22771
6	6	glycolipid biosynthetic process	GO:0009247	0.0504	0	-0.17	6.92576	-4.3346	SPS5|0.802973977695	1	48	23	21379															5	5	secondary active transmembrane transporter activity	GO:0015291	0.3	CAX1a|0.828243021346	1	260	31	22771
6	6	oxylipin metabolic process	GO:0031407	0.0514	0	-0.17	6.92576	-4.3346	Os03g0699700|1.42091616249	1	49	23	21379															6	6	purine ribonucleoside binding	GO:0032550	0.313	HSP81-3|1.28990887614;Os03g0218500|1.44047239068;Os03g0827700|1.28898426323;Os11g0206700|1.22848664688;P0489D11.34|1.52614952615;P0706B05.3|0.805704099822;Q53P17|0.832983927324	7	4075	31	22771
7	6,7	peptide biosynthetic process	GO:0043043	0.0517	-0.1	-0.54	6.92576	-4.3346	OSJNBa0017N12.10|0.82941371315;Os07g0555200|0.77729796422;OSJNBa0049H05.21-1|1.26067211626	3	792	23	21379															6	5,6	purine ribonucleotide binding	GO:0032555	0.313	HSP81-3|1.28990887614;Os03g0218500|1.44047239068;Os03g0827700|1.28898426323;Os11g0206700|1.22848664688;P0489D11.34|1.52614952615;P0706B05.3|0.805704099822;Q53P17|0.832983927324	7	4075	31	22771
4	4	cellular lipid metabolic process	GO:0044255	0.0528	0.1	0.17	6.92576	-4.3346	SPS5|0.802973977695;Os03g0699700|1.42091616249;OSJNBa0049H05.21-1|1.26067211626	3	799	23	21379															5	5	purine nucleoside binding	GO:0001883	0.313	HSP81-3|1.28990887614;Os03g0218500|1.44047239068;Os03g0827700|1.28898426323;Os11g0206700|1.22848664688;P0489D11.34|1.52614952615;P0706B05.3|0.805704099822;Q53P17|0.832983927324	7	4075	31	22771
5	5	peptide metabolic process	GO:0006518	0.0553	-0.1	-0.54	6.92576	-4.3346	OSJNBa0017N12.10|0.82941371315;Os07g0555200|0.77729796422;OSJNBa0049H05.21-1|1.26067211626	3	814	23	21379															5	5	purine nucleotide binding	GO:0017076	0.315	HSP81-3|1.28990887614;Os03g0218500|1.44047239068;Os03g0827700|1.28898426323;Os11g0206700|1.22848664688;P0489D11.34|1.52614952615;P0706B05.3|0.805704099822;Q53P17|0.832983927324	7	4081	31	22771
8	6,7,8	protein transmembrane import into intracellular organelle	GO:0044743	0.0555	0	-0.17	6.92576	-4.3346	OSJNBa0049H05.21-1|1.26067211626	1	53	23	21379															5	5	ribonucleoside binding	GO:0032549	0.316	HSP81-3|1.28990887614;Os03g0218500|1.44047239068;Os03g0827700|1.28898426323;Os11g0206700|1.22848664688;P0489D11.34|1.52614952615;P0706B05.3|0.805704099822;Q53P17|0.832983927324	7	4088	31	22771
6	6	response to blue light	GO:0009637	0.0555	0	-0.17	6.92576	-4.3346	Os12g0117400|0.530747922438	1	53	23	21379															4	4	nucleoside binding	GO:0001882	0.317	HSP81-3|1.28990887614;Os03g0218500|1.44047239068;Os03g0827700|1.28898426323;Os11g0206700|1.22848664688;P0489D11.34|1.52614952615;P0706B05.3|0.805704099822;Q53P17|0.832983927324	7	4090	31	22771
5	5	peroxisome organization	GO:0007031	0.0555	0	-0.17	6.92576	-4.3346	OSJNBa0049H05.21-1|1.26067211626	1	53	23	21379															4	4	ribonucleotide binding	GO:0032553	0.324	HSP81-3|1.28990887614;Os03g0218500|1.44047239068;Os03g0827700|1.28898426323;Os11g0206700|1.22848664688;P0489D11.34|1.52614952615;P0706B05.3|0.805704099822;Q53P17|0.832983927324	7	4118	31	22771
6	6	amide biosynthetic process	GO:0043604	0.0571	-0.1	-0.54	6.92576	-4.3346	OSJNBa0017N12.10|0.82941371315;Os07g0555200|0.77729796422;OSJNBa0049H05.21-1|1.26067211626	3	825	23	21379															3	3	carbohydrate derivative binding	GO:0097367	0.333	HSP81-3|1.28990887614;Os03g0218500|1.44047239068;Os03g0827700|1.28898426323;Os11g0206700|1.22848664688;P0489D11.34|1.52614952615;P0706B05.3|0.805704099822;Q53P17|0.832983927324	7	4157	31	22771
7	7	fatty acid beta-oxidation	GO:0006635	0.0576	0	-0.17	6.92576	-4.3346	OSJNBa0049H05.21-1|1.26067211626	1	55	23	21379															5	5	UDP-glycosyltransferase activity	GO:0008194	0.336	SPS5|0.802973977695	1	299	31	22771
6	5,6	lipid oxidation	GO:0034440	0.0586	0	-0.17	6.92576	-4.3346	OSJNBa0049H05.21-1|1.26067211626	1	56	23	21379															6	6	GTP binding	GO:0005525	0.339	Os11g0206700|1.22848664688	1	302	31	22771
7	6,7	fatty acid oxidation	GO:0019395	0.0586	0	-0.17	6.92576	-4.3346	OSJNBa0049H05.21-1|1.26067211626	1	56	23	21379															7	6,7	guanyl ribonucleotide binding	GO:0032561	0.339	Os11g0206700|1.22848664688	1	302	31	22771
5	5	membrane lipid biosynthetic process	GO:0046467	0.0586	0	-0.17	6.92576	-4.3346	SPS5|0.802973977695	1	56	23	21379															6	6	guanyl nucleotide binding	GO:0019001	0.34	Os11g0206700|1.22848664688	1	303	31	22771
5	5	liposaccharide metabolic process	GO:1903509	0.0586	0	-0.17	6.92576	-4.3346	SPS5|0.802973977695	1	56	23	21379															9	9	ATPase activity, coupled	GO:0042623	0.358	P0706B05.3|0.805704099822	1	323	31	22771
6	6	glycolipid metabolic process	GO:0006664	0.0586	0	-0.17	6.92576	-4.3346	SPS5|0.802973977695	1	56	23	21379															7	7	inorganic cation transmembrane transporter activity	GO:0022890	0.361	CAX1a|0.828243021346	1	326	31	22771
7	6,7	intracellular protein transmembrane transport	GO:0065002	0.0596	0	-0.17	6.92576	-4.3346	OSJNBa0049H05.21-1|1.26067211626	1	57	23	21379															3	3	transmembrane transporter activity	GO:0022857	0.41	CAX1a|0.828243021346;P0706B05.3|0.805704099822	2	1026	31	22771
4	4	regulation of developmental growth	GO:0048638	0.0616	0	-0.17	6.92576	-4.3346	SPS5|0.802973977695	1	59	23	21379															7	6,7	adenyl ribonucleotide binding	GO:0032559	0.412	HSP81-3|1.28990887614;Os03g0218500|1.44047239068;Os03g0827700|1.28898426323;P0489D11.34|1.52614952615;P0706B05.3|0.805704099822;Q53P17|0.832983927324	6	3782	31	22771
5	5	cellular amide metabolic process	GO:0043603	0.0653	-0.1	-0.54	6.92576	-4.3346	OSJNBa0017N12.10|0.82941371315;Os07g0555200|0.77729796422;OSJNBa0049H05.21-1|1.26067211626	3	872	23	21379															6	6	adenyl nucleotide binding	GO:0030554	0.413	HSP81-3|1.28990887614;Os03g0218500|1.44047239068;Os03g0827700|1.28898426323;P0489D11.34|1.52614952615;P0706B05.3|0.805704099822;Q53P17|0.832983927324	6	3787	31	22771
7	5,6,7	protein transmembrane transport	GO:0071806	0.0667	0	-0.17	6.92576	-4.3346	OSJNBa0049H05.21-1|1.26067211626	1	64	23	21379															6	6	calcium ion binding	GO:0005509	0.416	P0031E09.40|0.715984513274	1	392	31	22771
6	6	fatty acid catabolic process	GO:0009062	0.0687	0	-0.17	6.92576	-4.3346	OSJNBa0049H05.21-1|1.26067211626	1	66	23	21379															6	6	cation transmembrane transporter activity	GO:0008324	0.433	CAX1a|0.828243021346	1	413	31	22771
6	4,6	meristem maintenance	GO:0010073	0.0727	0	-0.17	6.92576	-4.3346	SPS5|0.802973977695	1	70	23	21379															4	4	anion binding	GO:0043168	0.442	HSP81-3|1.28990887614;Os03g0218500|1.44047239068;Os03g0827700|1.28898426323;Os11g0206700|1.22848664688;P0489D11.34|1.52614952615;P0706B05.3|0.805704099822;Q53P17|0.832983927324	7	4606	31	22771
7	7	monocarboxylic acid catabolic process	GO:0072329	0.0737	0	-0.17	6.92576	-4.3346	OSJNBa0049H05.21-1|1.26067211626	1	71	23	21379															5	5	transferase activity, transferring acyl groups other than amino-acyl groups	GO:0016747	0.443	P0699D11.28|1.21895551257	1	426	31	22771
5	5	cellular lipid catabolic process	GO:0044242	0.0836	0	-0.17	6.92576	-4.3346	OSJNBa0049H05.21-1|1.26067211626	1	81	23	21379															3	3	structural constituent of ribosome	GO:0003735	0.456	OSJNBa0017N12.10|0.82941371315	1	443	31	22771
3	3	regulation of growth	GO:0040008	0.0846	0	-0.17	6.92576	-4.3346	SPS5|0.802973977695	1	82	23	21379															6	6	transition metal ion binding	GO:0046914	0.471	P0011G08.21|1.49277158199;Os03g0827700|1.28898426323;Os09g0494300|0.816544885177;P0025F03.25|1.34309266629;Os05g0120100|1.3829105474	5	3289	31	22771
5	5	membrane lipid metabolic process	GO:0006643	0.0846	0	-0.17	6.92576	-4.3346	SPS5|0.802973977695	1	82	23	21379															8	8	ATPase activity	GO:0016887	0.493	P0706B05.3|0.805704099822	1	493	31	22771
4	4	lipid metabolic process	GO:0006629	0.0974	0.1	0.17	6.92576	-4.3346	SPS5|0.802973977695;Os03g0699700|1.42091616249;OSJNBa0049H05.21-1|1.26067211626	3	1034	23	21379															4	4	transferase activity, transferring acyl groups	GO:0016746	0.5	P0699D11.28|1.21895551257	1	503	31	22771
5	5	cellular protein metabolic process	GO:0044267	0.0997	0.94	3.25	6.92576	-4.3346	HSP81-3|1.28990887614;Os03g0218500|1.44047239068;P0489D11.34|1.52614952615;OSJNBa0017N12.10|0.82941371315;Os07g0555200|0.77729796422;Os01g0377700|1.31379897785;OSJNBa0049H05.21-1|1.26067211626;Q53P17|0.832983927324	8	4582	23	21379															2	2	structural molecule activity	GO:0005198	0.504	OSJNBa0017N12.10|0.82941371315	1	509	31	22771
4	4	cell cycle	GO:0007049	0.105	0.01	-0.14	6.92576	-4.3346	Os07g0555200|0.77729796422;OSJNBa0049H05.21-1|1.26067211626	2	514	23	21379															3	3	protein binding	GO:0005515	0.526	HSP81-3|1.28990887614;Os11g0206700|1.22848664688;P0435E12.42|0.753344034243	3	2016	31	22771
8	8	divalent metal ion transport	GO:0070838	0.108	0	-0.17	6.92576	-4.3346	CAX1a|0.828243021346	1	106	23	21379															5	5	ion transmembrane transporter activity	GO:0015075	0.561	CAX1a|0.828243021346	1	596	31	22771
7	7	divalent inorganic cation transport	GO:0072511	0.108	0	-0.17	6.92576	-4.3346	CAX1a|0.828243021346	1	106	23	21379															7	7	protein serine/threonine kinase activity	GO:0004674	0.582	P0489D11.34|1.52614952615;Q53P17|0.832983927324	2	1415	31	22771
5	5	response to abscisic acid	GO:0009737	0.112	0	-0.17	6.92576	-4.3346	Os07g0555200|0.77729796422	1	110	23	21379															4	4	substrate-specific transmembrane transporter activity	GO:0022891	0.642	CAX1a|0.828243021346	1	741	31	22771
7	5,6,7	protein import	GO:0017038	0.117	0	-0.17	6.92576	-4.3346	OSJNBa0049H05.21-1|1.26067211626	1	115	23	21379															3	3	substrate-specific transporter activity	GO:0022892	0.676	CAX1a|0.828243021346	1	812	31	22771
4	3,4	developmental growth	GO:0048589	0.124	0	-0.17	6.92576	-4.3346	SPS5|0.802973977695	1	123	23	21379															6	6	protein kinase activity	GO:0004672	0.779	P0489D11.34|1.52614952615;Q53P17|0.832983927324	2	2037	31	22771
5	5	meristem development	GO:0048507	0.125	0	-0.17	6.92576	-4.3346	SPS5|0.802973977695	1	124	23	21379															5	5	phosphotransferase activity, alcohol group as acceptor	GO:0016773	0.824	P0489D11.34|1.52614952615;Q53P17|0.832983927324	2	2245	31	22771
8	6,7,8	regulation of translation	GO:0006417	0.126	0	-0.17	6.92576	-4.3346	Os07g0555200|0.77729796422	1	125	23	21379															5	5	kinase activity	GO:0016301	0.866	P0489D11.34|1.52614952615;Q53P17|0.832983927324	2	2479	31	22771
6	5,6	regulation of cellular amide metabolic process	GO:0034248	0.126	0	-0.17	6.92576	-4.3346	Os07g0555200|0.77729796422	1	125	23	21379															3	3	transferase activity	GO:0016740	0.872	SPS5|0.802973977695;P0489D11.34|1.52614952615;P0699D11.28|1.21895551257;P0025A05.8|1.27267525036;Q53P17|0.832983927324	5	5237	31	22771
6	4,5,6	disaccharide metabolic process	GO:0005984	0.127	0	-0.17	6.92576	-4.3346	SPS5|0.802973977695	1	126	23	21379															4	4	transferase activity, transferring phosphorus-containing groups	GO:0016772	0.911	P0489D11.34|1.52614952615;Q53P17|0.832983927324	2	2822	31	22771
5	5	lipid catabolic process	GO:0016042	0.13	0	-0.17	6.92576	-4.3346	OSJNBa0049H05.21-1|1.26067211626	1	129	23	21379															3	3	oxidoreductase activity	GO:0016491	0.96	Os03g0699700|1.42091616249	1	2240	31	22771
4	4	response to osmotic stress	GO:0006970	0.133	0	-0.17	6.92576	-4.3346	HSP24.1|1.87349128297	1	132	23	21379															3	3	hydrolase activity	GO:0016787	0.969	Os03g0827700|1.28898426323;Os11g0206700|1.22848664688;P0706B05.3|0.805704099822	3	4697	31	22771
5	5	lipid modification	GO:0030258	0.136	0	-0.17	6.92576	-4.3346	OSJNBa0049H05.21-1|1.26067211626	1	135	23	21379															2	2	catalytic activity	GO:0003824	1	SPS5|0.802973977695;Os03g0699700|1.42091616249;Os03g0827700|1.28898426323;Os11g0206700|1.22848664688;P0489D11.34|1.52614952615;P0699D11.28|1.21895551257;P0025A05.8|1.27267525036;P0706B05.3|0.805704099822;Q53P17|0.832983927324	9	13301	31	22771
10	7,8,9,10	proteasome-mediated ubiquitin-dependent protein catabolic process	GO:0043161	0.138	0	-0.17	6.92576	-4.3346	Os01g0377700|1.31379897785	1	137	23	21379
4	4	organelle organization	GO:0006996	0.138	0.11	0.22	6.92576	-4.3346	OSJNBb0014M19.7|1.29110840438;Os07g0555200|0.77729796422;OSJNBa0049H05.21-1|1.26067211626	3	1209	23	21379
5	5	oligosaccharide metabolic process	GO:0009311	0.14	0	-0.17	6.92576	-4.3346	SPS5|0.802973977695	1	140	23	21379
5	5	response to alcohol	GO:0097305	0.143	0	-0.17	6.92576	-4.3346	Os07g0555200|0.77729796422	1	143	23	21379
5	5	lipid biosynthetic process	GO:0008610	0.145	-0.06	-0.38	6.92576	-4.3346	SPS5|0.802973977695;Os03g0699700|1.42091616249	2	627	23	21379
8	6,7,8	proteasomal protein catabolic process	GO:0010498	0.146	0	-0.17	6.92576	-4.3346	Os01g0377700|1.31379897785	1	146	23	21379
6	6	DNA conformation change	GO:0071103	0.152	0	-0.17	6.92576	-4.3346	OSJNBb0014M19.7|1.29110840438	1	153	23	21379
6	6	carboxylic acid catabolic process	GO:0046395	0.153	0	-0.17	6.92576	-4.3346	OSJNBa0049H05.21-1|1.26067211626	1	154	23	21379
5	5	organic acid catabolic process	GO:0016054	0.153	0	-0.17	6.92576	-4.3346	OSJNBa0049H05.21-1|1.26067211626	1	154	23	21379
5	5	response to lipid	GO:0033993	0.161	0	-0.17	6.92576	-4.3346	Os07g0555200|0.77729796422	1	162	23	21379
4	4	transport	GO:0006810	0.18	-0.22	-0.97	6.92576	-4.3346	CAX1a|0.828243021346;P0031E09.40|0.715984513274;P0706B05.3|0.805704099822;NIP2-2|1.30907754502;OSJNBa0049H05.21-1|1.26067211626	5	2830	23	21379
2	2	growth	GO:0040007	0.181	0	-0.17	6.92576	-4.3346	SPS5|0.802973977695	1	185	23	21379
5	4,5	single-organism organelle organization	GO:1902589	0.185	0.01	-0.14	6.92576	-4.3346	Os07g0555200|0.77729796422;OSJNBa0049H05.21-1|1.26067211626	2	732	23	21379
8	7,8	RNA splicing	GO:0008380	0.186	0	-0.17	6.92576	-4.3346	U2AF35B|1.4662027833	1	190	23	21379
5	5	small molecule catabolic process	GO:0044282	0.187	0	-0.17	6.92576	-4.3346	OSJNBa0049H05.21-1|1.26067211626	1	191	23	21379
6	6	fatty acid biosynthetic process	GO:0006633	0.188	0	-0.17	6.92576	-4.3346	Os03g0699700|1.42091616249	1	193	23	21379
3	3	establishment of localization	GO:0051234	0.19	-0.22	-0.97	6.92576	-4.3346	CAX1a|0.828243021346;P0031E09.40|0.715984513274;P0706B05.3|0.805704099822;NIP2-2|1.30907754502;OSJNBa0049H05.21-1|1.26067211626	5	2885	23	21379
7	6,7	posttranscriptional regulation of gene expression	GO:0010608	0.194	0	-0.17	6.92576	-4.3346	Os07g0555200|0.77729796422	1	199	23	21379
7	7	monocarboxylic acid metabolic process	GO:0032787	0.198	0.25	0.75	6.92576	-4.3346	Os03g0699700|1.42091616249;OSJNBa0049H05.21-1|1.26067211626	2	764	23	21379
5	4,5	single-organism transport	GO:0044765	0.198	-0.42	-1.71	6.92576	-4.3346	CAX1a|0.828243021346;P0031E09.40|0.715984513274;P0706B05.3|0.805704099822;OSJNBa0049H05.21-1|1.26067211626	4	2163	23	21379
2	2	localization	GO:0051179	0.199	-0.22	-0.97	6.92576	-4.3346	CAX1a|0.828243021346;P0031E09.40|0.715984513274;P0706B05.3|0.805704099822;NIP2-2|1.30907754502;OSJNBa0049H05.21-1|1.26067211626	5	2928	23	21379
8	7,8	mRNA processing	GO:0006397	0.199	0	-0.17	6.92576	-4.3346	U2AF35B|1.4662027833	1	205	23	21379
3	3	single-organism localization	GO:1902578	0.204	-0.42	-1.71	6.92576	-4.3346	CAX1a|0.828243021346;P0031E09.40|0.715984513274;P0706B05.3|0.805704099822;OSJNBa0049H05.21-1|1.26067211626	4	2187	23	21379
4	4	regulation of multicellular organismal development	GO:2000026	0.213	0	-0.17	6.92576	-4.3346	SPS5|0.802973977695	1	221	23	21379
3	3	regulation of multicellular organismal process	GO:0051239	0.218	0	-0.17	6.92576	-4.3346	SPS5|0.802973977695	1	227	23	21379
5	5	organonitrogen compound biosynthetic process	GO:1901566	0.225	-0.1	-0.54	6.92576	-4.3346	OSJNBa0017N12.10|0.82941371315;Os07g0555200|0.77729796422;OSJNBa0049H05.21-1|1.26067211626	3	1530	23	21379
4	4	response to acid chemical	GO:0001101	0.233	0	-0.17	6.92576	-4.3346	Os07g0555200|0.77729796422	1	245	23	21379
7	5,6,7	establishment of protein localization to organelle	GO:0072594	0.235	0	-0.17	6.92576	-4.3346	OSJNBa0049H05.21-1|1.26067211626	1	248	23	21379
6	6	protein localization to organelle	GO:0033365	0.245	0	-0.17	6.92576	-4.3346	OSJNBa0049H05.21-1|1.26067211626	1	260	23	21379
4	4	tissue development	GO:0009888	0.247	0	-0.17	6.92576	-4.3346	SPS5|0.802973977695	1	262	23	21379
5	3,5	response to other organism	GO:0051707	0.248	0	-0.17	6.92576	-4.3346	Os07g0555200|0.77729796422	1	263	23	21379
4	4	response to external biotic stimulus	GO:0043207	0.248	0	-0.17	6.92576	-4.3346	Os07g0555200|0.77729796422	1	263	23	21379
4	4	cellular catabolic process	GO:0044248	0.248	0.22	0.62	6.92576	-4.3346	Os01g0377700|1.31379897785;OSJNBa0049H05.21-1|1.26067211626	2	890	23	21379
3	3	regulation of developmental process	GO:0050793	0.252	0	-0.17	6.92576	-4.3346	SPS5|0.802973977695	1	268	23	21379
5	4,5	cellular carbohydrate biosynthetic process	GO:0034637	0.259	0	-0.17	6.92576	-4.3346	SPS5|0.802973977695	1	277	23	21379
3	3	response to biotic stimulus	GO:0009607	0.263	0	-0.17	6.92576	-4.3346	Os07g0555200|0.77729796422	1	282	23	21379
7	7	monocarboxylic acid biosynthetic process	GO:0072330	0.265	0	-0.17	6.92576	-4.3346	Os03g0699700|1.42091616249	1	284	23	21379
4	4	protein metabolic process	GO:0019538	0.267	0.94	3.25	6.92576	-4.3346	HSP81-3|1.28990887614;Os03g0218500|1.44047239068;P0489D11.34|1.52614952615;OSJNBa0017N12.10|0.82941371315;Os07g0555200|0.77729796422;Os01g0377700|1.31379897785;OSJNBa0049H05.21-1|1.26067211626;Q53P17|0.832983927324	8	5783	23	21379
8	6,7,8	protein targeting	GO:0006605	0.272	0	-0.17	6.92576	-4.3346	OSJNBa0049H05.21-1|1.26067211626	1	293	23	21379
8	7,8	inorganic cation transmembrane transport	GO:0098662	0.273	0	-0.17	6.92576	-4.3346	CAX1a|0.828243021346	1	294	23	21379
4	4	single-organism cellular localization	GO:1902580	0.281	0	-0.17	6.92576	-4.3346	OSJNBa0049H05.21-1|1.26067211626	1	304	23	21379
7	6,7	mRNA metabolic process	GO:0016071	0.284	0	-0.17	6.92576	-4.3346	U2AF35B|1.4662027833	1	308	23	21379
6	4,6	chromatin organization	GO:0006325	0.288	0	-0.17	6.92576	-4.3346	OSJNBb0014M19.7|1.29110840438	1	313	23	21379
5	5	response to light stimulus	GO:0009416	0.294	0	-0.17	6.92576	-4.3346	Os12g0117400|0.530747922438	1	321	23	21379
7	6,7	inorganic ion transmembrane transport	GO:0098660	0.299	0	-0.17	6.92576	-4.3346	CAX1a|0.828243021346	1	327	23	21379
7	6,7	cation transmembrane transport	GO:0098655	0.304	0	-0.17	6.92576	-4.3346	CAX1a|0.828243021346	1	334	23	21379
9	8,9	ubiquitin-dependent protein catabolic process	GO:0006511	0.306	0	-0.17	6.92576	-4.3346	Os01g0377700|1.31379897785	1	337	23	21379
8	7,8	modification-dependent protein catabolic process	GO:0019941	0.31	0	-0.17	6.92576	-4.3346	Os01g0377700|1.31379897785	1	342	23	21379
6	6	modification-dependent macromolecule catabolic process	GO:0043632	0.311	0	-0.17	6.92576	-4.3346	Os01g0377700|1.31379897785	1	343	23	21379
6	5,6	cytosolic transport	GO:0016482	0.311	0	-0.17	6.92576	-4.3346	OSJNBa0049H05.21-1|1.26067211626	1	343	23	21379
4	4	response to radiation	GO:0009314	0.317	0	-0.17	6.92576	-4.3346	Os12g0117400|0.530747922438	1	351	23	21379
7	7	metal ion transport	GO:0030001	0.326	0	-0.17	6.92576	-4.3346	CAX1a|0.828243021346	1	363	23	21379
5	5	carbohydrate biosynthetic process	GO:0016051	0.329	0	-0.17	6.92576	-4.3346	SPS5|0.802973977695	1	367	23	21379
6	5,6	protein complex assembly	GO:0006461	0.336	0	-0.17	6.92576	-4.3346	OSJNBb0014M19.7|1.29110840438	1	377	23	21379
4	4	protein complex biogenesis	GO:0070271	0.337	0	-0.17	6.92576	-4.3346	OSJNBb0014M19.7|1.29110840438	1	379	23	21379
4	4	organic substance catabolic process	GO:1901575	0.34	0.22	0.62	6.92576	-4.3346	Os01g0377700|1.31379897785;OSJNBa0049H05.21-1|1.26067211626	2	1118	23	21379
7	6,7	proteolysis involved in cellular protein catabolic process	GO:0051603	0.347	0	-0.17	6.92576	-4.3346	Os01g0377700|1.31379897785	1	392	23	21379
3	3	single-organism cellular process	GO:0044763	0.347	-1.14	-4.33	6.92576	-4.3346	SPS5|0.802973977695;Os03g0699700|1.42091616249;Os12g0117400|0.530747922438;Os11g0206700|1.22848664688;CAX1a|0.828243021346;Os07g0555200|0.77729796422;P0031E09.40|0.715984513274;P0706B05.3|0.805704099822;OSJNBa0049H05.21-1|1.26067211626	9	7117	23	21379
2	2	cellular process	GO:0009987	0.352	0.96	3.32	6.92576	-4.3346	HSP81-3|1.28990887614;Os03g0218500|1.44047239068;SPS5|0.802973977695;Os03g0699700|1.42091616249;Os12g0117400|0.530747922438;Os11g0206700|1.22848664688;U2AF35B|1.4662027833;OSJNBb0014M19.7|1.29110840438;P0489D11.34|1.52614952615;CAX1a|0.828243021346;OSJNBa0017N12.10|0.82941371315;Os07g0555200|0.77729796422;Os01g0377700|1.31379897785;P0031E09.40|0.715984513274;P0706B05.3|0.805704099822;OSJNBa0049H0…	17	14494	23	21379
6	5,6	regulation of cellular protein metabolic process	GO:0032268	0.352	0	-0.17	6.92576	-4.3346	Os07g0555200|0.77729796422	1	400	23	21379
6	6	cellular protein catabolic process	GO:0044257	0.352	0	-0.17	6.92576	-4.3346	Os01g0377700|1.31379897785	1	400	23	21379
5	4,5	animal organ development	GO:0048513	0.357	0	-0.17	6.92576	-4.3346	SPS5|0.802973977695	1	406	23	21379
6	6	cellular macromolecular complex assembly	GO:0034622	0.357	0	-0.17	6.92576	-4.3346	OSJNBb0014M19.7|1.29110840438	1	407	23	21379
5	5	regulation of protein metabolic process	GO:0051246	0.359	0	-0.17	6.92576	-4.3346	Os07g0555200|0.77729796422	1	409	23	21379
5	5	gene expression	GO:0010467	0.362	0.19	0.52	6.92576	-4.3346	U2AF35B|1.4662027833;OSJNBb0014M19.7|1.29110840438;OSJNBa0017N12.10|0.82941371315;Os07g0555200|0.77729796422;OSJNBa0049H05.21-1|1.26067211626	5	3682	23	21379
3	3	cellular component organization	GO:0016043	0.377	0.11	0.22	6.92576	-4.3346	OSJNBb0014M19.7|1.29110840438;Os07g0555200|0.77729796422;OSJNBa0049H05.21-1|1.26067211626	3	2035	23	21379
3	3	catabolic process	GO:0009056	0.379	0.22	0.62	6.92576	-4.3346	Os01g0377700|1.31379897785;OSJNBa0049H05.21-1|1.26067211626	2	1216	23	21379
4	4	response to oxygen-containing compound	GO:1901700	0.382	0	-0.17	6.92576	-4.3346	Os07g0555200|0.77729796422	1	442	23	21379
5	5	carbohydrate derivative biosynthetic process	GO:1901137	0.385	0	-0.17	6.92576	-4.3346	SPS5|0.802973977695	1	447	23	21379
5	5	macromolecular complex assembly	GO:0065003	0.385	0	-0.17	6.92576	-4.3346	OSJNBb0014M19.7|1.29110840438	1	447	23	21379
5	5	protein complex subunit organization	GO:0071822	0.39	0	-0.17	6.92576	-4.3346	OSJNBb0014M19.7|1.29110840438	1	454	23	21379
7	5,6,7	intracellular protein transport	GO:0006886	0.398	0	-0.17	6.92576	-4.3346	OSJNBa0049H05.21-1|1.26067211626	1	466	23	21379
4	4	organonitrogen compound metabolic process	GO:1901564	0.4	-0.1	-0.54	6.92576	-4.3346	OSJNBa0017N12.10|0.82941371315;Os07g0555200|0.77729796422;OSJNBa0049H05.21-1|1.26067211626	3	2111	23	21379
5	5	cellular macromolecule catabolic process	GO:0044265	0.406	0	-0.17	6.92576	-4.3346	Os01g0377700|1.31379897785	1	478	23	21379
6	5,6	single-organism intracellular transport	GO:1902582	0.41	0	-0.17	6.92576	-4.3346	OSJNBa0049H05.21-1|1.26067211626	1	484	23	21379
5	5	protein catabolic process	GO:0030163	0.412	0	-0.17	6.92576	-4.3346	Os01g0377700|1.31379897785	1	487	23	21379
5	4,5	cellular carbohydrate metabolic process	GO:0044262	0.412	0	-0.17	6.92576	-4.3346	SPS5|0.802973977695	1	488	23	21379
5	5	cellular protein localization	GO:0034613	0.418	0	-0.17	6.92576	-4.3346	OSJNBa0049H05.21-1|1.26067211626	1	497	23	21379
4	4	cellular macromolecule localization	GO:0070727	0.421	0	-0.17	6.92576	-4.3346	OSJNBa0049H05.21-1|1.26067211626	1	501	23	21379
5	5	chromosome organization	GO:0051276	0.426	0	-0.17	6.92576	-4.3346	OSJNBb0014M19.7|1.29110840438	1	510	23	21379
6	5,6	ion transmembrane transport	GO:0034220	0.428	0	-0.17	6.92576	-4.3346	CAX1a|0.828243021346	1	512	23	21379
2	2	cellular component organization or biogenesis	GO:0071840	0.435	0.11	0.22	6.92576	-4.3346	OSJNBb0014M19.7|1.29110840438;Os07g0555200|0.77729796422;OSJNBa0049H05.21-1|1.26067211626	3	2226	23	21379
6	6	carboxylic acid metabolic process	GO:0019752	0.437	0.25	0.75	6.92576	-4.3346	Os03g0699700|1.42091616249;OSJNBa0049H05.21-1|1.26067211626	2	1365	23	21379
2	2	multi-organism process	GO:0051704	0.439	0	-0.17	6.92576	-4.3346	Os07g0555200|0.77729796422	1	530	23	21379
4	4	cellular biosynthetic process	GO:0044249	0.453	-0.08	-0.46	6.92576	-4.3346	SPS5|0.802973977695;Os03g0699700|1.42091616249;OSJNBb0014M19.7|1.29110840438;OSJNBa0017N12.10|0.82941371315;Os07g0555200|0.77729796422;OSJNBa0049H05.21-1|1.26067211626	6	4975	23	21379
5	5	oxoacid metabolic process	GO:0043436	0.457	0.25	0.75	6.92576	-4.3346	Os03g0699700|1.42091616249;OSJNBa0049H05.21-1|1.26067211626	2	1418	23	21379
4	4	organic acid metabolic process	GO:0006082	0.457	0.25	0.75	6.92576	-4.3346	Os03g0699700|1.42091616249;OSJNBa0049H05.21-1|1.26067211626	2	1419	23	21379
4	4	single-organism catabolic process	GO:0044712	0.46	0	-0.17	6.92576	-4.3346	OSJNBa0049H05.21-1|1.26067211626	1	565	23	21379
4	4	cellular component assembly	GO:0022607	0.477	0	-0.17	6.92576	-4.3346	OSJNBb0014M19.7|1.29110840438	1	593	23	21379
4	3,4	signal transduction	GO:0007165	0.481	0.19	0.5	6.92576	-4.3346	Os12g0117400|0.530747922438;Os11g0206700|1.22848664688	2	1483	23	21379
6	5,6	protein transport	GO:0015031	0.485	0	-0.17	6.92576	-4.3346	OSJNBa0049H05.21-1|1.26067211626	1	608	23	21379
3	3	single organism signaling	GO:0044700	0.487	0.19	0.5	6.92576	-4.3346	Os12g0117400|0.530747922438;Os11g0206700|1.22848664688	2	1501	23	21379
2	2	signaling	GO:0023052	0.488	0.19	0.5	6.92576	-4.3346	Os12g0117400|0.530747922438;Os11g0206700|1.22848664688	2	1503	23	21379
4	4	organic substance biosynthetic process	GO:1901576	0.491	-0.08	-0.46	6.92576	-4.3346	SPS5|0.802973977695;Os03g0699700|1.42091616249;OSJNBb0014M19.7|1.29110840438;OSJNBa0017N12.10|0.82941371315;Os07g0555200|0.77729796422;OSJNBa0049H05.21-1|1.26067211626	6	5150	23	21379
5	4,5	establishment of protein localization	GO:0045184	0.491	0	-0.17	6.92576	-4.3346	OSJNBa0049H05.21-1|1.26067211626	1	618	23	21379
5	5	organic acid biosynthetic process	GO:0016053	0.492	0	-0.17	6.92576	-4.3346	Os03g0699700|1.42091616249	1	620	23	21379
6	6	carboxylic acid biosynthetic process	GO:0046394	0.492	0	-0.17	6.92576	-4.3346	Os03g0699700|1.42091616249	1	620	23	21379
6	6	cation transport	GO:0006812	0.497	0	-0.17	6.92576	-4.3346	CAX1a|0.828243021346	1	629	23	21379
4	4	protein localization	GO:0008104	0.5	0	-0.17	6.92576	-4.3346	OSJNBa0049H05.21-1|1.26067211626	1	635	23	21379
5	4,5	intracellular transport	GO:0046907	0.503	0	-0.17	6.92576	-4.3346	OSJNBa0049H05.21-1|1.26067211626	1	640	23	21379
5	5	macromolecule catabolic process	GO:0009057	0.518	0	-0.17	6.92576	-4.3346	Os01g0377700|1.31379897785	1	668	23	21379
4	4	system development	GO:0048731	0.522	0	-0.17	6.92576	-4.3346	SPS5|0.802973977695	1	675	23	21379
7	6,7	RNA processing	GO:0006396	0.536	0	-0.17	6.92576	-4.3346	U2AF35B|1.4662027833	1	701	23	21379
5	5	cellular nitrogen compound biosynthetic process	GO:0044271	0.536	-0.02	-0.25	6.92576	-4.3346	OSJNBb0014M19.7|1.29110840438;OSJNBa0017N12.10|0.82941371315;Os07g0555200|0.77729796422;OSJNBa0049H05.21-1|1.26067211626	4	3511	23	21379
3	3	cell communication	GO:0007154	0.537	0.19	0.5	6.92576	-4.3346	Os12g0117400|0.530747922438;Os11g0206700|1.22848664688	2	1643	23	21379
5	5	cellular macromolecule biosynthetic process	GO:0034645	0.56	-0.02	-0.25	6.92576	-4.3346	OSJNBb0014M19.7|1.29110840438;OSJNBa0017N12.10|0.82941371315;Os07g0555200|0.77729796422;OSJNBa0049H05.21-1|1.26067211626	4	3611	23	21379
5	5	small molecule biosynthetic process	GO:0044283	0.562	0	-0.17	6.92576	-4.3346	Os03g0699700|1.42091616249	1	754	23	21379
3	3	biosynthetic process	GO:0009058	0.563	-0.08	-0.46	6.92576	-4.3346	SPS5|0.802973977695;Os03g0699700|1.42091616249;OSJNBb0014M19.7|1.29110840438;OSJNBa0017N12.10|0.82941371315;Os07g0555200|0.77729796422;OSJNBa0049H05.21-1|1.26067211626	6	5498	23	21379
3	3	macromolecule localization	GO:0033036	0.569	0	-0.17	6.92576	-4.3346	OSJNBa0049H05.21-1|1.26067211626	1	768	23	21379
4	4	cellular macromolecule metabolic process	GO:0044260	0.572	1.22	4.26	6.92576	-4.3346	HSP81-3|1.28990887614;Os03g0218500|1.44047239068;U2AF35B|1.4662027833;OSJNBb0014M19.7|1.29110840438;P0489D11.34|1.52614952615;OSJNBa0017N12.10|0.82941371315;Os07g0555200|0.77729796422;Os01g0377700|1.31379897785;OSJNBa0049H05.21-1|1.26067211626;Q53P17|0.832983927324	10	9252	23	21379
4	4	macromolecular complex subunit organization	GO:0043933	0.573	0	-0.17	6.92576	-4.3346	OSJNBb0014M19.7|1.29110840438	1	776	23	21379
3	2,3	regulation of biological process	GO:0050789	0.573	-0.2	-0.9	6.92576	-4.3346	SPS5|0.802973977695;Os12g0117400|0.530747922438;Os11g0206700|1.22848664688;OSJNBb0014M19.7|1.29110840438;Os07g0555200|0.77729796422	5	4609	23	21379
5	5	macromolecule biosynthetic process	GO:0009059	0.574	-0.02	-0.25	6.92576	-4.3346	OSJNBb0014M19.7|1.29110840438;OSJNBa0017N12.10|0.82941371315;Os07g0555200|0.77729796422;OSJNBa0049H05.21-1|1.26067211626	4	3670	23	21379
4	4	establishment of localization in cell	GO:0051649	0.579	0	-0.17	6.92576	-4.3346	OSJNBa0049H05.21-1|1.26067211626	1	789	23	21379
3	3	cellular localization	GO:0051641	0.596	0	-0.17	6.92576	-4.3346	OSJNBa0049H05.21-1|1.26067211626	1	825	23	21379
4	4	single-organism carbohydrate metabolic process	GO:0044723	0.61	0	-0.17	6.92576	-4.3346	SPS5|0.802973977695	1	857	23	21379
3	3	cellular component biogenesis	GO:0044085	0.622	0	-0.17	6.92576	-4.3346	OSJNBb0014M19.7|1.29110840438	1	885	23	21379
3	3	anatomical structure development	GO:0048856	0.625	0	-0.17	6.92576	-4.3346	SPS5|0.802973977695	1	893	23	21379
4	4	carbohydrate derivative metabolic process	GO:1901135	0.627	0	-0.17	6.92576	-4.3346	SPS5|0.802973977695	1	898	23	21379
4	4	single-organism biosynthetic process	GO:0044711	0.629	-0.06	-0.38	6.92576	-4.3346	SPS5|0.802973977695;Os03g0699700|1.42091616249	2	1936	23	21379
2	2	biological regulation	GO:0065007	0.635	-0.2	-0.9	6.92576	-4.3346	SPS5|0.802973977695;Os12g0117400|0.530747922438;Os11g0206700|1.22848664688;OSJNBb0014M19.7|1.29110840438;Os07g0555200|0.77729796422	5	4908	23	21379
5	5	ion transport	GO:0006811	0.65	0	-0.17	6.92576	-4.3346	CAX1a|0.828243021346	1	953	23	21379
4	4	multicellular organism development	GO:0007275	0.659	0	-0.17	6.92576	-4.3346	SPS5|0.802973977695	1	976	23	21379
4	4	small molecule metabolic process	GO:0044281	0.659	0.25	0.75	6.92576	-4.3346	Os03g0699700|1.42091616249;OSJNBa0049H05.21-1|1.26067211626	2	2040	23	21379
3	3	single-multicellular organism process	GO:0044707	0.662	0	-0.17	6.92576	-4.3346	SPS5|0.802973977695	1	985	23	21379
3	3	cellular response to stimulus	GO:0051716	0.668	0.19	0.5	6.92576	-4.3346	Os12g0117400|0.530747922438;Os11g0206700|1.22848664688	2	2073	23	21379
5	5	organic substance transport	GO:0071702	0.676	0	-0.17	6.92576	-4.3346	OSJNBa0049H05.21-1|1.26067211626	1	1021	23	21379
3	3	regulation of cellular process	GO:0050794	0.681	0.18	0.5	6.92576	-4.3346	Os12g0117400|0.530747922438;Os11g0206700|1.22848664688;OSJNBb0014M19.7|1.29110840438;Os07g0555200|0.77729796422	4	4160	23	21379
3	3	single-organism developmental process	GO:0044767	0.686	0	-0.17	6.92576	-4.3346	SPS5|0.802973977695	1	1049	23	21379
7	7	protein phosphorylation	GO:0006468	0.686	-0.1	-0.55	6.92576	-4.3346	P0489D11.34|1.52614952615;Q53P17|0.832983927324	2	2141	23	21379
2	2	developmental process	GO:0032502	0.697	0	-0.17	6.92576	-4.3346	SPS5|0.802973977695	1	1080	23	21379
6	6	regulation of cellular macromolecule biosynthetic process	GO:2000112	0.699	0	-0.18	6.92576	-4.3346	OSJNBb0014M19.7|1.29110840438;Os07g0555200|0.77729796422	2	2193	23	21379
6	5,6	regulation of macromolecule biosynthetic process	GO:0010556	0.703	0	-0.18	6.92576	-4.3346	OSJNBb0014M19.7|1.29110840438;Os07g0555200|0.77729796422	2	2209	23	21379
5	5	regulation of cellular biosynthetic process	GO:0031326	0.705	0	-0.18	6.92576	-4.3346	OSJNBb0014M19.7|1.29110840438;Os07g0555200|0.77729796422	2	2218	23	21379
4	4	regulation of biosynthetic process	GO:0009889	0.707	0	-0.18	6.92576	-4.3346	OSJNBb0014M19.7|1.29110840438;Os07g0555200|0.77729796422	2	2227	23	21379
4	4	response to hormone	GO:0009725	0.708	0	-0.17	6.92576	-4.3346	Os07g0555200|0.77729796422	1	1113	23	21379
2	2	multicellular organismal process	GO:0032501	0.71	0	-0.17	6.92576	-4.3346	SPS5|0.802973977695	1	1119	23	21379
3	3	cellular metabolic process	GO:0044237	0.713	1.47	5.16	6.92576	-4.3346	HSP81-3|1.28990887614;Os03g0218500|1.44047239068;SPS5|0.802973977695;Os03g0699700|1.42091616249;U2AF35B|1.4662027833;OSJNBb0014M19.7|1.29110840438;P0489D11.34|1.52614952615;OSJNBa0017N12.10|0.82941371315;Os07g0555200|0.77729796422;Os01g0377700|1.31379897785;OSJNBa0049H05.21-1|1.26067211626;Q53P17|0.832983927324	12	11921	23	21379
3	3	response to endogenous stimulus	GO:0009719	0.713	0	-0.17	6.92576	-4.3346	Os07g0555200|0.77729796422	1	1130	23	21379
4	4	regulation of nitrogen compound metabolic process	GO:0051171	0.714	0	-0.18	6.92576	-4.3346	OSJNBb0014M19.7|1.29110840438;Os07g0555200|0.77729796422	2	2254	23	21379
6	5,6	regulation of gene expression	GO:0010468	0.723	0	-0.18	6.92576	-4.3346	OSJNBb0014M19.7|1.29110840438;Os07g0555200|0.77729796422	2	2292	23	21379
4	4	oxidation-reduction process	GO:0055114	0.755	0.25	0.75	6.92576	-4.3346	Os03g0699700|1.42091616249;OSJNBa0049H05.21-1|1.26067211626	2	2433	23	21379
4	4	macromolecule metabolic process	GO:0043170	0.765	1.22	4.26	6.92576	-4.3346	HSP81-3|1.28990887614;Os03g0218500|1.44047239068;U2AF35B|1.4662027833;OSJNBb0014M19.7|1.29110840438;P0489D11.34|1.52614952615;OSJNBa0017N12.10|0.82941371315;Os07g0555200|0.77729796422;Os01g0377700|1.31379897785;OSJNBa0049H05.21-1|1.26067211626;Q53P17|0.832983927324	10	10448	23	21379
4	4	regulation of primary metabolic process	GO:0080090	0.772	0	-0.18	6.92576	-4.3346	OSJNBb0014M19.7|1.29110840438;Os07g0555200|0.77729796422	2	2519	23	21379
5	4,5	regulation of cellular metabolic process	GO:0031323	0.776	0	-0.18	6.92576	-4.3346	OSJNBb0014M19.7|1.29110840438;Os07g0555200|0.77729796422	2	2537	23	21379
4	4	response to organic substance	GO:0010033	0.778	0	-0.17	6.92576	-4.3346	Os07g0555200|0.77729796422	1	1355	23	21379
5	4,5	regulation of macromolecule metabolic process	GO:0060255	0.787	0	-0.18	6.92576	-4.3346	OSJNBb0014M19.7|1.29110840438;Os07g0555200|0.77729796422	2	2592	23	21379
2	2	single-organism process	GO:0044699	0.794	-1.14	-4.33	6.92576	-4.3346	SPS5|0.802973977695;Os03g0699700|1.42091616249;Os12g0117400|0.530747922438;Os11g0206700|1.22848664688;CAX1a|0.828243021346;Os07g0555200|0.77729796422;P0031E09.40|0.715984513274;P0706B05.3|0.805704099822;OSJNBa0049H05.21-1|1.26067211626	9	9727	23	21379
6	6	phosphorylation	GO:0016310	0.804	-0.1	-0.55	6.92576	-4.3346	P0489D11.34|1.52614952615;Q53P17|0.832983927324	2	2688	23	21379
4	4	carbohydrate metabolic process	GO:0005975	0.812	0	-0.17	6.92576	-4.3346	SPS5|0.802973977695	1	1498	23	21379
3	3	primary metabolic process	GO:0044238	0.829	1.47	5.16	6.92576	-4.3346	HSP81-3|1.28990887614;Os03g0218500|1.44047239068;SPS5|0.802973977695;Os03g0699700|1.42091616249;U2AF35B|1.4662027833;OSJNBb0014M19.7|1.29110840438;P0489D11.34|1.52614952615;OSJNBa0017N12.10|0.82941371315;Os07g0555200|0.77729796422;Os01g0377700|1.31379897785;OSJNBa0049H05.21-1|1.26067211626;Q53P17|0.832983927324	12	12765	23	21379
3	3	response to chemical	GO:0042221	0.832	0	-0.17	6.92576	-4.3346	Os07g0555200|0.77729796422	1	1594	23	21379
4	3,4	regulation of metabolic process	GO:0019222	0.836	0	-0.18	6.92576	-4.3346	OSJNBb0014M19.7|1.29110840438;Os07g0555200|0.77729796422	2	2880	23	21379
5	5	proteolysis	GO:0006508	0.854	0	-0.17	6.92576	-4.3346	Os01g0377700|1.31379897785	1	1717	23	21379
4	4	cellular nitrogen compound metabolic process	GO:0034641	0.866	0.19	0.52	6.92576	-4.3346	U2AF35B|1.4662027833;OSJNBb0014M19.7|1.29110840438;OSJNBa0017N12.10|0.82941371315;Os07g0555200|0.77729796422;OSJNBa0049H05.21-1|1.26067211626	5	6425	23	21379
3	3	organic substance metabolic process	GO:0071704	0.878	1.47	5.16	6.92576	-4.3346	HSP81-3|1.28990887614;Os03g0218500|1.44047239068;SPS5|0.802973977695;Os03g0699700|1.42091616249;U2AF35B|1.4662027833;OSJNBb0014M19.7|1.29110840438;P0489D11.34|1.52614952615;OSJNBa0017N12.10|0.82941371315;Os07g0555200|0.77729796422;Os01g0377700|1.31379897785;OSJNBa0049H05.21-1|1.26067211626;Q53P17|0.832983927324	12	13219	23	21379
6	6	cellular protein modification process	GO:0006464	0.886	-0.1	-0.55	6.92576	-4.3346	P0489D11.34|1.52614952615;Q53P17|0.832983927324	2	3263	23	21379
5	5	protein modification process	GO:0036211	0.886	-0.1	-0.55	6.92576	-4.3346	P0489D11.34|1.52614952615;Q53P17|0.832983927324	2	3263	23	21379
7	6,7	regulation of transcription, DNA-templated	GO:0006355	0.901	0	-0.17	6.92576	-4.3346	OSJNBb0014M19.7|1.29110840438	1	2048	23	21379
6	6	regulation of RNA biosynthetic process	GO:2001141	0.903	0	-0.17	6.92576	-4.3346	OSJNBb0014M19.7|1.29110840438	1	2064	23	21379
9	7,8,9	regulation of nucleic acid-templated transcription	GO:1903506	0.903	0	-0.17	6.92576	-4.3346	OSJNBb0014M19.7|1.29110840438	1	2064	23	21379
3	3	nitrogen compound metabolic process	GO:0006807	0.904	0.19	0.52	6.92576	-4.3346	U2AF35B|1.4662027833;OSJNBb0014M19.7|1.29110840438;OSJNBa0017N12.10|0.82941371315;Os07g0555200|0.77729796422;OSJNBa0049H05.21-1|1.26067211626	5	6846	23	21379
7	5,6,7	regulation of RNA metabolic process	GO:0051252	0.905	0	-0.17	6.92576	-4.3346	OSJNBb0014M19.7|1.29110840438	1	2075	23	21379
5	5	macromolecule modification	GO:0043412	0.909	-0.1	-0.55	6.92576	-4.3346	P0489D11.34|1.52614952615;Q53P17|0.832983927324	2	3487	23	21379
5	5	regulation of nucleobase-containing compound metabolic process	GO:0019219	0.911	0	-0.17	6.92576	-4.3346	OSJNBb0014M19.7|1.29110840438	1	2134	23	21379
6	5,6	RNA metabolic process	GO:0016070	0.913	0.28	0.83	6.92576	-4.3346	U2AF35B|1.4662027833;OSJNBb0014M19.7|1.29110840438	2	3538	23	21379
6	6	transcription, DNA-templated	GO:0006351	0.924	0	-0.17	6.92576	-4.3346	OSJNBb0014M19.7|1.29110840438	1	2263	23	21379
5	5	phosphate-containing compound metabolic process	GO:0006796	0.924	-0.1	-0.55	6.92576	-4.3346	P0489D11.34|1.52614952615;Q53P17|0.832983927324	2	3664	23	21379
8	7,8	nucleic acid-templated transcription	GO:0097659	0.925	0	-0.17	6.92576	-4.3346	OSJNBb0014M19.7|1.29110840438	1	2280	23	21379
7	6,7	RNA biosynthetic process	GO:0032774	0.926	0	-0.17	6.92576	-4.3346	OSJNBb0014M19.7|1.29110840438	1	2286	23	21379
4	4	phosphorus metabolic process	GO:0006793	0.926	-0.1	-0.55	6.92576	-4.3346	P0489D11.34|1.52614952615;Q53P17|0.832983927324	2	3693	23	21379
5	5	nucleobase-containing compound biosynthetic process	GO:0034654	0.948	0	-0.17	6.92576	-4.3346	OSJNBb0014M19.7|1.29110840438	1	2578	23	21379
2	2	metabolic process	GO:0008152	0.96	1.95	6.93	6.92576	-4.3346	HSP81-3|1.28990887614;Os03g0218500|1.44047239068;SPS5|0.802973977695;Os03g0699700|1.42091616249;Os03g0827700|1.28898426323;Os11g0206700|1.22848664688;U2AF35B|1.4662027833;OSJNBb0014M19.7|1.29110840438;P0489D11.34|1.52614952615;OSJNBa0017N12.10|0.82941371315;Os07g0555200|0.77729796422;Os01g0377700|1.31379897785;P0699D11.28|1.21895551257;P0025A05.8|1.27267525036;P0706B05.3|0.805704099822;OSJNBa0049…	17	18273	23	21379
5	5	heterocycle biosynthetic process	GO:0018130	0.961	0	-0.17	6.92576	-4.3346	OSJNBb0014M19.7|1.29110840438	1	2809	23	21379
3	3	single-organism metabolic process	GO:0044710	0.963	0.1	0.17	6.92576	-4.3346	SPS5|0.802973977695;Os03g0699700|1.42091616249;OSJNBa0049H05.21-1|1.26067211626	3	5630	23	21379
5	5	aromatic compound biosynthetic process	GO:0019438	0.964	0	-0.17	6.92576	-4.3346	OSJNBb0014M19.7|1.29110840438	1	2868	23	21379
5	5	organic cyclic compound biosynthetic process	GO:1901362	0.968	0	-0.17	6.92576	-4.3346	OSJNBb0014M19.7|1.29110840438	1	2979	23	21379
5	5	nucleic acid metabolic process	GO:0090304	0.982	0.28	0.83	6.92576	-4.3346	U2AF35B|1.4662027833;OSJNBb0014M19.7|1.29110840438	2	4975	23	21379
4	4	nucleobase-containing compound metabolic process	GO:0006139	0.991	0.28	0.83	6.92576	-4.3346	U2AF35B|1.4662027833;OSJNBb0014M19.7|1.29110840438	2	5520	23	21379
4	4	heterocycle metabolic process	GO:0046483	0.993	0.28	0.83	6.92576	-4.3346	U2AF35B|1.4662027833;OSJNBb0014M19.7|1.29110840438	2	5802	23	21379
4	4	cellular aromatic compound metabolic process	GO:0006725	0.994	0.28	0.83	6.92576	-4.3346	U2AF35B|1.4662027833;OSJNBb0014M19.7|1.29110840438	2	5906	23	21379
4	4	organic cyclic compound metabolic process	GO:1901360	0.995	0.28	0.83	6.92576	-4.3346	U2AF35B|1.4662027833;OSJNBb0014M19.7|1.29110840438	2	5991	23	21379

## Sheet: D-C VS ND-C
maxLevel	levels	GO_Name	GO_ID	Pvalue	PAS_Value	PAS_Zscore	max_zscore	min_zscore	Genes	Count	Pop_Hit	List_Total	Background_Genes			maxLevel	levels	GO_Name	GO_ID	Pvalue	Genes	Count	Pop_Hit	List_Total	Background_Genes			maxLevel	levels	GO_Name	GO_ID	Pvalue	Genes	Count	Pop_Hit	List_Total	Background_Genes
8	7,8	ribonucleotide biosynthetic process	GO:0009260	0.00182	0.52	0.3	7.4702	-1.29612	Os04g0656100|1.23105590062;AMPD|1.40772532189;Os05g0519500|1.40014265335;Os03g0300300|1.37418692229	4	168	66	21379			6	5,6	spliceosomal complex	GO:0005681	0.0118	P0644B06.33|1.23288135593;LOC_Os12g42140|1.47674844379	2	46	43	11949			7	7	24-methylenesterol C-methyltransferase activity	GO:0030797	0.00277	Smt2-1|0.794268476621	1	1	63	22771
6	6	ribose phosphate biosynthetic process	GO:0046390	0.00182	0.52	0.3	7.4702	-1.29612	Os04g0656100|1.23105590062;AMPD|1.40772532189;Os05g0519500|1.40014265335;Os03g0300300|1.37418692229	4	168	66	21379			3	3	transcriptional repressor complex	GO:0017053	0.0143	OSJNBb0029I19.5|0.831778814124	1	4	43	11949			5	5	DNA binding	GO:0003677	0.00504	OSJNBb0071O21.27|0.705352112676;Os11g0158600|0.819189360355;Os03g0733400|1.25;Os08g0276200|0.83285759594;OSJNBa0019G23.13|1.49234603062;Os02g0203000|1.23539232053;P0017G10.31|1.25564924115;LOC_Os12g42140|1.47674844379;OSJNBb0029I19.5|0.831778814124;OJ1119_B10.8|1.30402092187;Os10g0561400|1.33053691275;Os04g0662800|1.23483619851;OSJNBb0014M19.7|1.78761398176;Os08g0383700|1.3406097102	14	2391	63	22771
7	6,7	translational elongation	GO:0006414	0.00216	-0.53	-1.01	7.4702	-1.29612	Os05g0445500|0.635143769968;P0470F10.11|0.634014039566;P0710E05.27|0.734160241368	3	83	66	21379			6	5,6	nucleolus	GO:0005730	0.0175	Os11g0266000|1.28199718706;Os05g0519500|1.40014265335;OSJNBb0021K20.18|0.7875	3	153	43	11949			6	6	protein phosphatase inhibitor activity	GO:0004864	0.00553	Os05g0301600|1.21402616279	1	2	63	22771
5	5	ribose phosphate metabolic process	GO:0019693	0.00284	0.72	0.55	7.4702	-1.29612	Os04g0656100|1.23105590062;AMPD|1.40772532189;Os05g0519500|1.40014265335;Os03g0300300|1.37418692229;OSJNBa0023J03.8|1.27203934922;HXK6|0.809571619813	6	457	66	21379			4	4	viral envelope	GO:0019031	0.0214	OSJNBa0051D19.7|1.20816769064	1	6	43	11949			6	6	homogentisate 1,2-dioxygenase activity	GO:0004411	0.00553	HGO|0.618198874296	1	2	63	22771
6	5,6	negative regulation of floral organ abscission	GO:0060862	0.00309	0	-0.35	7.4702	-1.29612	B1197G05.6|0.786890991938	1	1	66	21379			3	3	viral membrane	GO:0036338	0.0214	OSJNBa0051D19.7|1.20816769064	1	6	43	11949			5	5	phosphatase inhibitor activity	GO:0019212	0.00828	Os05g0301600|1.21402616279	1	3	63	22771
6	5,6	regulation of floral organ abscission	GO:0060860	0.00309	0	-0.35	7.4702	-1.29612	B1197G05.6|0.786890991938	1	1	66	21379			4	4	integral component of membrane	GO:0016021	0.045	Os04g0656100|1.23105590062;OJ1174_H11.9|1.22860125261;CAB2R|0.774314884471;AMPD|1.40772532189;Os03g0147400|1.21453050034;Os04g0502800|1.34600389864;NHX2|1.41118644068;Os09g0554300|0.644869565217;Os11g0126100|1.21468739663;Smt2-1|0.794268476621;Os02g0581300|0.696599537801;HXK6|0.809571619813;P0706B05.3|1.28082191781;OSJNBa0036B21.13|1.28282146473;P0534H07.34|0.675	15	2700	43	11949			7	7	glucokinase activity	GO:0004340	0.00828	HXK6|0.809571619813	1	3	63	22771
9	7,8,9	negative regulation of transcription from RNA polymerase III promoter	GO:0016480	0.00309	0	-0.35	7.4702	-1.29612	OSJNBa0084K01.13|1.50172532781	1	1	66	21379			5	4,5	nuclear part	GO:0044428	0.0481	P0644B06.33|1.23288135593;LOC_Os12g42140|1.47674844379;Os11g0266000|1.28199718706;Os05g0519500|1.40014265335;OSJNBb0021K20.18|0.7875	5	556	43	11949			4	4	adenosine-phosphate deaminase activity	GO:0047623	0.00828	AMPD|1.40772532189	1	3	63	22771
5	5	cellular nitrogen compound biosynthetic process	GO:0044271	0.00362	2.62	2.92	7.4702	-1.29612	Os11g0158600|0.819189360355;Os04g0656100|1.23105590062;Os05g0445500|0.635143769968;P0700F06.32|1.24711415135;P0470F10.11|0.634014039566;Os03g0733400|1.25;Os08g0276200|0.83285759594;Os02g0203000|1.23539232053;P0017G10.31|1.25564924115;AMPD|1.40772532189;P0710E05.27|0.734160241368;LOC_Os12g42140|1.47674844379;Os05g0519500|1.40014265335;OSJNBb0029I19.5|0.831778814124;OJ1119_B10.8|1.30402092187;Os10g…	20	3511	66	21379			3	3	intrinsic component of membrane	GO:0031224	0.0508	Os04g0656100|1.23105590062;OJ1174_H11.9|1.22860125261;CAB2R|0.774314884471;AMPD|1.40772532189;Os03g0147400|1.21453050034;Os04g0502800|1.34600389864;NHX2|1.41118644068;Os09g0554300|0.644869565217;Os11g0126100|1.21468739663;Smt2-1|0.794268476621;Os02g0581300|0.696599537801;HXK6|0.809571619813;P0706B05.3|1.28082191781;OSJNBa0036B21.13|1.28282146473;P0534H07.34|0.675	15	2742	43	11949			5	5	AMP deaminase activity	GO:0003876	0.00828	AMPD|1.40772532189	1	3	63	22771
7	5,7	RNA methylation	GO:0001510	0.00367	0.39	0.14	7.4702	-1.29612	Os11g0266000|1.28199718706;P0512C01.42|1.36400541272;Os05g0519500|1.40014265335	3	100	66	21379			9	6,8,9	chloroplast outer membrane	GO:0009707	0.0527	HXK6|0.809571619813	1	15	43	11949			5	5	oxidoreductase activity, acting on single donors with incorporation of molecular oxygen, incorporation of two atoms of oxygen	GO:0016702	0.00914	Os03g0699700|0.778135048232;HGO|0.618198874296	2	52	63	22771
7	6,7	ribonucleotide metabolic process	GO:0009259	0.00457	0.61	0.42	7.4702	-1.29612	Os04g0656100|1.23105590062;AMPD|1.40772532189;Os05g0519500|1.40014265335;Os03g0300300|1.37418692229;HXK6|0.809571619813	5	351	66	21379			5	5	plastid outer membrane	GO:0009527	0.0561	HXK6|0.809571619813	1	16	43	11949			15	8,9,10,15	hydrogen-exporting ATPase activity, phosphorylative mechanism	GO:0008553	0.011	Os04g0656100|1.23105590062	1	4	63	22771
5	5	response to salt stress	GO:0009651	0.00492	0.43	0.19	7.4702	-1.29612	NHX2|1.41118644068;MSRA4|1.44290657439;Os10g0561400|1.33053691275	3	111	66	21379			7	6,7	chloroplast	GO:0009507	0.0793	Os03g0827700|1.26356589147;CAB2R|0.774314884471;GEP|0.812604760308;MSRA4|1.44290657439;Os10g0561400|1.33053691275;Os03g0225500|0.809088226616;HXK6|0.809571619813	7	1051	43	11949			5	5	oxidoreductase activity, acting on the aldehyde or oxo group of donors, oxygen as acceptor	GO:0016623	0.011	Os03g0790900|1.22252653201	1	4	63	22771
7	7	response to hexose	GO:0009746	0.00553	-0.3	-0.72	7.4702	-1.29612	HXK6|0.809571619813;HGO|0.618198874296	2	36	66	21379			6	5,6	plastid	GO:0009536	0.0899	Os03g0827700|1.26356589147;CAB2R|0.774314884471;GEP|0.812604760308;MSRA4|1.44290657439;Os10g0561400|1.33053691275;Os03g0225500|0.809088226616;HXK6|0.809571619813	7	1083	43	11949			6	6	aldehyde oxidase activity	GO:0004031	0.011	Os03g0790900|1.22252653201	1	4	63	22771
6	6	response to monosaccharide	GO:0034284	0.00553	-0.3	-0.72	7.4702	-1.29612	HXK6|0.809571619813;HGO|0.618198874296	2	36	66	21379			3	3	whole membrane	GO:0098805	0.0971	NHX2|1.41118644068;OSJNBb0021K20.18|0.7875;HXK6|0.809571619813	3	306	43	11949			6	6	ribose-5-phosphate isomerase activity	GO:0004751	0.0138	OSJNBa0023J03.8|1.27203934922	1	5	63	22771
7	7	tyrosine catabolic process	GO:0006572	0.00616	0	-0.35	7.4702	-1.29612	HGO|0.618198874296	1	2	66	21379			4	3,4	intracellular organelle part	GO:0044446	0.116	Os03g0827700|1.26356589147;CAB2R|0.774314884471;P0644B06.33|1.23288135593;LOC_Os12g42140|1.47674844379;Os11g0266000|1.28199718706;GEP|0.812604760308;NHX2|1.41118644068;Os05g0519500|1.40014265335;OSJNBb0021K20.18|0.7875;Os02g0581300|0.696599537801;HXK6|0.809571619813;OSJNBb0014M19.7|1.78761398176	12	2326	43	11949			8	8	5'-nucleotidase activity	GO:0008253	0.0138	Os03g0774300|1.20184392493	1	5	63	22771
5	5	gene expression	GO:0010467	0.00628	2.61	2.9	7.4702	-1.29612	Os11g0158600|0.819189360355;Os05g0445500|0.635143769968;P0700F06.32|1.24711415135;P0470F10.11|0.634014039566;Os03g0733400|1.25;Os08g0276200|0.83285759594;Os02g0203000|1.23539232053;P0644B06.33|1.23288135593;P0017G10.31|1.25564924115;P0710E05.27|0.734160241368;LOC_Os12g42140|1.47674844379;P0512C01.42|1.36400541272;Os05g0519500|1.40014265335;AGO1B|1.25955657492;OSJNBb0029I19.5|0.831778814124;OJ1119…	20	3682	66	21379			5	4,5	intracellular non-membrane-bounded organelle	GO:0043232	0.118	Os05g0445500|0.635143769968;P0470F10.11|0.634014039566;P0710E05.27|0.734160241368;Os11g0266000|1.28199718706;Os05g0519500|1.40014265335;OSJNBb0021K20.18|0.7875;OSJNBb0014M19.7|1.78761398176	7	1159	43	11949			6	6	peptide-methionine (S)-S-oxide reductase activity	GO:0008113	0.0138	MSRA4|1.44290657439	1	5	63	22771
4	4	response to osmotic stress	GO:0006970	0.00793	0.43	0.19	7.4702	-1.29612	NHX2|1.41118644068;MSRA4|1.44290657439;Os10g0561400|1.33053691275	3	132	66	21379			3	3	non-membrane-bounded organelle	GO:0043228	0.118	Os05g0445500|0.635143769968;P0470F10.11|0.634014039566;P0710E05.27|0.734160241368;Os11g0266000|1.28199718706;Os05g0519500|1.40014265335;OSJNBb0021K20.18|0.7875;OSJNBb0014M19.7|1.78761398176	7	1159	43	11949			4	4	oxidoreductase activity, acting on single donors with incorporation of molecular oxygen	GO:0016701	0.0184	Os03g0699700|0.778135048232;HGO|0.618198874296	2	75	63	22771
7	6,7	nucleotide biosynthetic process	GO:0009165	0.00854	0.52	0.3	7.4702	-1.29612	Os04g0656100|1.23105590062;AMPD|1.40772532189;Os05g0519500|1.40014265335;Os03g0300300|1.37418692229	4	260	66	21379			7	4,5,6,7	vacuolar part	GO:0044437	0.12	NHX2|1.41118644068;OSJNBb0021K20.18|0.7875	2	166	43	11949			12	9,10,12	sodium:proton antiporter activity	GO:0015385	0.0219	NHX2|1.41118644068	1	8	63	22771
6	5,6	nucleoside phosphate biosynthetic process	GO:1901293	0.00877	0.52	0.3	7.4702	-1.29612	Os04g0656100|1.23105590062;AMPD|1.40772532189;Os05g0519500|1.40014265335;Os03g0300300|1.37418692229	4	262	66	21379			5	4,5	vacuolar membrane	GO:0005774	0.12	NHX2|1.41118644068;OSJNBb0021K20.18|0.7875	2	166	43	11949			7	7	nucleotidase activity	GO:0008252	0.0273	Os03g0774300|1.20184392493	1	10	63	22771
6	5,6	S-glycoside catabolic process	GO:0016145	0.00923	0	-0.35	7.4702	-1.29612	Os05g0508400|0.786968838527	1	3	66	21379			4	4	organelle outer membrane	GO:0031968	0.122	HXK6|0.809571619813	1	36	43	11949			6	6	sequence-specific DNA binding	GO:0043565	0.0303	Os08g0276200|0.83285759594;Os02g0203000|1.23539232053;OJ1119_B10.8|1.30402092187;Os08g0383700|1.3406097102	4	426	63	22771
8	7,8	regulation of transcription from RNA polymerase III promoter	GO:0006359	0.00923	0	-0.35	7.4702	-1.29612	OSJNBa0084K01.13|1.50172532781	1	3	66	21379			2	2	organelle part	GO:0044422	0.124	Os03g0827700|1.26356589147;CAB2R|0.774314884471;P0644B06.33|1.23288135593;LOC_Os12g42140|1.47674844379;Os11g0266000|1.28199718706;GEP|0.812604760308;NHX2|1.41118644068;Os05g0519500|1.40014265335;OSJNBb0021K20.18|0.7875;Os02g0581300|0.696599537801;HXK6|0.809571619813;OSJNBb0014M19.7|1.78761398176	12	2352	43	11949			9	9	sodium ion transmembrane transporter activity	GO:0015081	0.0327	NHX2|1.41118644068	1	12	63	22771
7	7	homogentisate catabolic process	GO:1902000	0.00923	0	-0.35	7.4702	-1.29612	HGO|0.618198874296	1	3	66	21379			4	4	intracellular ribonucleoprotein complex	GO:0030529	0.129	Os05g0445500|0.635143769968;P0470F10.11|0.634014039566;P0644B06.33|1.23288135593;P0710E05.27|0.734160241368;LOC_Os12g42140|1.47674844379	5	748	43	11949			4	4	active transmembrane transporter activity	GO:0022804	0.0335	Os04g0656100|1.23105590062;NHX2|1.41118644068;Os11g0126100|1.21468739663;P0706B05.3|1.28082191781	4	440	63	22771
7	6,7	purine nucleotide salvage	GO:0032261	0.00923	0	-0.35	7.4702	-1.29612	AMPD|1.40772532189	1	3	66	21379			2	2	membrane part	GO:0044425	0.133	Os04g0656100|1.23105590062;OJ1174_H11.9|1.22860125261;CAB2R|0.774314884471;AMPD|1.40772532189;Os03g0147400|1.21453050034;Os04g0502800|1.34600389864;NHX2|1.41118644068;Os09g0554300|0.644869565217;Os11g0126100|1.21468739663;Smt2-1|0.794268476621;Os02g0581300|0.696599537801;HXK6|0.809571619813;P0706B05.3|1.28082191781;OSJNBa0036B21.13|1.28282146473;P0534H07.34|0.675	15	3134	43	11949			3	3	deaminase activity	GO:0019239	0.0354	AMPD|1.40772532189	1	13	63	22771
8	7,8	glucosinolate catabolic process	GO:0019762	0.00923	0	-0.35	7.4702	-1.29612	Os05g0508400|0.786968838527	1	3	66	21379			6	6	Cul4-RING E3 ubiquitin ligase complex	GO:0080008	0.141	Os05g0519500|1.40014265335	1	42	43	11949			5	5	glucose binding	GO:0005536	0.0513	HXK6|0.809571619813	1	19	63	22771
6	6	homogentisate metabolic process	GO:1901999	0.00923	0	-0.35	7.4702	-1.29612	HGO|0.618198874296	1	3	66	21379			2	2	virion	GO:0019012	0.144	OSJNBa0051D19.7|1.20816769064	1	43	43	11949			6	6	phosphatase activity	GO:0016791	0.0529	Os07g0646100|1.21893912424;LOC_Os12g21890|0.823304680038;Os03g0774300|1.20184392493	3	306	63	22771
5	5	nitrile metabolic process	GO:0050898	0.00923	0	-0.35	7.4702	-1.29612	Os05g0508400|0.786968838527	1	3	66	21379			2	2	virion part	GO:0044423	0.144	OSJNBa0051D19.7|1.20816769064	1	43	43	11949			6	6	hexokinase activity	GO:0004396	0.0565	HXK6|0.809571619813	1	21	63	22771
6	6	phenol-containing compound catabolic process	GO:0019336	0.00923	0	-0.35	7.4702	-1.29612	HGO|0.618198874296	1	3	66	21379			3	3	outer membrane	GO:0019867	0.153	HXK6|0.809571619813	1	46	43	11949			5	5	hydrolase activity, acting on carbon-nitrogen (but not peptide) bonds, in cyclic amidines	GO:0016814	0.0592	AMPD|1.40772532189	1	22	63	22771
7	6,7	glycosinolate catabolic process	GO:0019759	0.00923	0	-0.35	7.4702	-1.29612	Os05g0508400|0.786968838527	1	3	66	21379			6	5,6	chloroplast part	GO:0044434	0.157	Os03g0827700|1.26356589147;CAB2R|0.774314884471;GEP|0.812604760308;HXK6|0.809571619813	4	584	43	11949			13	7,8,13	ATPase activity, coupled to transmembrane movement of ions, phosphorylative mechanism	GO:0015662	0.0644	Os04g0656100|1.23105590062	1	24	63	22771
8	7,8	IMP salvage	GO:0032264	0.00923	0	-0.35	7.4702	-1.29612	AMPD|1.40772532189	1	3	66	21379			4	4	bounding membrane of organelle	GO:0098588	0.161	NHX2|1.41118644068;OSJNBb0021K20.18|0.7875;Os02g0581300|0.696599537801;HXK6|0.809571619813	4	590	43	11949			8	8	protein tyrosine phosphatase activity	GO:0004725	0.0644	LOC_Os12g21890|0.823304680038	1	24	63	22771
6	6	nitrile biosynthetic process	GO:0080028	0.00923	0	-0.35	7.4702	-1.29612	Os05g0508400|0.786968838527	1	3	66	21379			5	4,5	plastid part	GO:0044435	0.164	Os03g0827700|1.26356589147;CAB2R|0.774314884471;GEP|0.812604760308;HXK6|0.809571619813	4	594	43	11949			11	8,9,11	monovalent cation:proton antiporter activity	GO:0005451	0.0644	NHX2|1.41118644068	1	24	63	22771
7	5,7	chromatin assembly or disassembly	GO:0006333	0.00966	0.39	0.13	7.4702	-1.29612	P0512C01.42|1.36400541272;OSJNBb0014M19.7|1.78761398176	2	48	66	21379			6	5,6	nuclear lumen	GO:0031981	0.166	Os11g0266000|1.28199718706;Os05g0519500|1.40014265335;OSJNBb0021K20.18|0.7875	3	392	43	11949			9	9	hydrogen ion transmembrane transporter activity	GO:0015078	0.0679	Os04g0656100|1.23105590062;NHX2|1.41118644068	2	154	63	22771
6	6	nucleotide metabolic process	GO:0009117	0.0098	0.72	0.55	7.4702	-1.29612	Os04g0656100|1.23105590062;AMPD|1.40772532189;Os05g0519500|1.40014265335;Os03g0300300|1.37418692229;OSJNBa0023J03.8|1.27203934922;HXK6|0.809571619813	6	592	66	21379			6	5,6	photosystem I	GO:0009522	0.171	CAB2R|0.774314884471	1	52	43	11949			5	5	protein phosphatase regulator activity	GO:0019888	0.0695	Os05g0301600|1.21402616279	1	26	63	22771
5	5	nucleoside phosphate metabolic process	GO:0006753	0.0102	0.72	0.55	7.4702	-1.29612	Os04g0656100|1.23105590062;AMPD|1.40772532189;Os05g0519500|1.40014265335;Os03g0300300|1.37418692229;OSJNBa0023J03.8|1.27203934922;HXK6|0.809571619813	6	597	66	21379			5	4,5	cytoplasmic part	GO:0044444	0.184	Os03g0827700|1.26356589147;Os05g0445500|0.635143769968;P0450E05.22|1.21662030598;P0470F10.11|0.634014039566;CAB2R|0.774314884471;P0710E05.27|0.734160241368;GEP|0.812604760308;NHX2|1.41118644068;MSRA4|1.44290657439;OSJNBb0021K20.18|0.7875;Os10g0561400|1.33053691275;Os03g0225500|0.809088226616;OJ1006_A02.21-1|0.828786453434;Os02g0581300|0.696599537801;HXK6|0.809571619813;HGO|0.618198874296	16	3562	43	11949			6	6	antiporter activity	GO:0015297	0.0718	NHX2|1.41118644068;Os11g0126100|1.21468739663	2	159	63	22771
5	5	nucleobase-containing compound biosynthetic process	GO:0034654	0.0107	1.89	2.01	7.4702	-1.29612	Os11g0158600|0.819189360355;Os04g0656100|1.23105590062;Os03g0733400|1.25;Os08g0276200|0.83285759594;Os02g0203000|1.23539232053;P0017G10.31|1.25564924115;AMPD|1.40772532189;LOC_Os12g42140|1.47674844379;Os05g0519500|1.40014265335;OSJNBb0029I19.5|0.831778814124;OJ1119_B10.8|1.30402092187;Os10g0561400|1.33053691275;Os03g0300300|1.37418692229;OSJNBa0084K01.13|1.50172532781;OSJNBb0014M19.7|1.78761398176	15	2578	66	21379			4	4	nucleosome	GO:0000786	0.192	OSJNBb0014M19.7|1.78761398176	1	59	43	11949			6	5,6	phosphatidylinositol binding	GO:0035091	0.0747	Os05g0346100|1.25783726664	1	28	63	22771
6	4,5,6	transmembrane transport	GO:0055085	0.0124	1.13	1.06	7.4702	-1.29612	Os04g0656100|1.23105590062;OJ1174_H11.9|1.22860125261;Os03g0147400|1.21453050034;Os04g0502800|1.34600389864;NHX2|1.41118644068;Os09g0554300|0.644869565217;Os11g0126100|1.21468739663;P0706B05.3|1.28082191781;HGO|0.618198874296	9	1222	66	21379			8	5,7,8	chloroplast membrane	GO:0031969	0.201	HXK6|0.809571619813	1	62	43	11949			4	4	phosphatase regulator activity	GO:0019208	0.0747	Os05g0301600|1.21402616279	1	28	63	22771
5	4,5	nucleobase-containing small molecule metabolic process	GO:0055086	0.0153	0.72	0.55	7.4702	-1.29612	Os04g0656100|1.23105590062;AMPD|1.40772532189;Os05g0519500|1.40014265335;Os03g0300300|1.37418692229;OSJNBa0023J03.8|1.27203934922;HXK6|0.809571619813	6	653	66	21379			3	3	DNA packaging complex	GO:0044815	0.201	OSJNBb0014M19.7|1.78761398176	1	62	43	11949			11	6,11	ATPase activity, coupled to transmembrane movement of substances	GO:0042626	0.0765	Os04g0656100|1.23105590062;P0706B05.3|1.28082191781	2	165	63	22771
5	5	endosome organization	GO:0007032	0.0153	0	-0.35	7.4702	-1.29612	Os04g0662800|1.23483619851	1	5	66	21379			7	4,6,7	plastid membrane	GO:0042170	0.212	HXK6|0.809571619813	1	66	43	11949			5	5	oxidoreductase activity, acting on a sulfur group of donors, disulfide as acceptor	GO:0016671	0.0772	MSRA4|1.44290657439	1	29	63	22771
7	6,7	pentose-phosphate shunt, non-oxidative branch	GO:0009052	0.0153	0	-0.35	7.4702	-1.29612	OSJNBa0023J03.8|1.27203934922	1	5	66	21379			6	5,6	nucleus	GO:0005634	0.216	Os03g0827700|1.26356589147;Os11g0158600|0.819189360355;Os03g0733400|1.25;P0644B06.33|1.23288135593;P0017G10.31|1.25564924115;LOC_Os12g42140|1.47674844379;Os11g0266000|1.28199718706;Os05g0519500|1.40014265335;OSJNBb0021K20.18|0.7875;OSJNBa0084K01.13|1.50172532781;OSJNBb0014M19.7|1.78761398176;Os08g0383700|1.3406097102	12	2615	43	11949			7	7	phosphoprotein phosphatase activity	GO:0004721	0.0789	Os07g0646100|1.21893912424;LOC_Os12g21890|0.823304680038	2	168	63	22771
5	4,5	positive regulation of cell death	GO:0010942	0.0153	0	-0.35	7.4702	-1.29612	B1197G05.6|0.786890991938	1	5	66	21379			5	4,5	intracellular organelle lumen	GO:0070013	0.223	Os11g0266000|1.28199718706;Os05g0519500|1.40014265335;OSJNBb0021K20.18|0.7875	3	454	43	11949			5	5	hydrolase activity, acting on acid anhydrides, catalyzing transmembrane movement of substances	GO:0016820	0.0814	Os04g0656100|1.23105590062;P0706B05.3|1.28082191781	2	171	63	22771
5	5	organic cyclic compound biosynthetic process	GO:1901362	0.0172	1.99	2.14	7.4702	-1.29612	Os11g0158600|0.819189360355;Os04g0656100|1.23105590062;Os03g0733400|1.25;Os08g0276200|0.83285759594;Os02g0203000|1.23539232053;P0017G10.31|1.25564924115;AMPD|1.40772532189;LOC_Os12g42140|1.47674844379;Os05g0519500|1.40014265335;OSJNBb0029I19.5|0.831778814124;OJ1119_B10.8|1.30402092187;Os10g0561400|1.33053691275;Os03g0300300|1.37418692229;OSJNBa0084K01.13|1.50172532781;Smt2-1|0.794268476621;OSJNBb…	16	2979	66	21379			3	3	organelle lumen	GO:0043233	0.223	Os11g0266000|1.28199718706;Os05g0519500|1.40014265335;OSJNBb0021K20.18|0.7875	3	454	43	11949			6	5,6	GTPase activator activity	GO:0005096	0.0824	OJ1006_A02.21-1|0.828786453434	1	31	63	22771
3	3	response to abiotic stimulus	GO:0009628	0.0183	0.81	0.66	7.4702	-1.29612	Os03g0218500|1.40628445424;Os12g0117400|1.37444037444;NHX2|1.41118644068;MSRA4|1.44290657439;Os10g0561400|1.33053691275;P0519D04.24|1.22373540856	6	680	66	21379			2	2	membrane-enclosed lumen	GO:0031974	0.229	Os11g0266000|1.28199718706;Os05g0519500|1.40014265335;OSJNBb0021K20.18|0.7875	3	460	43	11949			5	5	phosphoric ester hydrolase activity	GO:0042578	0.0855	Os07g0646100|1.21893912424;LOC_Os12g21890|0.823304680038;Os03g0774300|1.20184392493	3	375	63	22771
5	4,5	floral organ abscission	GO:0010227	0.0184	0	-0.35	7.4702	-1.29612	B1197G05.6|0.786890991938	1	6	66	21379			7	6,7	chloroplast envelope	GO:0009941	0.232	Os03g0827700|1.26356589147;HXK6|0.809571619813	2	254	43	11949			4	4	nucleic acid binding	GO:0003676	0.0872	OSJNBb0071O21.27|0.705352112676;Os03g0827700|1.26356589147;Os11g0158600|0.819189360355;LOC_Os12g38430|1.31204143289;P0700F06.32|1.24711415135;Os03g0733400|1.25;Os08g0276200|0.83285759594;OSJNBa0019G23.13|1.49234603062;Os02g0203000|1.23539232053;Os12g15420|0.776304410493;P0017G10.31|1.25564924115;LOC_Os12g42140|1.47674844379;Os10g0321700|0.757943385326;AGO1B|1.25955657492;OSJNBb0029I19.5|0.8317788…	21	5702	63	22771
4	4	carbohydrate derivative metabolic process	GO:1901135	0.0204	0.82	0.68	7.4702	-1.29612	Os04g0656100|1.23105590062;AMPD|1.40772532189;Os05g0519500|1.40014265335;Os03g0300300|1.37418692229;OSJNBa0023J03.8|1.27203934922;HXK6|0.809571619813;Os05g0508400|0.786968838527	7	898	66	21379			7	6,7	chloroplast stroma	GO:0009570	0.235	Os03g0827700|1.26356589147;GEP|0.812604760308	2	256	43	11949			8	7,8	cation:cation antiporter activity	GO:0015491	0.0874	NHX2|1.41118644068	1	33	63	22771
8	7,8	RNA splicing	GO:0008380	0.021	0.4	0.14	7.4702	-1.29612	P0644B06.33|1.23288135593;LOC_Os12g42140|1.47674844379;P0512C01.42|1.36400541272	3	190	66	21379			3	3	protein-DNA complex	GO:0032993	0.238	OSJNBb0014M19.7|1.78761398176	1	75	43	11949			5	5	primary active transmembrane transporter activity	GO:0015399	0.0888	Os04g0656100|1.23105590062;P0706B05.3|1.28082191781	2	180	63	22771
3	3	abscission	GO:0009838	0.0214	0	-0.35	7.4702	-1.29612	B1197G05.6|0.786890991938	1	7	66	21379			6	5,6	cytosol	GO:0005829	0.239	P0450E05.22|1.21662030598;OJ1006_A02.21-1|0.828786453434;HGO|0.618198874296	3	470	43	11949			6	6	P-P-bond-hydrolysis-driven transmembrane transporter activity	GO:0015405	0.0888	Os04g0656100|1.23105590062;P0706B05.3|1.28082191781	2	180	63	22771
6	5,6	cytosolic transport	GO:0016482	0.0215	-0.54	-1.02	7.4702	-1.29612	Os05g0519500|1.40014265335;OSJNBb0021K20.18|0.7875;OJ1006_A02.21-1|0.828786453434;HGO|0.618198874296	4	343	66	21379			6	5,6	plastid stroma	GO:0009532	0.244	Os03g0827700|1.26356589147;GEP|0.812604760308	2	263	43	11949			14	8,9,14	hydrogen-exporting ATPase activity	GO:0036442	0.09	Os04g0656100|1.23105590062	1	34	63	22771
5	5	heterocycle biosynthetic process	GO:0018130	0.0223	1.89	2.01	7.4702	-1.29612	Os11g0158600|0.819189360355;Os04g0656100|1.23105590062;Os03g0733400|1.25;Os08g0276200|0.83285759594;Os02g0203000|1.23539232053;P0017G10.31|1.25564924115;AMPD|1.40772532189;LOC_Os12g42140|1.47674844379;Os05g0519500|1.40014265335;OSJNBb0029I19.5|0.831778814124;OJ1119_B10.8|1.30402092187;Os10g0561400|1.33053691275;Os03g0300300|1.37418692229;OSJNBa0084K01.13|1.50172532781;OSJNBb0014M19.7|1.78761398176	15	2809	66	21379			6	5,6	plastid envelope	GO:0009526	0.247	Os03g0827700|1.26356589147;HXK6|0.809571619813	2	265	43	11949			10	10	ATPase activity, coupled to movement of substances	GO:0043492	0.093	Os04g0656100|1.23105590062;P0706B05.3|1.28082191781	2	185	63	22771
9	8,9	pyrimidine ribonucleotide biosynthetic process	GO:0009220	0.0225	0.28	0.01	7.4702	-1.29612	Os05g0519500|1.40014265335;Os03g0300300|1.37418692229	2	75	66	21379			6	5,6	vacuole	GO:0005773	0.267	NHX2|1.41118644068;OSJNBb0021K20.18|0.7875	2	280	43	11949			5	5	intramolecular oxidoreductase activity, interconverting aldoses and ketoses	GO:0016861	0.0975	OSJNBa0023J03.8|1.27203934922	1	37	63	22771
8	7,8	pyrimidine ribonucleotide metabolic process	GO:0009218	0.0225	0.28	0.01	7.4702	-1.29612	Os05g0519500|1.40014265335;Os03g0300300|1.37418692229	2	75	66	21379			6	5,6	chromatin	GO:0000785	0.273	OSJNBb0014M19.7|1.78761398176	1	88	43	11949			4	4	histone binding	GO:0042393	0.105	OJ1607_F09.9|1.20519203414	1	40	63	22771
7	7	protein dephosphorylation	GO:0006470	0.0243	0.08	-0.24	7.4702	-1.29612	Os07g0646100|1.21893912424;LOC_Os12g21890|0.823304680038;Os05g0301600|1.21402616279	3	201	66	21379			6	5,6	photosystem II	GO:0009523	0.294	CAB2R|0.774314884471	1	96	43	11949			4	4	monosaccharide binding	GO:0048029	0.105	HXK6|0.809571619813	1	40	63	22771
5	5	sulfur compound catabolic process	GO:0044273	0.0244	0	-0.35	7.4702	-1.29612	Os05g0508400|0.786968838527	1	8	66	21379			6	5,6	ribosome	GO:0005840	0.294	Os05g0445500|0.635143769968;P0470F10.11|0.634014039566;P0710E05.27|0.734160241368	3	526	43	11949			5	5	chlorophyll binding	GO:0016168	0.105	CAB2R|0.774314884471	1	40	63	22771
6	6	tyrosine metabolic process	GO:0006570	0.0244	0	-0.35	7.4702	-1.29612	HGO|0.618198874296	1	8	66	21379			3	3	organelle membrane	GO:0031090	0.301	NHX2|1.41118644068;OSJNBb0021K20.18|0.7875;Os02g0581300|0.696599537801;HXK6|0.809571619813	4	772	43	11949			4	4	enzyme activator activity	GO:0008047	0.112	OJ1006_A02.21-1|0.828786453434	1	43	63	22771
8	7,8	mRNA processing	GO:0006397	0.0256	0.4	0.14	7.4702	-1.29612	P0644B06.33|1.23288135593;LOC_Os12g42140|1.47674844379;P0512C01.42|1.36400541272	3	205	66	21379			4	3,4	intracellular organelle	GO:0043229	0.336	Os03g0827700|1.26356589147;Os11g0158600|0.819189360355;Os05g0445500|0.635143769968;P0470F10.11|0.634014039566;Os03g0733400|1.25;CAB2R|0.774314884471;P0644B06.33|1.23288135593;P0017G10.31|1.25564924115;P0710E05.27|0.734160241368;LOC_Os12g42140|1.47674844379;Os11g0266000|1.28199718706;GEP|0.812604760308;NHX2|1.41118644068;Os05g0519500|1.40014265335;MSRA4|1.44290657439;OSJNBb0021K20.18|0.7875;Os10g0…	23	5867	43	11949			5	5	GTPase regulator activity	GO:0030695	0.112	OJ1006_A02.21-1|0.828786453434	1	43	63	22771
5	5	aromatic compound biosynthetic process	GO:0019438	0.0264	1.89	2.01	7.4702	-1.29612	Os11g0158600|0.819189360355;Os04g0656100|1.23105590062;Os03g0733400|1.25;Os08g0276200|0.83285759594;Os02g0203000|1.23539232053;P0017G10.31|1.25564924115;AMPD|1.40772532189;LOC_Os12g42140|1.47674844379;Os05g0519500|1.40014265335;OSJNBb0029I19.5|0.831778814124;OJ1119_B10.8|1.30402092187;Os10g0561400|1.33053691275;Os03g0300300|1.37418692229;OSJNBa0084K01.13|1.50172532781;OSJNBb0014M19.7|1.78761398176	15	2868	66	21379			5	5	cullin-RING ubiquitin ligase complex	GO:0031461	0.338	Os05g0519500|1.40014265335	1	114	43	11949			3	3	chromatin binding	GO:0003682	0.112	P0017G10.31|1.25564924115	1	43	63	22771
4	4	organonitrogen compound metabolic process	GO:1901564	0.0268	0.21	-0.09	7.4702	-1.29612	Os04g0656100|1.23105590062;Os05g0445500|0.635143769968;P0700F06.32|1.24711415135;P0470F10.11|0.634014039566;AMPD|1.40772532189;P0710E05.27|0.734160241368;Os05g0519500|1.40014265335;Os03g0300300|1.37418692229;OSJNBa0023J03.8|1.27203934922;HXK6|0.809571619813;HGO|0.618198874296;Os05g0508400|0.786968838527	12	2111	66	21379			2	2	organelle	GO:0043226	0.345	Os03g0827700|1.26356589147;Os11g0158600|0.819189360355;Os05g0445500|0.635143769968;P0470F10.11|0.634014039566;Os03g0733400|1.25;CAB2R|0.774314884471;P0644B06.33|1.23288135593;P0017G10.31|1.25564924115;P0710E05.27|0.734160241368;LOC_Os12g42140|1.47674844379;Os11g0266000|1.28199718706;GEP|0.812604760308;NHX2|1.41118644068;Os05g0519500|1.40014265335;MSRA4|1.44290657439;OSJNBb0021K20.18|0.7875;Os10g0…	23	5889	43	11949			4	4	dioxygenase activity	GO:0051213	0.119	Os03g0699700|0.778135048232;HGO|0.618198874296	2	215	63	22771
9	8,9	endonucleolytic cleavage involved in rRNA processing	GO:0000478	0.0274	0	-0.35	7.4702	-1.29612	Os03g0300300|1.37418692229	1	9	66	21379			2	2	membrane	GO:0016020	0.35	Os03g0827700|1.26356589147;Os04g0656100|1.23105590062;Os07g0646100|1.21893912424;B1267B06.37-1|1.28826355525;OJ1174_H11.9|1.22860125261;CAB2R|0.774314884471;AMPD|1.40772532189;Os03g0147400|1.21453050034;Os04g0502800|1.34600389864;NHX2|1.41118644068;OSJNBa0030I14.5|1.6712605042;Os09g0554300|0.644869565217;Os11g0126100|1.21468739663;OSJNBb0021K20.18|0.7875;Smt2-1|0.794268476621;Os02g0581300|0.69659…	20	5078	43	11949			3	3	structural constituent of ribosome	GO:0003735	0.124	Os05g0445500|0.635143769968;P0470F10.11|0.634014039566;P0710E05.27|0.734160241368	3	443	63	22771
9	8,9	purine ribonucleoside monophosphate biosynthetic process	GO:0009168	0.0284	0.24	-0.05	7.4702	-1.29612	Os04g0656100|1.23105590062;AMPD|1.40772532189	2	85	66	21379			4	4	ubiquitin ligase complex	GO:0000151	0.357	Os05g0519500|1.40014265335	1	122	43	11949			10	8,10	solute:proton antiporter activity	GO:0015299	0.132	NHX2|1.41118644068	1	51	63	22771
8	7,8	purine nucleoside monophosphate biosynthetic process	GO:0009127	0.0284	0.24	-0.05	7.4702	-1.29612	Os04g0656100|1.23105590062;AMPD|1.40772532189	2	85	66	21379			6	4,5,6	endoplasmic reticulum	GO:0005783	0.366	OSJNBb0021K20.18|0.7875;Os02g0581300|0.696599537801	2	354	43	11949			7	7	solute:cation antiporter activity	GO:0015298	0.132	NHX2|1.41118644068	1	51	63	22771
5	5	organic hydroxy compound catabolic process	GO:1901616	0.0305	0	-0.35	7.4702	-1.29612	HGO|0.618198874296	1	10	66	21379			5	4,5	intracellular membrane-bounded organelle	GO:0043231	0.386	Os03g0827700|1.26356589147;Os11g0158600|0.819189360355;Os03g0733400|1.25;CAB2R|0.774314884471;P0644B06.33|1.23288135593;P0017G10.31|1.25564924115;LOC_Os12g42140|1.47674844379;Os11g0266000|1.28199718706;GEP|0.812604760308;NHX2|1.41118644068;Os05g0519500|1.40014265335;MSRA4|1.44290657439;OSJNBb0021K20.18|0.7875;Os10g0561400|1.33053691275;Os03g0225500|0.809088226616;OSJNBa0084K01.13|1.50172532781;Os…	20	5162	43	11949			4	4	nucleoside-triphosphatase regulator activity	GO:0060589	0.132	OJ1006_A02.21-1|0.828786453434	1	51	63	22771
5	5	nucleotide salvage	GO:0043173	0.0305	0	-0.35	7.4702	-1.29612	AMPD|1.40772532189	1	10	66	21379			4	4	cytoplasm	GO:0005737	0.387	Os03g0827700|1.26356589147;Os05g0445500|0.635143769968;Os03g0699700|0.778135048232;P0450E05.22|1.21662030598;P0470F10.11|0.634014039566;CAB2R|0.774314884471;P0710E05.27|0.734160241368;GEP|0.812604760308;NHX2|1.41118644068;MSRA4|1.44290657439;OSJNBb0021K20.18|0.7875;Os10g0561400|1.33053691275;Os03g0225500|0.809088226616;OJ1006_A02.21-1|0.828786453434;Os02g0581300|0.696599537801;HXK6|0.809571619813…	17	4344	43	11949			8	8	monovalent inorganic cation transmembrane transporter activity	GO:0015077	0.142	Os04g0656100|1.23105590062;NHX2|1.41118644068	2	239	63	22771
4	4	organic substance biosynthetic process	GO:1901576	0.0321	2.92	3.29	7.4702	-1.29612	Os11g0158600|0.819189360355;Os04g0656100|1.23105590062;Os05g0445500|0.635143769968;P0700F06.32|1.24711415135;Os03g0699700|0.778135048232;P0470F10.11|0.634014039566;Os03g0733400|1.25;Os08g0276200|0.83285759594;Os02g0203000|1.23539232053;P0017G10.31|1.25564924115;AMPD|1.40772532189;P0710E05.27|0.734160241368;LOC_Os12g42140|1.47674844379;Os05g0519500|1.40014265335;Os03g0790900|1.22252653201;OSJNBb00…	23	5150	66	21379			3	3	membrane-bounded organelle	GO:0043227	0.395	Os03g0827700|1.26356589147;Os11g0158600|0.819189360355;Os03g0733400|1.25;CAB2R|0.774314884471;P0644B06.33|1.23288135593;P0017G10.31|1.25564924115;LOC_Os12g42140|1.47674844379;Os11g0266000|1.28199718706;GEP|0.812604760308;NHX2|1.41118644068;Os05g0519500|1.40014265335;MSRA4|1.44290657439;OSJNBb0021K20.18|0.7875;Os10g0561400|1.33053691275;Os03g0225500|0.809088226616;OSJNBa0084K01.13|1.50172532781;Os…	20	5183	43	11949			6	6	amino acid binding	GO:0016597	0.144	P0705E11.7|1.3137589621	1	56	63	22771
8	7,8	pyrimidine nucleotide biosynthetic process	GO:0006221	0.0322	0.28	0.01	7.4702	-1.29612	Os05g0519500|1.40014265335;Os03g0300300|1.37418692229	2	91	66	21379			5	4,5	photosystem	GO:0009521	0.396	CAB2R|0.774314884471	1	139	43	11949			6	6	carbohydrate kinase activity	GO:0019200	0.151	HXK6|0.809571619813	1	59	63	22771
7	6,7	pyrimidine nucleotide metabolic process	GO:0006220	0.0322	0.28	0.01	7.4702	-1.29612	Os05g0519500|1.40014265335;Os03g0300300|1.37418692229	2	91	66	21379			3	3	intracellular part	GO:0044424	0.438	Os03g0827700|1.26356589147;Os11g0158600|0.819189360355;Os05g0445500|0.635143769968;Os03g0699700|0.778135048232;P0450E05.22|1.21662030598;P0470F10.11|0.634014039566;Os03g0733400|1.25;CAB2R|0.774314884471;P0644B06.33|1.23288135593;P0017G10.31|1.25564924115;P0710E05.27|0.734160241368;LOC_Os12g42140|1.47674844379;Os11g0266000|1.28199718706;GEP|0.812604760308;NHX2|1.41118644068;Os05g0519500|1.40014265…	27	7216	43	11949			5	5	2 iron, 2 sulfur cluster binding	GO:0051537	0.151	Os03g0790900|1.22252653201	1	59	63	22771
6	6	embryo sac development	GO:0009553	0.0329	-0.05	-0.42	7.4702	-1.29612	Os05g0519500|1.40014265335;Os03g0225500|0.809088226616	2	92	66	21379			2	2	macromolecular complex	GO:0032991	0.442	Os05g0445500|0.635143769968;P0470F10.11|0.634014039566;CAB2R|0.774314884471;P0644B06.33|1.23288135593;P0710E05.27|0.734160241368;LOC_Os12g42140|1.47674844379;Os05g0519500|1.40014265335;OSJNBb0029I19.5|0.831778814124;OSJNBb0014M19.7|1.78761398176	9	2285	43	11949			4	4	intramolecular oxidoreductase activity	GO:0016860	0.151	OSJNBa0023J03.8|1.27203934922	1	59	63	22771
8	7,8	cleavage involved in rRNA processing	GO:0000469	0.0334	0	-0.35	7.4702	-1.29612	Os03g0300300|1.37418692229	1	11	66	21379			5	4,5	chromosomal part	GO:0044427	0.445	OSJNBb0014M19.7|1.78761398176	1	162	43	11949			3	3	transmembrane transporter activity	GO:0022857	0.154	Os04g0656100|1.23105590062;OJ1174_H11.9|1.22860125261;NHX2|1.41118644068;Os11g0126100|1.21468739663;P0706B05.3|1.28082191781	5	1026	63	22771
5	5	phototropism	GO:0009638	0.0334	0	-0.35	7.4702	-1.29612	Os12g0117400|1.37444037444	1	11	66	21379			4	3,4	endoplasmic reticulum membrane	GO:0005789	0.486	Os02g0581300|0.696599537801	1	183	43	11949			5	5	secondary active transmembrane transporter activity	GO:0015291	0.162	NHX2|1.41118644068;Os11g0126100|1.21468739663	2	260	63	22771
5	5	glycosyl compound catabolic process	GO:1901658	0.0334	0	-0.35	7.4702	-1.29612	Os05g0508400|0.786968838527	1	11	66	21379			3	3	nuclear outer membrane-endoplasmic reticulum membrane network	GO:0042175	0.488	Os02g0581300|0.696599537801	1	184	43	11949			2	2	structural molecule activity	GO:0005198	0.167	Os05g0445500|0.635143769968;P0470F10.11|0.634014039566;P0710E05.27|0.734160241368	3	509	63	22771
2	2	cellular process	GO:0009987	0.034	6.15	7.32	7.4702	-1.29612	Os03g0218500|1.40628445424;Os11g0158600|0.819189360355;Os04g0656100|1.23105590062;Os07g0646100|1.21893912424;Os05g0445500|0.635143769968;LOC_Os12g21890|0.823304680038;P0700F06.32|1.24711415135;Os03g0699700|0.778135048232;P0470F10.11|0.634014039566;Os03g0733400|1.25;Os08g0276200|0.83285759594;OJ1261_A08.56|1.21442966546;OJ1174_H11.9|1.22860125261;Os05g0301600|1.21402616279;CAB2R|0.774314884471;Os0…	52	14494	66	21379			5	4,5	organelle envelope	GO:0031967	0.488	Os03g0827700|1.26356589147;HXK6|0.809571619813	2	452	43	11949			2	2	transporter activity	GO:0005215	0.173	Os04g0656100|1.23105590062;B1267B06.37-1|1.28826355525;OJ1174_H11.9|1.22860125261;NHX2|1.41118644068;Os11g0126100|1.21468739663;P0706B05.3|1.28082191781	6	1361	63	22771
6	6	dephosphorylation	GO:0016311	0.034	0.33	0.07	7.4702	-1.29612	Os07g0646100|1.21893912424;LOC_Os12g21890|0.823304680038;Os05g0301600|1.21402616279;Os03g0774300|1.20184392493	4	396	66	21379			3	3	envelope	GO:0031975	0.495	Os03g0827700|1.26356589147;HXK6|0.809571619813	2	458	43	11949			5	5	thiol-dependent ubiquitinyl hydrolase activity	GO:0036459	0.174	OJ1261_A08.56|1.21442966546	1	69	63	22771
6	6	alcohol biosynthetic process	GO:0046165	0.0342	0.01	-0.33	7.4702	-1.29612	Os03g0790900|1.22252653201;Smt2-1|0.794268476621	2	94	66	21379			5	4,5	endoplasmic reticulum part	GO:0044432	0.511	Os02g0581300|0.696599537801	1	197	43	11949			3	3	drug transporter activity	GO:0090484	0.174	Os11g0126100|1.21468739663	1	69	63	22771
7	6,7	RNA modification	GO:0009451	0.0343	0.39	0.14	7.4702	-1.29612	Os11g0266000|1.28199718706;P0512C01.42|1.36400541272;Os05g0519500|1.40014265335	3	230	66	21379			6	6	chloroplast thylakoid membrane	GO:0009535	0.517	CAB2R|0.774314884471	1	200	43	11949			4	4	drug transmembrane transporter activity	GO:0015238	0.174	Os11g0126100|1.21468739663	1	69	63	22771
3	3	biosynthetic process	GO:0009058	0.0361	3.05	3.45	7.4702	-1.29612	Os11g0158600|0.819189360355;Os04g0656100|1.23105590062;Os05g0445500|0.635143769968;P0700F06.32|1.24711415135;Os03g0699700|0.778135048232;P0470F10.11|0.634014039566;Os03g0733400|1.25;Os08g0276200|0.83285759594;Os02g0203000|1.23539232053;OSJNBa0073A21.13|1.35510510511;P0017G10.31|1.25564924115;AMPD|1.40772532189;P0710E05.27|0.734160241368;LOC_Os12g42140|1.47674844379;Os05g0519500|1.40014265335;Os03…	24	5498	66	21379			5	5	plastid thylakoid membrane	GO:0055035	0.518	CAB2R|0.774314884471	1	201	43	11949			3	3	organic cyclic compound binding	GO:0097159	0.184	OSJNBb0071O21.27|0.705352112676;Os03g0827700|1.26356589147;Os03g0218500|1.40628445424;Os11g0158600|0.819189360355;Os04g0656100|1.23105590062;LOC_Os12g38430|1.31204143289;P0700F06.32|1.24711415135;Os03g0733400|1.25;Os08g0276200|0.83285759594;CAB2R|0.774314884471;OSJNBa0019G23.13|1.49234603062;Os02g0203000|1.23539232053;Os12g15420|0.776304410493;P0017G10.31|1.25564924115;LOC_Os12g42140|1.4767484437…	34	10819	63	22771
9	7,9	L-phenylalanine catabolic process	GO:0006559	0.0364	0	-0.35	7.4702	-1.29612	HGO|0.618198874296	1	12	66	21379			6	5,6	chromosome	GO:0005694	0.548	OSJNBb0014M19.7|1.78761398176	1	218	43	11949			3	3	heterocyclic compound binding	GO:1901363	0.184	OSJNBb0071O21.27|0.705352112676;Os03g0827700|1.26356589147;Os03g0218500|1.40628445424;Os11g0158600|0.819189360355;Os04g0656100|1.23105590062;LOC_Os12g38430|1.31204143289;P0700F06.32|1.24711415135;Os03g0733400|1.25;Os08g0276200|0.83285759594;CAB2R|0.774314884471;OSJNBa0019G23.13|1.49234603062;Os02g0203000|1.23539232053;Os12g15420|0.776304410493;P0017G10.31|1.25564924115;LOC_Os12g42140|1.4767484437…	34	10819	63	22771
9	8,9	sodium ion transmembrane transport	GO:0035725	0.0364	0	-0.35	7.4702	-1.29612	NHX2|1.41118644068	1	12	66	21379			4	4	thylakoid membrane	GO:0042651	0.589	CAB2R|0.774314884471	1	244	43	11949			3	3	enzyme regulator activity	GO:0030234	0.188	Os05g0301600|1.21402616279;OJ1006_A02.21-1|0.828786453434	2	287	63	22771
6	5,6	purine-containing compound salvage	GO:0043101	0.0364	0	-0.35	7.4702	-1.29612	AMPD|1.40772532189	1	12	66	21379			6	6	chloroplast thylakoid	GO:0009534	0.609	CAB2R|0.774314884471	1	258	43	11949			4	4	oxidoreductase activity, acting on the aldehyde or oxo group of donors	GO:0016903	0.195	Os03g0790900|1.22252653201	1	78	63	22771
7	7	erythrose 4-phosphate/phosphoenolpyruvate family amino acid catabolic process	GO:1902222	0.0364	0	-0.35	7.4702	-1.29612	HGO|0.618198874296	1	12	66	21379			5	5	plastid thylakoid	GO:0031976	0.611	CAB2R|0.774314884471	1	259	43	11949			13	7,8,13	cation-transporting ATPase activity	GO:0019829	0.197	Os04g0656100|1.23105590062	1	79	63	22771
5	5	response to carbohydrate	GO:0009743	0.0376	-0.3	-0.72	7.4702	-1.29612	HXK6|0.809571619813;HGO|0.618198874296	2	99	66	21379			3	3	intracellular	GO:0005622	0.654	Os03g0827700|1.26356589147;Os11g0158600|0.819189360355;Os05g0445500|0.635143769968;Os03g0699700|0.778135048232;P0450E05.22|1.21662030598;P0470F10.11|0.634014039566;Os03g0733400|1.25;CAB2R|0.774314884471;P0644B06.33|1.23288135593;P0017G10.31|1.25564924115;P0710E05.27|0.734160241368;LOC_Os12g42140|1.47674844379;Os11g0266000|1.28199718706;GEP|0.812604760308;NHX2|1.41118644068;Os05g0519500|1.40014265…	27	7699	43	11949			4	4	organic acid binding	GO:0043177	0.199	P0705E11.7|1.3137589621	1	80	63	22771
6	5,6	nuclear transport	GO:0051169	0.0376	-0.06	-0.43	7.4702	-1.29612	Os05g0519500|1.40014265335;OJ1006_A02.21-1|0.828786453434	2	99	66	21379			5	5	transferase complex	GO:1990234	0.674	Os05g0519500|1.40014265335	1	307	43	11949			5	5	carboxylic acid binding	GO:0031406	0.199	P0705E11.7|1.3137589621	1	80	63	22771
7	6,7	nucleocytoplasmic transport	GO:0006913	0.0376	-0.06	-0.43	7.4702	-1.29612	Os05g0519500|1.40014265335;OJ1006_A02.21-1|0.828786453434	2	99	66	21379			3	3	photosynthetic membrane	GO:0034357	0.678	CAB2R|0.774314884471	1	310	43	11949			12	6,7,12	ATPase coupled ion transmembrane transporter activity	GO:0042625	0.199	Os04g0656100|1.23105590062	1	80	63	22771
9	8,9	purine ribonucleotide biosynthetic process	GO:0009152	0.0383	0.24	-0.05	7.4702	-1.29612	Os04g0656100|1.23105590062;AMPD|1.40772532189	2	100	66	21379			5	4,5	thylakoid part	GO:0044436	0.7	CAB2R|0.774314884471	1	329	43	11949			7	7	nucleoside-triphosphatase activity	GO:0017111	0.217	Os03g0827700|1.26356589147;Os04g0656100|1.23105590062;OJ1006_A02.21-1|0.828786453434;P0706B05.3|1.28082191781	4	864	63	22771
8	7,8	ribonucleoside monophosphate biosynthetic process	GO:0009156	0.039	0.24	-0.05	7.4702	-1.29612	Os04g0656100|1.23105590062;AMPD|1.40772532189	2	101	66	21379			5	4,5	organelle subcompartment	GO:0031984	0.727	CAB2R|0.774314884471	1	355	43	11949			9	9	ATPase activity, coupled	GO:0042623	0.225	Os04g0656100|1.23105590062;P0706B05.3|1.28082191781	2	323	63	22771
4	4	cellular biosynthetic process	GO:0044249	0.0404	2.82	3.16	7.4702	-1.29612	Os11g0158600|0.819189360355;Os04g0656100|1.23105590062;Os05g0445500|0.635143769968;P0700F06.32|1.24711415135;Os03g0699700|0.778135048232;P0470F10.11|0.634014039566;Os03g0733400|1.25;Os08g0276200|0.83285759594;Os02g0203000|1.23539232053;P0017G10.31|1.25564924115;AMPD|1.40772532189;P0710E05.27|0.734160241368;LOC_Os12g42140|1.47674844379;Os05g0519500|1.40014265335;Os03g0790900|1.22252653201;OSJNBb00…	22	4975	66	21379			6	4,5,6	Golgi apparatus	GO:0005794	0.745	OSJNBb0021K20.18|0.7875	1	373	43	11949			5	4,5	phospholipid binding	GO:0005543	0.225	Os05g0346100|1.25783726664	1	92	63	22771
9	8,9	IMP metabolic process	GO:0046040	0.0424	0	-0.35	7.4702	-1.29612	AMPD|1.40772532189	1	14	66	21379			4	4	thylakoid	GO:0009579	0.765	CAB2R|0.774314884471	1	395	43	11949			2	2	molecular function regulator	GO:0098772	0.227	Os05g0301600|1.21402616279;OJ1006_A02.21-1|0.828786453434	2	325	63	22771
9	9	potassium ion homeostasis	GO:0055075	0.0424	0	-0.35	7.4702	-1.29612	NHX2|1.41118644068	1	14	66	21379			3	3	endomembrane system	GO:0012505	0.791	OSJNBb0021K20.18|0.7875;Os02g0581300|0.696599537801	2	796	43	11949			7	7	inorganic cation transmembrane transporter activity	GO:0022890	0.228	Os04g0656100|1.23105590062;NHX2|1.41118644068	2	326	63	22771
6	6	protein repair	GO:0030091	0.0424	0	-0.35	7.4702	-1.29612	MSRA4|1.44290657439	1	14	66	21379			4	4	catalytic complex	GO:1902494	0.822	Os05g0519500|1.40014265335	1	470	43	11949			6	6	pyrophosphatase activity	GO:0016462	0.236	Os03g0827700|1.26356589147;Os04g0656100|1.23105590062;OJ1006_A02.21-1|0.828786453434;P0706B05.3|1.28082191781	4	897	63	22771
10	9,10	IMP biosynthetic process	GO:0006188	0.0424	0	-0.35	7.4702	-1.29612	AMPD|1.40772532189	1	14	66	21379			4	3,4	membrane protein complex	GO:0098796	0.828	CAB2R|0.774314884471	1	479	43	11949			4	4	hydrolase activity, acting on carbon-nitrogen (but not peptide) bonds	GO:0016810	0.236	AMPD|1.40772532189	1	97	63	22771
8	8	purine ribonucleoside monophosphate metabolic process	GO:0009167	0.043	0.09	-0.23	7.4702	-1.29612	Os04g0656100|1.23105590062;AMPD|1.40772532189;HXK6|0.809571619813	3	252	66	21379			3	3	protein complex	GO:0043234	0.839	CAB2R|0.774314884471;Os05g0519500|1.40014265335;OSJNBb0029I19.5|0.831778814124;OSJNBb0014M19.7|1.78761398176	4	1583	43	11949			5	5	hydrolase activity, acting on acid anhydrides, in phosphorus-containing anhydrides	GO:0016818	0.24	Os03g0827700|1.26356589147;Os04g0656100|1.23105590062;OJ1006_A02.21-1|0.828786453434;P0706B05.3|1.28082191781	4	904	63	22771
7	7	purine nucleoside monophosphate metabolic process	GO:0009126	0.043	0.09	-0.23	7.4702	-1.29612	Os04g0656100|1.23105590062;AMPD|1.40772532189;HXK6|0.809571619813	3	252	66	21379			3	3	plasma membrane	GO:0005886	0.853	Os04g0656100|1.23105590062;Os07g0646100|1.21893912424;NHX2|1.41118644068	3	1278	43	11949			8	8	protein serine/threonine phosphatase activity	GO:0004722	0.24	Os07g0646100|1.21893912424	1	99	63	22771
6	6	pyrimidine-containing compound biosynthetic process	GO:0072528	0.0433	0.28	0.01	7.4702	-1.29612	Os05g0519500|1.40014265335;Os03g0300300|1.37418692229	2	107	66	21379			6	5,6	mitochondrion	GO:0005739	0.856	HXK6|0.809571619813	1	526	43	11949			4	4	hydrolase activity, acting on acid anhydrides	GO:0016817	0.249	Os03g0827700|1.26356589147;Os04g0656100|1.23105590062;OJ1006_A02.21-1|0.828786453434;P0706B05.3|1.28082191781	4	918	63	22771
7	6,7	nucleoside monophosphate biosynthetic process	GO:0009124	0.0433	0.24	-0.05	7.4702	-1.29612	Os04g0656100|1.23105590062;AMPD|1.40772532189	2	107	66	21379			2	2	cell part	GO:0044464	0.905	Os03g0827700|1.26356589147;Os11g0158600|0.819189360355;Os04g0656100|1.23105590062;Os07g0646100|1.21893912424;Os05g0445500|0.635143769968;Os03g0699700|0.778135048232;P0450E05.22|1.21662030598;P0470F10.11|0.634014039566;Os03g0733400|1.25;CAB2R|0.774314884471;P0644B06.33|1.23288135593;P0017G10.31|1.25564924115;P0710E05.27|0.734160241368;LOC_Os12g42140|1.47674844379;Os11g0266000|1.28199718706;GEP|0.8…	29	8964	43	11949			7	7	translation initiation factor activity	GO:0003743	0.251	P0700F06.32|1.24711415135	1	104	63	22771
11	8,9,10,11	mRNA splicing, via spliceosome	GO:0000398	0.0433	0.23	-0.07	7.4702	-1.29612	P0644B06.33|1.23288135593;P0512C01.42|1.36400541272	2	107	66	21379			2	2	cell	GO:0005623	0.928	Os03g0827700|1.26356589147;Os11g0158600|0.819189360355;Os04g0656100|1.23105590062;Os07g0646100|1.21893912424;Os05g0445500|0.635143769968;Os03g0699700|0.778135048232;P0450E05.22|1.21662030598;P0470F10.11|0.634014039566;Os03g0733400|1.25;CAB2R|0.774314884471;P0644B06.33|1.23288135593;P0017G10.31|1.25564924115;P0710E05.27|0.734160241368;LOC_Os12g42140|1.47674844379;Os11g0266000|1.28199718706;GEP|0.8…	29	9080	43	11949			5	5	protein heterodimerization activity	GO:0046982	0.251	Os08g0383700|1.3406097102	1	104	63	22771
5	5	organonitrogen compound biosynthetic process	GO:1901566	0.0447	0.63	0.44	7.4702	-1.29612	Os04g0656100|1.23105590062;Os05g0445500|0.635143769968;P0700F06.32|1.24711415135;P0470F10.11|0.634014039566;AMPD|1.40772532189;P0710E05.27|0.734160241368;Os05g0519500|1.40014265335;Os03g0300300|1.37418692229;Os05g0508400|0.786968838527	9	1530	66	21379			3	3	cell periphery	GO:0071944	0.942	Os04g0656100|1.23105590062;Os07g0646100|1.21893912424;NHX2|1.41118644068	3	1611	43	11949			4	4	oxidoreductase activity, acting on a sulfur group of donors	GO:0016667	0.305	MSRA4|1.44290657439	1	131	63	22771
4	4	organic hydroxy compound metabolic process	GO:1901615	0.0465	-0.09	-0.46	7.4702	-1.29612	Os03g0790900|1.22252653201;Smt2-1|0.794268476621;HGO|0.618198874296	3	260	66	21379			2	2	cell junction	GO:0030054	0.947	OSJNBb0021K20.18|0.7875	1	788	43	11949			6	6	cation transmembrane transporter activity	GO:0008324	0.317	Os04g0656100|1.23105590062;NHX2|1.41118644068	2	413	63	22771
4	4	small molecule metabolic process	GO:0044281	0.0468	0.61	0.42	7.4702	-1.29612	Os04g0656100|1.23105590062;Os03g0699700|0.778135048232;AMPD|1.40772532189;Os05g0519500|1.40014265335;Os03g0790900|1.22252653201;Os03g0300300|1.37418692229;Smt2-1|0.794268476621;OSJNBa0023J03.8|1.27203934922;HXK6|0.809571619813;HGO|0.618198874296;Os05g0508400|0.786968838527	11	2040	66	21379			3	3	plasmodesma	GO:0009506	0.947	OSJNBb0021K20.18|0.7875	1	788	43	11949			6	6	S-adenosylmethionine-dependent methyltransferase activity	GO:0008757	0.322	Smt2-1|0.794268476621	1	140	63	22771
7	7	purine nucleotide biosynthetic process	GO:0006164	0.047	0.24	-0.05	7.4702	-1.29612	Os04g0656100|1.23105590062;AMPD|1.40772532189	2	112	66	21379			3	3	cell-cell junction	GO:0005911	0.947	OSJNBb0021K20.18|0.7875	1	788	43	11949			3	3	carbohydrate binding	GO:0030246	0.336	Os02g0203000|1.23539232053;HXK6|0.809571619813	2	432	63	22771
4	4	response to oxygen-containing compound	GO:1901700	0.0477	0.09	-0.24	7.4702	-1.29612	SAPK3|1.21692769077;Os10g0561400|1.33053691275;HXK6|0.809571619813;HGO|0.618198874296	4	442	66	21379			2	2	symplast	GO:0055044	0.947	OSJNBb0021K20.18|0.7875	1	788	43	11949			4	4	nucleoside phosphate binding	GO:1901265	0.341	Os03g0827700|1.26356589147;Os03g0218500|1.40628445424;Os04g0656100|1.23105590062;LOC_Os12g38430|1.31204143289;SAPK3|1.21692769077;Os10g0321700|0.757943385326;Os03g0790900|1.22252653201;P0705E11.7|1.3137589621;OJ1607_F09.9|1.20519203414;P0556A05.12|1.31979320532;OJ1006_A02.21-1|0.828786453434;B1197G05.6|0.786890991938;HXK6|0.809571619813;P0706B05.3|1.28082191781;OSJNBa0036B21.13|1.28282146473	15	4792	63	22771
4	4	negative regulation of flower development	GO:0009910	0.0483	0	-0.35	7.4702	-1.29612	B1197G05.6|0.786890991938	1	16	66	21379															4	4	nucleotide binding	GO:0000166	0.341	Os03g0827700|1.26356589147;Os03g0218500|1.40628445424;Os04g0656100|1.23105590062;LOC_Os12g38430|1.31204143289;SAPK3|1.21692769077;Os10g0321700|0.757943385326;Os03g0790900|1.22252653201;P0705E11.7|1.3137589621;OJ1607_F09.9|1.20519203414;P0556A05.12|1.31979320532;OJ1006_A02.21-1|0.828786453434;B1197G05.6|0.786890991938;HXK6|0.809571619813;P0706B05.3|1.28082191781;OSJNBa0036B21.13|1.28282146473	15	4792	63	22771
5	5	pyrimidine-containing compound metabolic process	GO:0072527	0.0485	0.28	0.01	7.4702	-1.29612	Os05g0519500|1.40014265335;Os03g0300300|1.37418692229	2	114	66	21379															8	8	GTPase activity	GO:0003924	0.343	OJ1006_A02.21-1|0.828786453434	1	151	63	22771
10	9,10	RNA splicing, via transesterification reactions with bulged adenosine as nucleophile	GO:0000377	0.0485	0.23	-0.07	7.4702	-1.29612	P0644B06.33|1.23288135593;P0512C01.42|1.36400541272	2	114	66	21379															5	5	RNA binding	GO:0003723	0.364	Os03g0827700|1.26356589147;P0700F06.32|1.24711415135;Os12g15420|0.776304410493	3	776	63	22771
9	8,9	RNA splicing, via transesterification reactions	GO:0000375	0.0485	0.23	-0.07	7.4702	-1.29612	P0644B06.33|1.23288135593;P0512C01.42|1.36400541272	2	114	66	21379															2	2	signal transducer activity	GO:0004871	0.367	Os12g0117400|1.37444037444;RACK1B|1.21986699917;OSJNBa0036B21.13|1.28282146473	3	780	63	22771
7	5,6,7	protein import	GO:0017038	0.0492	0.06	-0.27	7.4702	-1.29612	Os05g0519500|1.40014265335;HGO|0.618198874296	2	115	66	21379															6	6	translation factor activity, RNA binding	GO:0008135	0.368	P0700F06.32|1.24711415135	1	165	63	22771
5	5	glucose 6-phosphate metabolic process	GO:0051156	0.0492	-0.01	-0.37	7.4702	-1.29612	OSJNBa0023J03.8|1.27203934922;HXK6|0.809571619813	2	115	66	21379															2	2	molecular transducer activity	GO:0060089	0.371	Os12g0117400|1.37444037444;RACK1B|1.21986699917;OSJNBa0036B21.13|1.28282146473	3	785	63	22771
5	5	carbohydrate derivative biosynthetic process	GO:1901137	0.0493	0.52	0.3	7.4702	-1.29612	Os04g0656100|1.23105590062;AMPD|1.40772532189;Os05g0519500|1.40014265335;Os03g0300300|1.37418692229	4	447	66	21379															5	5	flavin adenine dinucleotide binding	GO:0050660	0.371	Os03g0790900|1.22252653201	1	167	63	22771
7	7	ribonucleoside monophosphate metabolic process	GO:0009161	0.0501	0.09	-0.23	7.4702	-1.29612	Os04g0656100|1.23105590062;AMPD|1.40772532189;HXK6|0.809571619813	3	268	66	21379															3	3	small molecule binding	GO:0036094	0.372	Os03g0827700|1.26356589147;Os03g0218500|1.40628445424;Os04g0656100|1.23105590062;LOC_Os12g38430|1.31204143289;SAPK3|1.21692769077;Os10g0321700|0.757943385326;Os03g0790900|1.22252653201;P0705E11.7|1.3137589621;OJ1607_F09.9|1.20519203414;P0556A05.12|1.31979320532;OJ1006_A02.21-1|0.828786453434;B1197G05.6|0.786890991938;HXK6|0.809571619813;P0706B05.3|1.28082191781;OSJNBa0036B21.13|1.28282146473	15	4887	63	22771
9	9	regulation of pH	GO:0006885	0.0512	0	-0.35	7.4702	-1.29612	NHX2|1.41118644068	1	17	66	21379															8	8	metal ion transmembrane transporter activity	GO:0046873	0.385	NHX2|1.41118644068	1	175	63	22771
5	4,5	positive regulation of defense response	GO:0031349	0.0512	0	-0.35	7.4702	-1.29612	B1197G05.6|0.786890991938	1	17	66	21379															4	4	iron-sulfur cluster binding	GO:0051536	0.387	Os03g0790900|1.22252653201	1	176	63	22771
8	8	response to glucose	GO:0009749	0.0512	0	-0.35	7.4702	-1.29612	HXK6|0.809571619813	1	17	66	21379															3	3	lipid binding	GO:0008289	0.387	Os05g0346100|1.25783726664	1	176	63	22771
6	4,6	macromolecule methylation	GO:0043414	0.0514	0.39	0.14	7.4702	-1.29612	Os11g0266000|1.28199718706;P0512C01.42|1.36400541272;Os05g0519500|1.40014265335	3	271	66	21379															3	3	metal cluster binding	GO:0051540	0.387	Os03g0790900|1.22252653201	1	176	63	22771
6	6	nucleoside monophosphate metabolic process	GO:0009123	0.0528	0.09	-0.23	7.4702	-1.29612	Os04g0656100|1.23105590062;AMPD|1.40772532189;HXK6|0.809571619813	3	274	66	21379															5	5	purine ribonucleoside triphosphate binding	GO:0035639	0.396	Os03g0827700|1.26356589147;Os03g0218500|1.40628445424;Os04g0656100|1.23105590062;SAPK3|1.21692769077;P0705E11.7|1.3137589621;OJ1607_F09.9|1.20519203414;OJ1006_A02.21-1|0.828786453434;B1197G05.6|0.786890991938;HXK6|0.809571619813;P0706B05.3|1.28082191781;OSJNBa0036B21.13|1.28282146473	11	3559	63	22771
5	5	heat acclimation	GO:0010286	0.0542	0	-0.35	7.4702	-1.29612	Os03g0218500|1.40628445424	1	18	66	21379															8	8	ATPase activity	GO:0016887	0.397	Os04g0656100|1.23105590062;P0706B05.3|1.28082191781	2	493	63	22771
6	6	carbohydrate homeostasis	GO:0033500	0.0571	0	-0.35	7.4702	-1.29612	HXK6|0.809571619813	1	19	66	21379															4	4	enzyme inhibitor activity	GO:0004857	0.402	Os05g0301600|1.21402616279	1	185	63	22771
7	7	glucose homeostasis	GO:0042593	0.0571	0	-0.35	7.4702	-1.29612	HXK6|0.809571619813	1	19	66	21379															6	6	ATP binding	GO:0005524	0.417	Os03g0827700|1.26356589147;Os03g0218500|1.40628445424;Os04g0656100|1.23105590062;SAPK3|1.21692769077;P0705E11.7|1.3137589621;OJ1607_F09.9|1.20519203414;B1197G05.6|0.786890991938;HXK6|0.809571619813;P0706B05.3|1.28082191781;OSJNBa0036B21.13|1.28282146473	10	3266	63	22771
8	6,7,8	cellular glucose homeostasis	GO:0001678	0.0571	0	-0.35	7.4702	-1.29612	HXK6|0.809571619813	1	19	66	21379															3	3	macromolecular complex binding	GO:0044877	0.42	P0017G10.31|1.25564924115	1	196	63	22771
3	3	negative regulation of reproductive process	GO:2000242	0.0571	0	-0.35	7.4702	-1.29612	B1197G05.6|0.786890991938	1	19	66	21379															8	8	helicase activity	GO:0004386	0.479	Os03g0827700|1.26356589147	1	234	63	22771
8	7,8	abscisic acid biosynthetic process	GO:0009688	0.0571	0	-0.35	7.4702	-1.29612	Os03g0790900|1.22252653201	1	19	66	21379															2	2	electron carrier activity	GO:0009055	0.482	Os03g0790900|1.22252653201	1	236	63	22771
7	6,7	apocarotenoid biosynthetic process	GO:0043289	0.0571	0	-0.35	7.4702	-1.29612	Os03g0790900|1.22252653201	1	19	66	21379															5	5	ion transmembrane transporter activity	GO:0015075	0.494	Os04g0656100|1.23105590062;NHX2|1.41118644068	2	596	63	22771
7	7	tertiary alcohol biosynthetic process	GO:1902645	0.0571	0	-0.35	7.4702	-1.29612	Os03g0790900|1.22252653201	1	19	66	21379															2	2	binding	GO:0005488	0.502	OSJNBb0071O21.27|0.705352112676;Os03g0827700|1.26356589147;Os03g0218500|1.40628445424;Os11g0158600|0.819189360355;Os04g0656100|1.23105590062;LOC_Os12g38430|1.31204143289;Os07g0646100|1.21893912424;P0700F06.32|1.24711415135;Os03g0699700|0.778135048232;Os03g0733400|1.25;Os08g0276200|0.83285759594;OJ1261_A08.56|1.21442966546;CAB2R|0.774314884471;OSJNBa0019G23.13|1.49234603062;Os02g0203000|1.23539232…	41	14627	63	22771
7	7	purine ribonucleotide metabolic process	GO:0009150	0.0571	0.09	-0.23	7.4702	-1.29612	Os04g0656100|1.23105590062;AMPD|1.40772532189;HXK6|0.809571619813	3	283	66	21379															4	4	protein dimerization activity	GO:0046983	0.502	Os03g0733400|1.25;Os08g0383700|1.3406097102	2	605	63	22771
6	6	purine-containing compound biosynthetic process	GO:0072522	0.0587	0.24	-0.05	7.4702	-1.29612	Os04g0656100|1.23105590062;AMPD|1.40772532189	2	127	66	21379															4	4	oxidoreductase activity, acting on CH-OH group of donors	GO:0016614	0.503	Os03g0790900|1.22252653201	1	251	63	22771
7	7	transcription from RNA polymerase III promoter	GO:0006383	0.06	0	-0.35	7.4702	-1.29612	OSJNBa0084K01.13|1.50172532781	1	20	66	21379															4	4	serine hydrolase activity	GO:0017171	0.513	GEP|0.812604760308	1	258	63	22771
5	5	lipid catabolic process	GO:0016042	0.0603	-0.31	-0.73	7.4702	-1.29612	HGO|0.618198874296;OJ1111_E05.19|0.798179535468	2	129	66	21379															6	5,6	serine-type peptidase activity	GO:0008236	0.513	GEP|0.812604760308	1	258	63	22771
8	8	transcription initiation from RNA polymerase II promoter	GO:0006367	0.0629	0	-0.35	7.4702	-1.29612	OJ1119_B10.8|1.30402092187	1	21	66	21379															4	4	anion binding	GO:0043168	0.518	Os03g0827700|1.26356589147;Os03g0218500|1.40628445424;Os04g0656100|1.23105590062;SAPK3|1.21692769077;Os05g0346100|1.25783726664;Os03g0790900|1.22252653201;P0705E11.7|1.3137589621;OJ1607_F09.9|1.20519203414;OJ1006_A02.21-1|0.828786453434;B1197G05.6|0.786890991938;HXK6|0.809571619813;P0706B05.3|1.28082191781;OSJNBa0036B21.13|1.28282146473	13	4606	63	22771
6	6	purine nucleotide metabolic process	GO:0006163	0.0651	0.09	-0.23	7.4702	-1.29612	Os04g0656100|1.23105590062;AMPD|1.40772532189;HXK6|0.809571619813	3	299	66	21379															3	3	hydrolase activity	GO:0016787	0.549	Os03g0827700|1.26356589147;Os04g0656100|1.23105590062;Os07g0646100|1.21893912424;LOC_Os12g21890|0.823304680038;OJ1261_A08.56|1.21442966546;AMPD|1.40772532189;GEP|0.812604760308;Os05g0399100|0.751624548736;Os03g0774300|1.20184392493;OJ1006_A02.21-1|0.828786453434;P0524E08.104|1.21851981761;P0706B05.3|1.28082191781;OJ1111_E05.19|0.798179535468	13	4697	63	22771
7	6,7	RNA processing	GO:0006396	0.0652	0.68	0.5	7.4702	-1.29612	P0644B06.33|1.23288135593;LOC_Os12g42140|1.47674844379;P0512C01.42|1.36400541272;Os05g0519500|1.40014265335;Os03g0300300|1.37418692229	5	701	66	21379															6	6	GTP binding	GO:0005525	0.569	OJ1006_A02.21-1|0.828786453434	1	302	63	22771
6	6	tertiary alcohol metabolic process	GO:1902644	0.0658	0	-0.35	7.4702	-1.29612	Os03g0790900|1.22252653201	1	22	66	21379															7	6,7	guanyl ribonucleotide binding	GO:0032561	0.569	OJ1006_A02.21-1|0.828786453434	1	302	63	22771
8	7,8	abscisic acid metabolic process	GO:0009687	0.0658	0	-0.35	7.4702	-1.29612	Os03g0790900|1.22252653201	1	22	66	21379															6	6	guanyl nucleotide binding	GO:0019001	0.57	OJ1006_A02.21-1|0.828786453434	1	303	63	22771
6	6	apocarotenoid metabolic process	GO:0043288	0.0658	0	-0.35	7.4702	-1.29612	Os03g0790900|1.22252653201	1	22	66	21379															5	5	nucleotidyltransferase activity	GO:0016779	0.57	OSJNBa0073A21.13|1.35510510511	1	303	63	22771
5	4,5	single-organism transport	GO:0044765	0.0662	1.38	1.38	7.4702	-1.29612	Os04g0656100|1.23105590062;OJ1174_H11.9|1.22860125261;Os03g0147400|1.21453050034;Os04g0502800|1.34600389864;NHX2|1.41118644068;Os05g0519500|1.40014265335;Os09g0554300|0.644869565217;Os11g0126100|1.21468739663;OSJNBb0021K20.18|0.7875;P0706B05.3|1.28082191781;HGO|0.618198874296	11	2163	66	21379															3	3	isomerase activity	GO:0016853	0.576	OSJNBa0023J03.8|1.27203934922	1	308	63	22771
4	4	cellular nitrogen compound metabolic process	GO:0034641	0.0663	3.36	3.84	7.4702	-1.29612	Os11g0158600|0.819189360355;Os04g0656100|1.23105590062;Os05g0445500|0.635143769968;P0700F06.32|1.24711415135;P0470F10.11|0.634014039566;Os03g0733400|1.25;Os08g0276200|0.83285759594;Os02g0203000|1.23539232053;P0644B06.33|1.23288135593;P0017G10.31|1.25564924115;AMPD|1.40772532189;P0710E05.27|0.734160241368;LOC_Os12g42140|1.47674844379;Os11g0266000|1.28199718706;P0512C01.42|1.36400541272;Os05g051950…	26	6425	66	21379															6	6	purine ribonucleoside binding	GO:0032550	0.587	Os03g0827700|1.26356589147;Os03g0218500|1.40628445424;Os04g0656100|1.23105590062;SAPK3|1.21692769077;P0705E11.7|1.3137589621;OJ1607_F09.9|1.20519203414;OJ1006_A02.21-1|0.828786453434;B1197G05.6|0.786890991938;HXK6|0.809571619813;P0706B05.3|1.28082191781;OSJNBa0036B21.13|1.28282146473	11	4075	63	22771
5	5	auxin biosynthetic process	GO:0009851	0.0687	0	-0.35	7.4702	-1.29612	Os03g0790900|1.22252653201	1	23	66	21379															6	5,6	purine ribonucleotide binding	GO:0032555	0.587	Os03g0827700|1.26356589147;Os03g0218500|1.40628445424;Os04g0656100|1.23105590062;SAPK3|1.21692769077;P0705E11.7|1.3137589621;OJ1607_F09.9|1.20519203414;OJ1006_A02.21-1|0.828786453434;B1197G05.6|0.786890991938;HXK6|0.809571619813;P0706B05.3|1.28082191781;OSJNBa0036B21.13|1.28282146473	11	4075	63	22771
7	7	regulation of phosphoprotein phosphatase activity	GO:0043666	0.0687	0	-0.35	7.4702	-1.29612	Os05g0301600|1.21402616279	1	23	66	21379															5	5	purine nucleoside binding	GO:0001883	0.587	Os03g0827700|1.26356589147;Os03g0218500|1.40628445424;Os04g0656100|1.23105590062;SAPK3|1.21692769077;P0705E11.7|1.3137589621;OJ1607_F09.9|1.20519203414;OJ1006_A02.21-1|0.828786453434;B1197G05.6|0.786890991938;HXK6|0.809571619813;P0706B05.3|1.28082191781;OSJNBa0036B21.13|1.28282146473	11	4075	63	22771
8	7,8	sesquiterpenoid biosynthetic process	GO:0016106	0.0687	0	-0.35	7.4702	-1.29612	Os03g0790900|1.22252653201	1	23	66	21379															5	5	purine nucleotide binding	GO:0017076	0.59	Os03g0827700|1.26356589147;Os03g0218500|1.40628445424;Os04g0656100|1.23105590062;SAPK3|1.21692769077;P0705E11.7|1.3137589621;OJ1607_F09.9|1.20519203414;OJ1006_A02.21-1|0.828786453434;B1197G05.6|0.786890991938;HXK6|0.809571619813;P0706B05.3|1.28082191781;OSJNBa0036B21.13|1.28282146473	11	4081	63	22771
6	4,5,6	negative regulation of post-embryonic development	GO:0048581	0.0687	0	-0.35	7.4702	-1.29612	B1197G05.6|0.786890991938	1	23	66	21379															5	5	ribonucleoside binding	GO:0032549	0.592	Os03g0827700|1.26356589147;Os03g0218500|1.40628445424;Os04g0656100|1.23105590062;SAPK3|1.21692769077;P0705E11.7|1.3137589621;OJ1607_F09.9|1.20519203414;OJ1006_A02.21-1|0.828786453434;B1197G05.6|0.786890991938;HXK6|0.809571619813;P0706B05.3|1.28082191781;OSJNBa0036B21.13|1.28282146473	11	4088	63	22771
6	5,6	RNA metabolic process	GO:0016070	0.0693	1.99	2.13	7.4702	-1.29612	Os11g0158600|0.819189360355;Os03g0733400|1.25;Os08g0276200|0.83285759594;Os02g0203000|1.23539232053;P0644B06.33|1.23288135593;P0017G10.31|1.25564924115;LOC_Os12g42140|1.47674844379;Os11g0266000|1.28199718706;P0512C01.42|1.36400541272;Os05g0519500|1.40014265335;OSJNBb0029I19.5|0.831778814124;OJ1119_B10.8|1.30402092187;Os10g0561400|1.33053691275;Os03g0300300|1.37418692229;OSJNBa0084K01.13|1.5017253…	16	3538	66	21379															4	4	nucleoside binding	GO:0001882	0.593	Os03g0827700|1.26356589147;Os03g0218500|1.40628445424;Os04g0656100|1.23105590062;SAPK3|1.21692769077;P0705E11.7|1.3137589621;OJ1607_F09.9|1.20519203414;OJ1006_A02.21-1|0.828786453434;B1197G05.6|0.786890991938;HXK6|0.809571619813;P0706B05.3|1.28082191781;OSJNBa0036B21.13|1.28282146473	11	4090	63	22771
7	6,7	mRNA metabolic process	GO:0016071	0.0699	0.4	0.14	7.4702	-1.29612	P0644B06.33|1.23288135593;LOC_Os12g42140|1.47674844379;P0512C01.42|1.36400541272	3	308	66	21379															4	4	ribonucleotide binding	GO:0032553	0.603	Os03g0827700|1.26356589147;Os03g0218500|1.40628445424;Os04g0656100|1.23105590062;SAPK3|1.21692769077;P0705E11.7|1.3137589621;OJ1607_F09.9|1.20519203414;OJ1006_A02.21-1|0.828786453434;B1197G05.6|0.786890991938;HXK6|0.809571619813;P0706B05.3|1.28082191781;OSJNBa0036B21.13|1.28282146473	11	4118	63	22771
3	3	single-organism localization	GO:1902578	0.0705	1.38	1.38	7.4702	-1.29612	Os04g0656100|1.23105590062;OJ1174_H11.9|1.22860125261;Os03g0147400|1.21453050034;Os04g0502800|1.34600389864;NHX2|1.41118644068;Os05g0519500|1.40014265335;Os09g0554300|0.644869565217;Os11g0126100|1.21468739663;OSJNBb0021K20.18|0.7875;P0706B05.3|1.28082191781;HGO|0.618198874296	11	2187	66	21379															4	4	substrate-specific transmembrane transporter activity	GO:0022891	0.612	Os04g0656100|1.23105590062;NHX2|1.41118644068	2	741	63	22771
4	4	organophosphate metabolic process	GO:0019637	0.071	0.72	0.55	7.4702	-1.29612	Os04g0656100|1.23105590062;AMPD|1.40772532189;Os05g0519500|1.40014265335;Os03g0300300|1.37418692229;OSJNBa0023J03.8|1.27203934922;HXK6|0.809571619813	6	945	66	21379															7	6,7	adenyl ribonucleotide binding	GO:0032559	0.615	Os03g0827700|1.26356589147;Os03g0218500|1.40628445424;Os04g0656100|1.23105590062;SAPK3|1.21692769077;P0705E11.7|1.3137589621;OJ1607_F09.9|1.20519203414;B1197G05.6|0.786890991938;HXK6|0.809571619813;P0706B05.3|1.28082191781;OSJNBa0036B21.13|1.28282146473	10	3782	63	22771
8	8	monovalent inorganic cation homeostasis	GO:0055067	0.0716	0	-0.35	7.4702	-1.29612	NHX2|1.41118644068	1	24	66	21379															3	3	carbohydrate derivative binding	GO:0097367	0.616	Os03g0827700|1.26356589147;Os03g0218500|1.40628445424;Os04g0656100|1.23105590062;SAPK3|1.21692769077;P0705E11.7|1.3137589621;OJ1607_F09.9|1.20519203414;OJ1006_A02.21-1|0.828786453434;B1197G05.6|0.786890991938;HXK6|0.809571619813;P0706B05.3|1.28082191781;OSJNBa0036B21.13|1.28282146473	11	4157	63	22771
8	8	peptidyl-tyrosine dephosphorylation	GO:0035335	0.0716	0	-0.35	7.4702	-1.29612	LOC_Os12g21890|0.823304680038	1	24	66	21379															6	6	adenyl nucleotide binding	GO:0030554	0.617	Os03g0827700|1.26356589147;Os03g0218500|1.40628445424;Os04g0656100|1.23105590062;SAPK3|1.21692769077;P0705E11.7|1.3137589621;OJ1607_F09.9|1.20519203414;B1197G05.6|0.786890991938;HXK6|0.809571619813;P0706B05.3|1.28082191781;OSJNBa0036B21.13|1.28282146473	10	3787	63	22771
6	4,6	regulation of flower development	GO:0009909	0.074	-0.03	-0.39	7.4702	-1.29612	Os03g0300300|1.37418692229;B1197G05.6|0.786890991938	2	145	66	21379															3	3	transcription factor activity, sequence-specific DNA binding	GO:0003700	0.652	Os08g0276200|0.83285759594;Os02g0203000|1.23539232053	2	797	63	22771
6	6	regulation of phosphatase activity	GO:0010921	0.0744	0	-0.35	7.4702	-1.29612	Os05g0301600|1.21402616279	1	25	66	21379															2	2	nucleic acid binding transcription factor activity	GO:0001071	0.652	Os08g0276200|0.83285759594;Os02g0203000|1.23539232053	2	797	63	22771
5	5	gametophyte development	GO:0048229	0.0757	-0.05	-0.42	7.4702	-1.29612	Os05g0519500|1.40014265335;Os03g0225500|0.809088226616	2	147	66	21379															4	4	tetrapyrrole binding	GO:0046906	0.66	CAB2R|0.774314884471;OJ1770_H02.18|1.52765321375	2	809	63	22771
8	7,8	hydrogen ion transmembrane transport	GO:1902600	0.0757	0.24	-0.05	7.4702	-1.29612	Os04g0656100|1.23105590062;NHX2|1.41118644068	2	147	66	21379															3	3	substrate-specific transporter activity	GO:0022892	0.662	Os04g0656100|1.23105590062;NHX2|1.41118644068	2	812	63	22771
5	5	alcohol metabolic process	GO:0006066	0.0766	0.01	-0.33	7.4702	-1.29612	Os03g0790900|1.22252653201;Smt2-1|0.794268476621	2	148	66	21379															5	5	methyltransferase activity	GO:0008168	0.681	Smt2-1|0.794268476621	1	409	63	22771
3	3	developmental process involved in reproduction	GO:0003006	0.0773	-0.03	-0.39	7.4702	-1.29612	Os03g0300300|1.37418692229;Os03g0225500|0.809088226616;B1197G05.6|0.786890991938;P0519D04.24|1.22373540856	4	521	66	21379															4	4	transferase activity, transferring one-carbon groups	GO:0016741	0.689	Smt2-1|0.794268476621	1	418	63	22771
5	5	response to gibberellin	GO:0009739	0.0773	0	-0.35	7.4702	-1.29612	Os10g0561400|1.33053691275	1	26	66	21379															5	5	transferase activity, transferring acyl groups other than amino-acyl groups	GO:0016747	0.696	P0699D11.28|1.54913061059	1	426	63	22771
7	7	sesquiterpenoid metabolic process	GO:0006714	0.0773	0	-0.35	7.4702	-1.29612	Os03g0790900|1.22252653201	1	26	66	21379															4	4	coenzyme binding	GO:0050662	0.718	Os03g0790900|1.22252653201	1	452	63	22771
4	4	auxin metabolic process	GO:0009850	0.0801	0	-0.35	7.4702	-1.29612	Os03g0790900|1.22252653201	1	27	66	21379															4	4	hydrolase activity, acting on ester bonds	GO:0016788	0.746	Os07g0646100|1.21893912424;LOC_Os12g21890|0.823304680038;Os03g0774300|1.20184392493	3	1386	63	22771
4	4	multicellular organism development	GO:0007275	0.0802	0.66	0.48	7.4702	-1.29612	Os03g0733400|1.25;Os05g0519500|1.40014265335;Os03g0300300|1.37418692229;Os03g0225500|0.809088226616;B1197G05.6|0.786890991938;P0519D04.24|1.22373540856	6	976	66	21379															4	4	transferase activity, transferring acyl groups	GO:0016746	0.756	P0699D11.28|1.54913061059	1	503	63	22771
3	3	single-multicellular organism process	GO:0044707	0.083	0.66	0.48	7.4702	-1.29612	Os03g0733400|1.25;Os05g0519500|1.40014265335;Os03g0300300|1.37418692229;Os03g0225500|0.809088226616;B1197G05.6|0.786890991938;P0519D04.24|1.22373540856	6	985	66	21379															5	5	phosphotransferase activity, alcohol group as acceptor	GO:0016773	0.757	SAPK3|1.21692769077;P0705E11.7|1.3137589621;B1197G05.6|0.786890991938;HXK6|0.809571619813;OSJNBa0036B21.13|1.28282146473	5	2245	63	22771
3	3	negative regulation of multicellular organismal process	GO:0051241	0.083	0	-0.35	7.4702	-1.29612	B1197G05.6|0.786890991938	1	28	66	21379															4	4	transferase activity, transferring phosphorus-containing groups	GO:0016772	0.809	OSJNBa0073A21.13|1.35510510511;SAPK3|1.21692769077;P0705E11.7|1.3137589621;B1197G05.6|0.786890991938;HXK6|0.809571619813;OSJNBa0036B21.13|1.28282146473	6	2822	63	22771
5	5	regulation of shoot system development	GO:0048831	0.0848	-0.03	-0.39	7.4702	-1.29612	Os03g0300300|1.37418692229;B1197G05.6|0.786890991938	2	157	66	21379															3	3	cofactor binding	GO:0048037	0.824	Os03g0790900|1.22252653201	1	619	63	22771
6	6	transcription, DNA-templated	GO:0006351	0.0853	1.37	1.36	7.4702	-1.29612	Os11g0158600|0.819189360355;Os03g0733400|1.25;Os08g0276200|0.83285759594;Os02g0203000|1.23539232053;P0017G10.31|1.25564924115;LOC_Os12g42140|1.47674844379;OSJNBb0029I19.5|0.831778814124;OJ1119_B10.8|1.30402092187;Os10g0561400|1.33053691275;OSJNBa0084K01.13|1.50172532781;OSJNBb0014M19.7|1.78761398176	11	2263	66	21379															6	6	protein kinase activity	GO:0004672	0.827	SAPK3|1.21692769077;P0705E11.7|1.3137589621;B1197G05.6|0.786890991938;OSJNBa0036B21.13|1.28282146473	4	2037	63	22771
7	6,7	L-phenylalanine metabolic process	GO:0006558	0.0858	0	-0.35	7.4702	-1.29612	HGO|0.618198874296	1	29	66	21379															5	5	kinase activity	GO:0016301	0.83	SAPK3|1.21692769077;P0705E11.7|1.3137589621;B1197G05.6|0.786890991938;HXK6|0.809571619813;OSJNBa0036B21.13|1.28282146473	5	2479	63	22771
6	6	erythrose 4-phosphate/phosphoenolpyruvate family amino acid metabolic process	GO:1902221	0.0858	0	-0.35	7.4702	-1.29612	HGO|0.618198874296	1	29	66	21379															6	5,6	transmembrane receptor protein kinase activity	GO:0019199	0.831	OSJNBa0036B21.13|1.28282146473	1	633	63	22771
3	3	regulation of reproductive process	GO:2000241	0.0876	-0.03	-0.39	7.4702	-1.29612	Os03g0300300|1.37418692229;B1197G05.6|0.786890991938	2	160	66	21379															7	7	iron ion binding	GO:0005506	0.836	Os03g0790900|1.22252653201	1	644	63	22771
5	5	purine-containing compound metabolic process	GO:0072521	0.0879	0.09	-0.23	7.4702	-1.29612	Os04g0656100|1.23105590062;AMPD|1.40772532189;HXK6|0.809571619813	3	340	66	21379															5	4,5	transmembrane signaling receptor activity	GO:0004888	0.845	OSJNBa0036B21.13|1.28282146473	1	664	63	22771
6	5,6	photosynthesis, light harvesting	GO:0009765	0.0886	0	-0.35	7.4702	-1.29612	CAB2R|0.774314884471	1	30	66	21379															4	3,4	signaling receptor activity	GO:0038023	0.858	OSJNBa0036B21.13|1.28282146473	1	693	63	22771
8	8	response to fructose	GO:0009750	0.0886	0	-0.35	7.4702	-1.29612	HGO|0.618198874296	1	30	66	21379															3	3	receptor activity	GO:0004872	0.86	OSJNBa0036B21.13|1.28282146473	1	698	63	22771
8	7,8	nucleic acid-templated transcription	GO:0097659	0.0889	1.37	1.36	7.4702	-1.29612	Os11g0158600|0.819189360355;Os03g0733400|1.25;Os08g0276200|0.83285759594;Os02g0203000|1.23539232053;P0017G10.31|1.25564924115;LOC_Os12g42140|1.47674844379;OSJNBb0029I19.5|0.831778814124;OJ1119_B10.8|1.30402092187;Os10g0561400|1.33053691275;OSJNBa0084K01.13|1.50172532781;OSJNBb0014M19.7|1.78761398176	11	2280	66	21379															3	3	oxidoreductase activity	GO:0016491	0.879	Os03g0699700|0.778135048232;Os03g0790900|1.22252653201;MSRA4|1.44290657439;HGO|0.618198874296	4	2240	63	22771
5	5	response to lipid	GO:0033993	0.0894	0.21	-0.09	7.4702	-1.29612	SAPK3|1.21692769077;Os10g0561400|1.33053691275	2	162	66	21379															5	5	metal ion binding	GO:0046872	0.88	Os03g0827700|1.26356589147;Os04g0656100|1.23105590062;Os07g0646100|1.21893912424;Os03g0699700|0.778135048232;Os03g0733400|1.25;OJ1261_A08.56|1.21442966546;CAB2R|0.774314884471;AMPD|1.40772532189;Os03g0790900|1.22252653201;P0535F09.32|1.45539177657;HGO|0.618198874296	11	5190	63	22771
7	6,7	RNA biosynthetic process	GO:0032774	0.0901	1.37	1.36	7.4702	-1.29612	Os11g0158600|0.819189360355;Os03g0733400|1.25;Os08g0276200|0.83285759594;Os02g0203000|1.23539232053;P0017G10.31|1.25564924115;LOC_Os12g42140|1.47674844379;OSJNBb0029I19.5|0.831778814124;OJ1119_B10.8|1.30402092187;Os10g0561400|1.33053691275;OSJNBa0084K01.13|1.50172532781;OSJNBb0014M19.7|1.78761398176	11	2286	66	21379															4	4	cation binding	GO:0043169	0.883	Os03g0827700|1.26356589147;Os04g0656100|1.23105590062;Os07g0646100|1.21893912424;Os03g0699700|0.778135048232;Os03g0733400|1.25;OJ1261_A08.56|1.21442966546;CAB2R|0.774314884471;AMPD|1.40772532189;Os03g0790900|1.22252653201;P0535F09.32|1.45539177657;HGO|0.618198874296	11	5211	63	22771
4	4	transport	GO:0006810	0.0902	1.58	1.61	7.4702	-1.29612	Os04g0656100|1.23105590062;B1267B06.37-1|1.28826355525;OJ1174_H11.9|1.22860125261;Os03g0147400|1.21453050034;Os04g0502800|1.34600389864;NHX2|1.41118644068;Os05g0519500|1.40014265335;Os09g0554300|0.644869565217;Os11g0126100|1.21468739663;OSJNBb0021K20.18|0.7875;OJ1006_A02.21-1|0.828786453434;P0706B05.3|1.28082191781;HGO|0.618198874296	13	2830	66	21379															5	5	heme binding	GO:0020037	0.885	OJ1770_H02.18|1.52765321375	1	767	63	22771
5	5	chemical homeostasis	GO:0048878	0.0904	-0.06	-0.42	7.4702	-1.29612	NHX2|1.41118644068;HXK6|0.809571619813	2	163	66	21379															7	7	protein serine/threonine kinase activity	GO:0004674	0.909	SAPK3|1.21692769077;OSJNBa0036B21.13|1.28282146473	2	1415	63	22771
3	3	methylation	GO:0032259	0.0905	0.49	0.26	7.4702	-1.29612	Os11g0266000|1.28199718706;P0512C01.42|1.36400541272;Os05g0519500|1.40014265335;Smt2-1|0.794268476621	4	551	66	21379															3	3	ion binding	GO:0043167	0.918	Os03g0827700|1.26356589147;Os03g0218500|1.40628445424;Os04g0656100|1.23105590062;Os07g0646100|1.21893912424;Os03g0699700|0.778135048232;Os03g0733400|1.25;OJ1261_A08.56|1.21442966546;CAB2R|0.774314884471;AMPD|1.40772532189;SAPK3|1.21692769077;Os05g0346100|1.25783726664;Os03g0790900|1.22252653201;P0705E11.7|1.3137589621;P0535F09.32|1.45539177657;OJ1607_F09.9|1.20519203414;OJ1006_A02.21-1|0.82878645…	21	9363	63	22771
5	5	organic hydroxy compound biosynthetic process	GO:1901617	0.0913	0.01	-0.33	7.4702	-1.29612	Os03g0790900|1.22252653201;Smt2-1|0.794268476621	2	164	66	21379															3	3	protein binding	GO:0005515	0.926	Os03g0733400|1.25;OJ1607_F09.9|1.20519203414;Os08g0383700|1.3406097102	3	2016	63	22771
8	6,8	nucleosome assembly	GO:0006334	0.0915	0	-0.35	7.4702	-1.29612	OSJNBb0014M19.7|1.78761398176	1	31	66	21379															5	5	peptidase activity, acting on L-amino acid peptides	GO:0070011	0.962	GEP|0.812604760308	1	1147	63	22771
6	6	response to cadmium ion	GO:0046686	0.0915	0	-0.35	7.4702	-1.29612	Os10g0561400|1.33053691275	1	31	66	21379															4	4	peptidase activity	GO:0008233	0.976	GEP|0.812604760308	1	1303	63	22771
5	5	pigment catabolic process	GO:0046149	0.0943	0	-0.35	7.4702	-1.29612	HGO|0.618198874296	1	32	66	21379															3	3	transferase activity	GO:0016740	0.987	OSJNBa0073A21.13|1.35510510511;SAPK3|1.21692769077;P0705E11.7|1.3137589621;Smt2-1|0.794268476621;B1197G05.6|0.786890991938;P0699D11.28|1.54913061059;HXK6|0.809571619813;OSJNBa0036B21.13|1.28282146473	8	5237	63	22771
7	6,7	sterol biosynthetic process	GO:0016126	0.0943	0	-0.35	7.4702	-1.29612	Smt2-1|0.794268476621	1	32	66	21379															7	7	zinc ion binding	GO:0008270	0.994	Os03g0827700|1.26356589147;OJ1261_A08.56|1.21442966546	2	2454	63	22771
5	4,5	chlorophyll catabolic process	GO:0015996	0.0943	0	-0.35	7.4702	-1.29612	HGO|0.618198874296	1	32	66	21379															2	2	catalytic activity	GO:0003824	0.996	Os03g0827700|1.26356589147;Os04g0656100|1.23105590062;Os07g0646100|1.21893912424;LOC_Os12g21890|0.823304680038;Os03g0699700|0.778135048232;OJ1261_A08.56|1.21442966546;OSJNBa0073A21.13|1.35510510511;AMPD|1.40772532189;SAPK3|1.21692769077;GEP|0.812604760308;Os03g0790900|1.22252653201;P0705E11.7|1.3137589621;MSRA4|1.44290657439;Os05g0399100|0.751624548736;Smt2-1|0.794268476621;Os03g0774300|1.2018439…	27	13301	63	22771
6	5,6	regulation of post-embryonic development	GO:0048580	0.096	-0.03	-0.39	7.4702	-1.29612	Os03g0300300|1.37418692229;B1197G05.6|0.786890991938	2	169	66	21379															6	6	transition metal ion binding	GO:0046914	0.996	Os03g0827700|1.26356589147;OJ1261_A08.56|1.21442966546;Os03g0790900|1.22252653201	3	3289	63	22771
4	4	single-organism catabolic process	GO:0044712	0.097	-0.5	-0.98	7.4702	-1.29612	HXK6|0.809571619813;HGO|0.618198874296;OJ1111_E05.19|0.798179535468;Os05g0508400|0.786968838527	4	565	66	21379
8	6,8	aromatic amino acid family catabolic process	GO:0009074	0.0971	0	-0.35	7.4702	-1.29612	HGO|0.618198874296	1	33	66	21379
5	4,5	post-embryonic development	GO:0009791	0.0984	0.43	0.18	7.4702	-1.29612	Os03g0733400|1.25;Os03g0300300|1.37418692229;B1197G05.6|0.786890991938;P0519D04.24|1.22373540856	4	568	66	21379
4	4	lipid metabolic process	GO:0006629	0.0991	-0.76	-1.3	7.4702	-1.29612	Os03g0699700|0.778135048232;Os03g0790900|1.22252653201;Smt2-1|0.794268476621;Os02g0581300|0.696599537801;HGO|0.618198874296;OJ1111_E05.19|0.798179535468	6	1034	66	21379
6	5,6	sterol metabolic process	GO:0016125	0.0999	0	-0.35	7.4702	-1.29612	Smt2-1|0.794268476621	1	34	66	21379
5	5	cofactor catabolic process	GO:0051187	0.0999	0	-0.35	7.4702	-1.29612	HGO|0.618198874296	1	34	66	21379
6	6	tetrapyrrole catabolic process	GO:0033015	0.0999	0	-0.35	7.4702	-1.29612	HGO|0.618198874296	1	34	66	21379
7	6,7	porphyrin-containing compound catabolic process	GO:0006787	0.0999	0	-0.35	7.4702	-1.29612	HGO|0.618198874296	1	34	66	21379
5	5	organophosphate biosynthetic process	GO:0090407	0.1	0.52	0.3	7.4702	-1.29612	Os04g0656100|1.23105590062;AMPD|1.40772532189;Os05g0519500|1.40014265335;Os03g0300300|1.37418692229	4	572	66	21379
3	3	establishment of localization	GO:0051234	0.101	1.58	1.61	7.4702	-1.29612	Os04g0656100|1.23105590062;B1267B06.37-1|1.28826355525;OJ1174_H11.9|1.22860125261;Os03g0147400|1.21453050034;Os04g0502800|1.34600389864;NHX2|1.41118644068;Os05g0519500|1.40014265335;Os09g0554300|0.644869565217;Os11g0126100|1.21468739663;OSJNBb0021K20.18|0.7875;OJ1006_A02.21-1|0.828786453434;P0706B05.3|1.28082191781;HGO|0.618198874296	13	2885	66	21379
7	5,7	nucleosome organization	GO:0034728	0.103	0	-0.35	7.4702	-1.29612	OSJNBb0014M19.7|1.78761398176	1	35	66	21379
2	2	biological regulation	GO:0065007	0.104	2.32	2.54	7.4702	-1.29612	Os11g0158600|0.819189360355;Os03g0733400|1.25;Os08g0276200|0.83285759594;Os05g0301600|1.21402616279;Os02g0203000|1.23539232053;P0017G10.31|1.25564924115;Os12g0117400|1.37444037444;LOC_Os12g42140|1.47674844379;SAPK3|1.21692769077;NHX2|1.41118644068;Os03g0790900|1.22252653201;RACK1B|1.21986699917;AGO1B|1.25955657492;Os10g0561400|1.33053691275;Os03g0300300|1.37418692229;OSJNBa0084K01.13|1.5017253278…	20	4908	66	21379
3	3	single-organism developmental process	GO:0044767	0.104	0.66	0.48	7.4702	-1.29612	Os03g0733400|1.25;Os05g0519500|1.40014265335;Os03g0300300|1.37418692229;Os03g0225500|0.809088226616;B1197G05.6|0.786890991938;P0519D04.24|1.22373540856	6	1049	66	21379
5	5	chromatin assembly	GO:0031497	0.105	0	-0.35	7.4702	-1.29612	OSJNBb0014M19.7|1.78761398176	1	36	66	21379
10	5,6,7,8,9,10	protein import into peroxisome matrix	GO:0016558	0.105	0	-0.35	7.4702	-1.29612	HGO|0.618198874296	1	36	66	21379
5	5	regulation of hydrolase activity	GO:0051336	0.109	0	-0.35	7.4702	-1.29612	Os05g0301600|1.21402616279;OJ1006_A02.21-1|0.828786453434	2	182	66	21379
2	2	localization	GO:0051179	0.11	1.58	1.61	7.4702	-1.29612	Os04g0656100|1.23105590062;B1267B06.37-1|1.28826355525;OJ1174_H11.9|1.22860125261;Os03g0147400|1.21453050034;Os04g0502800|1.34600389864;NHX2|1.41118644068;Os05g0519500|1.40014265335;Os09g0554300|0.644869565217;Os11g0126100|1.21468739663;OSJNBb0021K20.18|0.7875;OJ1006_A02.21-1|0.828786453434;P0706B05.3|1.28082191781;HGO|0.618198874296	13	2928	66	21379
6	6	mRNA export from nucleus	GO:0006406	0.111	0	-0.35	7.4702	-1.29612	Os05g0519500|1.40014265335	1	38	66	21379
10	6,7,8,9,10	mRNA-containing ribonucleoprotein complex export from nucleus	GO:0071427	0.111	0	-0.35	7.4702	-1.29612	Os05g0519500|1.40014265335	1	38	66	21379
8	8	sodium ion transport	GO:0006814	0.114	0	-0.35	7.4702	-1.29612	NHX2|1.41118644068	1	39	66	21379
2	2	developmental process	GO:0032502	0.116	0.66	0.48	7.4702	-1.29612	Os03g0733400|1.25;Os05g0519500|1.40014265335;Os03g0300300|1.37418692229;Os03g0225500|0.809088226616;B1197G05.6|0.786890991938;P0519D04.24|1.22373540856	6	1080	66	21379
4	4	glycosyl compound metabolic process	GO:1901657	0.117	-0.09	-0.46	7.4702	-1.29612	Os04g0656100|1.23105590062;HXK6|0.809571619813;Os05g0508400|0.786968838527	3	386	66	21379
6	6	protein-DNA complex assembly	GO:0065004	0.119	0	-0.35	7.4702	-1.29612	OSJNBb0014M19.7|1.78761398176	1	41	66	21379
7	6,7	RNA export from nucleus	GO:0006405	0.119	0	-0.35	7.4702	-1.29612	Os05g0519500|1.40014265335	1	41	66	21379
7	5,6,7	protein localization to peroxisome	GO:0072662	0.122	0	-0.35	7.4702	-1.29612	HGO|0.618198874296	1	42	66	21379
7	7	DNA packaging	GO:0006323	0.122	0	-0.35	7.4702	-1.29612	OSJNBb0014M19.7|1.78761398176	1	42	66	21379
9	6,7,8,9	protein targeting to peroxisome	GO:0006625	0.122	0	-0.35	7.4702	-1.29612	HGO|0.618198874296	1	42	66	21379
9	5,6,7,8,9	ribonucleoprotein complex export from nucleus	GO:0071426	0.122	0	-0.35	7.4702	-1.29612	Os05g0519500|1.40014265335	1	42	66	21379
4	4	ribonucleoprotein complex localization	GO:0071166	0.122	0	-0.35	7.4702	-1.29612	Os05g0519500|1.40014265335	1	42	66	21379
8	6,7,8	establishment of protein localization to peroxisome	GO:0072663	0.122	0	-0.35	7.4702	-1.29612	HGO|0.618198874296	1	42	66	21379
7	7	response to sucrose	GO:0009744	0.125	0	-0.35	7.4702	-1.29612	HGO|0.618198874296	1	43	66	21379
6	5,6	peroxisomal transport	GO:0043574	0.125	0	-0.35	7.4702	-1.29612	HGO|0.618198874296	1	43	66	21379
3	3	nitrogen compound metabolic process	GO:0006807	0.125	3.36	3.84	7.4702	-1.29612	Os11g0158600|0.819189360355;Os04g0656100|1.23105590062;Os05g0445500|0.635143769968;P0700F06.32|1.24711415135;P0470F10.11|0.634014039566;Os03g0733400|1.25;Os08g0276200|0.83285759594;Os02g0203000|1.23539232053;P0644B06.33|1.23288135593;P0017G10.31|1.25564924115;AMPD|1.40772532189;P0710E05.27|0.734160241368;LOC_Os12g42140|1.47674844379;Os11g0266000|1.28199718706;P0512C01.42|1.36400541272;Os05g051950…	26	6846	66	21379
6	6	response to disaccharide	GO:0034285	0.127	0	-0.35	7.4702	-1.29612	HGO|0.618198874296	1	44	66	21379
7	6,7	mRNA transport	GO:0051028	0.127	0	-0.35	7.4702	-1.29612	Os05g0519500|1.40014265335	1	44	66	21379
6	4,6	response to virus	GO:0009615	0.13	0	-0.35	7.4702	-1.29612	OJ1006_A02.21-1|0.828786453434	1	45	66	21379
5	5	carbohydrate derivative catabolic process	GO:1901136	0.13	0	-0.35	7.4702	-1.29612	Os05g0508400|0.786968838527	1	45	66	21379
5	5	protein-DNA complex subunit organization	GO:0071824	0.13	0	-0.35	7.4702	-1.29612	OSJNBb0014M19.7|1.78761398176	1	45	66	21379
2	2	multicellular organismal process	GO:0032501	0.131	0.66	0.48	7.4702	-1.29612	Os03g0733400|1.25;Os05g0519500|1.40014265335;Os03g0300300|1.37418692229;Os03g0225500|0.809088226616;B1197G05.6|0.786890991938;P0519D04.24|1.22373540856	6	1119	66	21379
8	7,8	nuclear export	GO:0051168	0.133	0	-0.35	7.4702	-1.29612	Os05g0519500|1.40014265335	1	46	66	21379
5	4,5	establishment of RNA localization	GO:0051236	0.135	0	-0.35	7.4702	-1.29612	Os05g0519500|1.40014265335	1	47	66	21379
6	5,6	RNA transport	GO:0050658	0.135	0	-0.35	7.4702	-1.29612	Os05g0519500|1.40014265335	1	47	66	21379
7	7	nucleic acid transport	GO:0050657	0.135	0	-0.35	7.4702	-1.29612	Os05g0519500|1.40014265335	1	47	66	21379
7	7	protein-chromophore linkage	GO:0018298	0.135	0	-0.35	7.4702	-1.29612	CAB2R|0.774314884471	1	47	66	21379
5	4,5	intracellular transport	GO:0046907	0.135	-0.54	-1.02	7.4702	-1.29612	Os05g0519500|1.40014265335;OSJNBb0021K20.18|0.7875;OJ1006_A02.21-1|0.828786453434;HGO|0.618198874296	4	640	66	21379
5	5	cellular macromolecule biosynthetic process	GO:0034645	0.136	2	2.14	7.4702	-1.29612	Os11g0158600|0.819189360355;Os05g0445500|0.635143769968;P0700F06.32|1.24711415135;P0470F10.11|0.634014039566;Os03g0733400|1.25;Os08g0276200|0.83285759594;Os02g0203000|1.23539232053;P0017G10.31|1.25564924115;P0710E05.27|0.734160241368;LOC_Os12g42140|1.47674844379;OSJNBb0029I19.5|0.831778814124;OJ1119_B10.8|1.30402092187;Os10g0561400|1.33053691275;OSJNBa0084K01.13|1.50172532781;OSJNBb0014M19.7|1.78…	15	3611	66	21379
8	7,8	rRNA metabolic process	GO:0016072	0.136	0.28	0.01	7.4702	-1.29612	Os05g0519500|1.40014265335;Os03g0300300|1.37418692229	2	209	66	21379
9	6,8,9	rRNA processing	GO:0006364	0.136	0.28	0.01	7.4702	-1.29612	Os05g0519500|1.40014265335;Os03g0300300|1.37418692229	2	209	66	21379
5	5	phenol-containing compound metabolic process	GO:0018958	0.138	0	-0.35	7.4702	-1.29612	HGO|0.618198874296	1	48	66	21379
3	3	negative regulation of developmental process	GO:0051093	0.138	0	-0.35	7.4702	-1.29612	B1197G05.6|0.786890991938	1	48	66	21379
4	4	RNA localization	GO:0006403	0.138	0	-0.35	7.4702	-1.29612	Os05g0519500|1.40014265335	1	48	66	21379
7	7	oxylipin biosynthetic process	GO:0031408	0.138	0	-0.35	7.4702	-1.29612	Os03g0699700|0.778135048232	1	48	66	21379
2	2	negative regulation of biological process	GO:0048519	0.14	0.47	0.23	7.4702	-1.29612	Os05g0301600|1.21402616279;AGO1B|1.25955657492;OSJNBa0084K01.13|1.50172532781;B1197G05.6|0.786890991938	4	649	66	21379
6	6	oxylipin metabolic process	GO:0031407	0.141	0	-0.35	7.4702	-1.29612	Os03g0699700|0.778135048232	1	49	66	21379
3	3	anatomical structure development	GO:0048856	0.141	0.2	-0.1	7.4702	-1.29612	Os05g0519500|1.40014265335;Os03g0300300|1.37418692229;Os03g0225500|0.809088226616;B1197G05.6|0.786890991938;P0519D04.24|1.22373540856	5	893	66	21379
3	3	regulation of response to stimulus	GO:0048583	0.145	0.02	-0.32	7.4702	-1.29612	Os05g0301600|1.21402616279;B1197G05.6|0.786890991938	2	217	66	21379
5	5	response to metal ion	GO:0010038	0.146	0	-0.35	7.4702	-1.29612	Os10g0561400|1.33053691275	1	51	66	21379
5	5	response to ethylene	GO:0009723	0.146	0	-0.35	7.4702	-1.29612	Os10g0561400|1.33053691275	1	51	66	21379
8	8	metal ion homeostasis	GO:0055065	0.149	0	-0.35	7.4702	-1.29612	NHX2|1.41118644068	1	52	66	21379
4	4	endomembrane system organization	GO:0010256	0.149	0	-0.35	7.4702	-1.29612	Os04g0662800|1.23483619851	1	52	66	21379
4	4	regulation of multicellular organismal development	GO:2000026	0.149	-0.03	-0.39	7.4702	-1.29612	Os03g0300300|1.37418692229;B1197G05.6|0.786890991938	2	221	66	21379
5	5	macromolecule biosynthetic process	GO:0009059	0.15	2	2.14	7.4702	-1.29612	Os11g0158600|0.819189360355;Os05g0445500|0.635143769968;P0700F06.32|1.24711415135;P0470F10.11|0.634014039566;Os03g0733400|1.25;Os08g0276200|0.83285759594;Os02g0203000|1.23539232053;P0017G10.31|1.25564924115;P0710E05.27|0.734160241368;LOC_Os12g42140|1.47674844379;OSJNBb0029I19.5|0.831778814124;OJ1119_B10.8|1.30402092187;Os10g0561400|1.33053691275;OSJNBa0084K01.13|1.50172532781;OSJNBb0014M19.7|1.78…	15	3670	66	21379
8	6,7,8	protein transmembrane import into intracellular organelle	GO:0044743	0.151	0	-0.35	7.4702	-1.29612	HGO|0.618198874296	1	53	66	21379
5	5	peroxisome organization	GO:0007031	0.151	0	-0.35	7.4702	-1.29612	HGO|0.618198874296	1	53	66	21379
6	5,6	ER to Golgi vesicle-mediated transport	GO:0006888	0.151	0	-0.35	7.4702	-1.29612	OSJNBb0021K20.18|0.7875	1	53	66	21379
6	6	response to blue light	GO:0009637	0.151	0	-0.35	7.4702	-1.29612	Os12g0117400|1.37444037444	1	53	66	21379
3	3	regulation of multicellular organismal process	GO:0051239	0.155	-0.03	-0.39	7.4702	-1.29612	Os03g0300300|1.37418692229;B1197G05.6|0.786890991938	2	227	66	21379
4	4	tropism	GO:0009606	0.157	0	-0.35	7.4702	-1.29612	Os12g0117400|1.37444037444	1	55	66	21379
7	7	fatty acid beta-oxidation	GO:0006635	0.157	0	-0.35	7.4702	-1.29612	HGO|0.618198874296	1	55	66	21379
2	2	reproductive process	GO:0022414	0.158	-0.03	-0.39	7.4702	-1.29612	Os03g0300300|1.37418692229;Os03g0225500|0.809088226616;B1197G05.6|0.786890991938;P0519D04.24|1.22373540856	4	680	66	21379
9	8,9	ATP metabolic process	GO:0046034	0.159	0	-0.35	7.4702	-1.29612	Os04g0656100|1.23105590062;HXK6|0.809571619813	2	230	66	21379
6	5,6	lipid oxidation	GO:0034440	0.159	0	-0.35	7.4702	-1.29612	HGO|0.618198874296	1	56	66	21379
7	6,7	fatty acid oxidation	GO:0019395	0.159	0	-0.35	7.4702	-1.29612	HGO|0.618198874296	1	56	66	21379
7	6,7	intracellular protein transmembrane transport	GO:0065002	0.162	0	-0.35	7.4702	-1.29612	HGO|0.618198874296	1	57	66	21379
2	2	response to stimulus	GO:0050896	0.162	1.63	1.69	7.4702	-1.29612	Os03g0218500|1.40628445424;Os05g0301600|1.21402616279;Os12g0117400|1.37444037444;SAPK3|1.21692769077;NHX2|1.41118644068;RACK1B|1.21986699917;MSRA4|1.44290657439;Os11g0126100|1.21468739663;Os10g0561400|1.33053691275;OJ1006_A02.21-1|0.828786453434;B1197G05.6|0.786890991938;HXK6|0.809571619813;HGO|0.618198874296;P0519D04.24|1.22373540856	14	3426	66	21379
8	8	purine ribonucleoside triphosphate metabolic process	GO:0009205	0.164	0	-0.35	7.4702	-1.29612	Os04g0656100|1.23105590062;HXK6|0.809571619813	2	235	66	21379
7	7	purine nucleoside triphosphate metabolic process	GO:0009144	0.164	0	-0.35	7.4702	-1.29612	Os04g0656100|1.23105590062;HXK6|0.809571619813	2	235	66	21379
6	4,6	embryo sac egg cell differentiation	GO:0009560	0.164	0	-0.35	7.4702	-1.29612	Os03g0225500|0.809088226616	1	58	66	21379
5	5	female gamete generation	GO:0007292	0.164	0	-0.35	7.4702	-1.29612	Os03g0225500|0.809088226616	1	58	66	21379
3	3	single organism reproductive process	GO:0044702	0.165	-0.14	-0.52	7.4702	-1.29612	Os03g0300300|1.37418692229;Os03g0225500|0.809088226616;B1197G05.6|0.786890991938	3	454	66	21379
6	5,6	regulation of gene expression	GO:0010468	0.165	1.28	1.24	7.4702	-1.29612	Os11g0158600|0.819189360355;Os03g0733400|1.25;Os08g0276200|0.83285759594;Os02g0203000|1.23539232053;P0017G10.31|1.25564924115;LOC_Os12g42140|1.47674844379;AGO1B|1.25955657492;Os10g0561400|1.33053691275;OSJNBa0084K01.13|1.50172532781;OSJNBb0014M19.7|1.78761398176	10	2292	66	21379
6	5,6	hydrogen transport	GO:0006818	0.166	0.24	-0.05	7.4702	-1.29612	Os04g0656100|1.23105590062;NHX2|1.41118644068	2	237	66	21379
7	6,7	proton transport	GO:0015992	0.166	0.24	-0.05	7.4702	-1.29612	Os04g0656100|1.23105590062;NHX2|1.41118644068	2	237	66	21379
5	5	reproductive system development	GO:0061458	0.167	0.1	-0.22	7.4702	-1.29612	Os03g0300300|1.37418692229;B1197G05.6|0.786890991938;P0519D04.24|1.22373540856	3	456	66	21379
6	4,6	reproductive structure development	GO:0048608	0.167	0.1	-0.22	7.4702	-1.29612	Os03g0300300|1.37418692229;B1197G05.6|0.786890991938;P0519D04.24|1.22373540856	3	456	66	21379
5	5	response to salicylic acid	GO:0009751	0.167	0	-0.35	7.4702	-1.29612	Os10g0561400|1.33053691275	1	59	66	21379
8	6,7,8	protein import into nucleus	GO:0006606	0.167	0	-0.35	7.4702	-1.29612	Os05g0519500|1.40014265335	1	59	66	21379
7	6,7	single-organism nuclear import	GO:1902593	0.167	0	-0.35	7.4702	-1.29612	Os05g0519500|1.40014265335	1	59	66	21379
7	7	protein localization to nucleus	GO:0034504	0.167	0	-0.35	7.4702	-1.29612	Os05g0519500|1.40014265335	1	59	66	21379
8	7,8	nuclear import	GO:0051170	0.167	0	-0.35	7.4702	-1.29612	Os05g0519500|1.40014265335	1	59	66	21379
7	5,6,7	abscisic acid-activated signaling pathway	GO:0009738	0.167	0	-0.35	7.4702	-1.29612	SAPK3|1.21692769077	1	59	66	21379
8	6,7,8	protein targeting to nucleus	GO:0044744	0.167	0	-0.35	7.4702	-1.29612	Os05g0519500|1.40014265335	1	59	66	21379
7	7	DNA-templated transcription, initiation	GO:0006352	0.17	0	-0.35	7.4702	-1.29612	OJ1119_B10.8|1.30402092187	1	60	66	21379
6	6	steroid biosynthetic process	GO:0006694	0.17	0	-0.35	7.4702	-1.29612	Smt2-1|0.794268476621	1	60	66	21379
7	6,7	cellular response to abscisic acid stimulus	GO:0071215	0.17	0	-0.35	7.4702	-1.29612	SAPK3|1.21692769077	1	60	66	21379
5	4,5	regulation of macromolecule metabolic process	GO:0060255	0.171	1.36	1.35	7.4702	-1.29612	Os11g0158600|0.819189360355;Os03g0733400|1.25;Os08g0276200|0.83285759594;Os05g0301600|1.21402616279;Os02g0203000|1.23539232053;P0017G10.31|1.25564924115;LOC_Os12g42140|1.47674844379;AGO1B|1.25955657492;Os10g0561400|1.33053691275;OSJNBa0084K01.13|1.50172532781;OSJNBb0014M19.7|1.78761398176	11	2592	66	21379
4	3,4	regulation of metabolic process	GO:0019222	0.171	1.44	1.45	7.4702	-1.29612	Os11g0158600|0.819189360355;Os03g0733400|1.25;Os08g0276200|0.83285759594;Os05g0301600|1.21402616279;Os02g0203000|1.23539232053;P0017G10.31|1.25564924115;LOC_Os12g42140|1.47674844379;AGO1B|1.25955657492;Os10g0561400|1.33053691275;OSJNBa0084K01.13|1.50172532781;OJ1006_A02.21-1|0.828786453434;OSJNBb0014M19.7|1.78761398176	12	2880	66	21379
7	6,7	glucosinolate metabolic process	GO:0019760	0.175	0	-0.35	7.4702	-1.29612	Os05g0508400|0.786968838527	1	62	66	21379
4	4	S-glycoside metabolic process	GO:0016143	0.175	0	-0.35	7.4702	-1.29612	Os05g0508400|0.786968838527	1	62	66	21379
4	4	cellular process involved in reproduction in multicellular organism	GO:0022412	0.175	0	-0.35	7.4702	-1.29612	Os03g0225500|0.809088226616	1	62	66	21379
6	5,6	glycosinolate metabolic process	GO:0019757	0.175	0	-0.35	7.4702	-1.29612	Os05g0508400|0.786968838527	1	62	66	21379
4	4	response to acid chemical	GO:0001101	0.175	0.21	-0.09	7.4702	-1.29612	SAPK3|1.21692769077;Os10g0561400|1.33053691275	2	245	66	21379
7	7	ribonucleoside triphosphate metabolic process	GO:0009199	0.175	0	-0.35	7.4702	-1.29612	Os04g0656100|1.23105590062;HXK6|0.809571619813	2	245	66	21379
7	5,6,7	carbohydrate phosphorylation	GO:0046835	0.177	0	-0.35	7.4702	-1.29612	HXK6|0.809571619813	1	63	66	21379
4	4	hormone biosynthetic process	GO:0042446	0.177	0	-0.35	7.4702	-1.29612	Os03g0790900|1.22252653201	1	63	66	21379
10	9,10	ATP biosynthetic process	GO:0006754	0.177	0	-0.35	7.4702	-1.29612	Os04g0656100|1.23105590062	1	63	66	21379
3	3	single-organism cellular process	GO:0044763	0.177	2.93	3.3	7.4702	-1.29612	Os04g0656100|1.23105590062;Os03g0699700|0.778135048232;OJ1174_H11.9|1.22860125261;Os05g0301600|1.21402616279;Os12g0117400|1.37444037444;AMPD|1.40772532189;SAPK3|1.21692769077;Os03g0147400|1.21453050034;Os04g0502800|1.34600389864;NHX2|1.41118644068;Os05g0519500|1.40014265335;Os03g0790900|1.22252653201;RACK1B|1.21986699917;AGO1B|1.25955657492;OSJNBb0029I19.5|0.831778814124;Os09g0554300|0.6448695652…	26	7117	66	21379
7	6,7	regulation of transcription, DNA-templated	GO:0006355	0.178	1.18	1.12	7.4702	-1.29612	Os11g0158600|0.819189360355;Os03g0733400|1.25;Os08g0276200|0.83285759594;Os02g0203000|1.23539232053;P0017G10.31|1.25564924115;LOC_Os12g42140|1.47674844379;Os10g0561400|1.33053691275;OSJNBa0084K01.13|1.50172532781;OSJNBb0014M19.7|1.78761398176	9	2048	66	21379
7	5,6,7	establishment of protein localization to organelle	GO:0072594	0.178	0.06	-0.27	7.4702	-1.29612	Os05g0519500|1.40014265335;HGO|0.618198874296	2	248	66	21379
6	5,6	negative regulation of gene expression	GO:0010629	0.178	0.28	0	7.4702	-1.29612	AGO1B|1.25955657492;OSJNBa0084K01.13|1.50172532781	2	248	66	21379
6	6	nucleoside triphosphate metabolic process	GO:0009141	0.179	0	-0.35	7.4702	-1.29612	Os04g0656100|1.23105590062;HXK6|0.809571619813	2	249	66	21379
3	3	negative regulation of metabolic process	GO:0009892	0.18	0.36	0.1	7.4702	-1.29612	Os05g0301600|1.21402616279;AGO1B|1.25955657492;OSJNBa0084K01.13|1.50172532781	3	473	66	21379
7	5,6,7	protein transmembrane transport	GO:0071806	0.18	0	-0.35	7.4702	-1.29612	HGO|0.618198874296	1	64	66	21379
7	7	inorganic ion homeostasis	GO:0098771	0.18	0	-0.35	7.4702	-1.29612	NHX2|1.41118644068	1	64	66	21379
5	5	ribosome biogenesis	GO:0042254	0.182	0.28	0.01	7.4702	-1.29612	Os05g0519500|1.40014265335;Os03g0300300|1.37418692229	2	251	66	21379
9	7,8,9	regulation of nucleic acid-templated transcription	GO:1903506	0.183	1.18	1.12	7.4702	-1.29612	Os11g0158600|0.819189360355;Os03g0733400|1.25;Os08g0276200|0.83285759594;Os02g0203000|1.23539232053;P0017G10.31|1.25564924115;LOC_Os12g42140|1.47674844379;Os10g0561400|1.33053691275;OSJNBa0084K01.13|1.50172532781;OSJNBb0014M19.7|1.78761398176	9	2064	66	21379
6	6	regulation of RNA biosynthetic process	GO:2001141	0.183	1.18	1.12	7.4702	-1.29612	Os11g0158600|0.819189360355;Os03g0733400|1.25;Os08g0276200|0.83285759594;Os02g0203000|1.23539232053;P0017G10.31|1.25564924115;LOC_Os12g42140|1.47674844379;Os10g0561400|1.33053691275;OSJNBa0084K01.13|1.50172532781;OSJNBb0014M19.7|1.78761398176	9	2064	66	21379
3	3	positive regulation of response to stimulus	GO:0048584	0.185	0	-0.35	7.4702	-1.29612	B1197G05.6|0.786890991938	1	66	66	21379
6	6	fatty acid catabolic process	GO:0009062	0.185	0	-0.35	7.4702	-1.29612	HGO|0.618198874296	1	66	66	21379
7	5,6,7	regulation of RNA metabolic process	GO:0051252	0.187	1.18	1.12	7.4702	-1.29612	Os11g0158600|0.819189360355;Os03g0733400|1.25;Os08g0276200|0.83285759594;Os02g0203000|1.23539232053;P0017G10.31|1.25564924115;LOC_Os12g42140|1.47674844379;Os10g0561400|1.33053691275;OSJNBa0084K01.13|1.50172532781;OSJNBb0014M19.7|1.78761398176	9	2075	66	21379
6	5,6	drug transport	GO:0015893	0.187	0	-0.35	7.4702	-1.29612	Os11g0126100|1.21468739663	1	67	66	21379
7	5,6,7	drug transmembrane transport	GO:0006855	0.187	0	-0.35	7.4702	-1.29612	Os11g0126100|1.21468739663	1	67	66	21379
4	4	response to drug	GO:0042493	0.187	0	-0.35	7.4702	-1.29612	Os11g0126100|1.21468739663	1	67	66	21379
6	5,6	single-organism intracellular transport	GO:1902582	0.188	-0.15	-0.53	7.4702	-1.29612	Os05g0519500|1.40014265335;OSJNBb0021K20.18|0.7875;HGO|0.618198874296	3	484	66	21379
8	7,8	purine nucleoside triphosphate biosynthetic process	GO:0009145	0.19	0	-0.35	7.4702	-1.29612	Os04g0656100|1.23105590062	1	68	66	21379
9	8,9	purine ribonucleoside triphosphate biosynthetic process	GO:0009206	0.19	0	-0.35	7.4702	-1.29612	Os04g0656100|1.23105590062	1	68	66	21379
7	7	positive regulation of GTPase activity	GO:0043547	0.19	0	-0.35	7.4702	-1.29612	OJ1006_A02.21-1|0.828786453434	1	68	66	21379
3	3	photoperiodism, flowering	GO:0048573	0.19	0	-0.35	7.4702	-1.29612	P0519D04.24|1.22373540856	1	68	66	21379
6	6	protein localization to organelle	GO:0033365	0.192	0.06	-0.27	7.4702	-1.29612	Os05g0519500|1.40014265335;HGO|0.618198874296	2	260	66	21379
4	4	gamete generation	GO:0007276	0.192	0	-0.35	7.4702	-1.29612	Os03g0225500|0.809088226616	1	69	66	21379
6	6	photoperiodism	GO:0009648	0.192	0	-0.35	7.4702	-1.29612	P0519D04.24|1.22373540856	1	69	66	21379
5	5	steroid metabolic process	GO:0008202	0.192	0	-0.35	7.4702	-1.29612	Smt2-1|0.794268476621	1	69	66	21379
5	5	response to jasmonic acid	GO:0009753	0.192	0	-0.35	7.4702	-1.29612	Os10g0561400|1.33053691275	1	69	66	21379
8	7,8	nicotinamide nucleotide metabolic process	GO:0046496	0.193	-0.01	-0.37	7.4702	-1.29612	OSJNBa0023J03.8|1.27203934922;HXK6|0.809571619813	2	261	66	21379
7	6,7	pyridine nucleotide metabolic process	GO:0019362	0.194	-0.01	-0.37	7.4702	-1.29612	OSJNBa0023J03.8|1.27203934922;HXK6|0.809571619813	2	262	66	21379
8	7,8	regulation of protein dephosphorylation	GO:0035304	0.195	0	-0.35	7.4702	-1.29612	Os05g0301600|1.21402616279	1	70	66	21379
7	7	regulation of dephosphorylation	GO:0035303	0.195	0	-0.35	7.4702	-1.29612	Os05g0301600|1.21402616279	1	70	66	21379
7	7	monocarboxylic acid catabolic process	GO:0072329	0.197	0	-0.35	7.4702	-1.29612	HGO|0.618198874296	1	71	66	21379
6	6	regulation of GTPase activity	GO:0043087	0.2	0	-0.35	7.4702	-1.29612	OJ1006_A02.21-1|0.828786453434	1	72	66	21379
3	3	regulation of developmental process	GO:0050793	0.201	-0.03	-0.39	7.4702	-1.29612	Os03g0300300|1.37418692229;B1197G05.6|0.786890991938	2	268	66	21379
6	6	positive regulation of hydrolase activity	GO:0051345	0.202	0	-0.35	7.4702	-1.29612	OJ1006_A02.21-1|0.828786453434	1	73	66	21379
4	4	organic cyclic compound metabolic process	GO:1901360	0.203	2.73	3.06	7.4702	-1.29612	Os11g0158600|0.819189360355;Os04g0656100|1.23105590062;Os03g0733400|1.25;Os08g0276200|0.83285759594;Os02g0203000|1.23539232053;P0644B06.33|1.23288135593;P0017G10.31|1.25564924115;AMPD|1.40772532189;LOC_Os12g42140|1.47674844379;Os11g0266000|1.28199718706;P0512C01.42|1.36400541272;Os05g0519500|1.40014265335;OSJNBb0029I19.5|0.831778814124;OJ1119_B10.8|1.30402092187;Os10g0561400|1.33053691275;Os03g03…	22	5991	66	21379
7	4,7	megagametogenesis	GO:0009561	0.207	0	-0.35	7.4702	-1.29612	Os03g0225500|0.809088226616	1	75	66	21379
5	5	pyridine-containing compound metabolic process	GO:0072524	0.208	-0.01	-0.37	7.4702	-1.29612	OSJNBa0023J03.8|1.27203934922;HXK6|0.809571619813	2	275	66	21379
5	5	regulation of nucleobase-containing compound metabolic process	GO:0019219	0.209	1.18	1.12	7.4702	-1.29612	Os11g0158600|0.819189360355;Os03g0733400|1.25;Os08g0276200|0.83285759594;Os02g0203000|1.23539232053;P0017G10.31|1.25564924115;LOC_Os12g42140|1.47674844379;Os10g0561400|1.33053691275;OSJNBa0084K01.13|1.50172532781;OSJNBb0014M19.7|1.78761398176	9	2134	66	21379
7	7	monocarboxylic acid metabolic process	GO:0032787	0.21	-0.5	-0.97	7.4702	-1.29612	Os03g0699700|0.778135048232;Os03g0790900|1.22252653201;HXK6|0.809571619813;HGO|0.618198874296	4	764	66	21379
4	4	cofactor metabolic process	GO:0051186	0.213	-0.1	-0.48	7.4702	-1.29612	OSJNBa0023J03.8|1.27203934922;HXK6|0.809571619813;HGO|0.618198874296	3	516	66	21379
8	7,8	ribonucleoside triphosphate biosynthetic process	GO:0009201	0.215	0	-0.35	7.4702	-1.29612	Os04g0656100|1.23105590062	1	78	66	21379
5	5	fatty acid metabolic process	GO:0006631	0.215	-0.32	-0.75	7.4702	-1.29612	Os03g0699700|0.778135048232;HGO|0.618198874296	2	281	66	21379
6	6	cellular response to alcohol	GO:0097306	0.217	0	-0.35	7.4702	-1.29612	SAPK3|1.21692769077	1	79	66	21379
7	6,7	nucleoside triphosphate biosynthetic process	GO:0009142	0.217	0	-0.35	7.4702	-1.29612	Os04g0656100|1.23105590062	1	79	66	21379
7	7	purine ribonucleoside metabolic process	GO:0046128	0.218	0	-0.35	7.4702	-1.29612	Os04g0656100|1.23105590062;HXK6|0.809571619813	2	283	66	21379
7	7	monocarboxylic acid biosynthetic process	GO:0072330	0.219	0.02	-0.32	7.4702	-1.29612	Os03g0699700|0.778135048232;Os03g0790900|1.22252653201	2	284	66	21379
6	6	translation	GO:0006412	0.221	-0.63	-1.13	7.4702	-1.29612	Os05g0445500|0.635143769968;P0700F06.32|1.24711415135;P0470F10.11|0.634014039566;P0710E05.27|0.734160241368	4	781	66	21379
5	5	cellular lipid catabolic process	GO:0044242	0.222	0	-0.35	7.4702	-1.29612	HGO|0.618198874296	1	81	66	21379
6	6	purine nucleoside metabolic process	GO:0042278	0.224	0	-0.35	7.4702	-1.29612	Os04g0656100|1.23105590062;HXK6|0.809571619813	2	289	66	21379
8	6,8	alpha-amino acid catabolic process	GO:1901606	0.224	0	-0.35	7.4702	-1.29612	HGO|0.618198874296	1	82	66	21379
4	4	establishment of localization in cell	GO:0051649	0.226	-0.54	-1.02	7.4702	-1.29612	Os05g0519500|1.40014265335;OSJNBb0021K20.18|0.7875;OJ1006_A02.21-1|0.828786453434;HGO|0.618198874296	4	789	66	21379
6	6	oxidoreduction coenzyme metabolic process	GO:0006733	0.228	-0.01	-0.37	7.4702	-1.29612	OSJNBa0023J03.8|1.27203934922;HXK6|0.809571619813	2	292	66	21379
7	6,7	peptide biosynthetic process	GO:0043043	0.228	-0.63	-1.13	7.4702	-1.29612	Os05g0445500|0.635143769968;P0700F06.32|1.24711415135;P0470F10.11|0.634014039566;P0710E05.27|0.734160241368	4	792	66	21379
8	6,7,8	protein targeting	GO:0006605	0.229	0.06	-0.27	7.4702	-1.29612	Os05g0519500|1.40014265335;HGO|0.618198874296	2	293	66	21379
7	5,6,7	flower development	GO:0009908	0.229	-0.03	-0.39	7.4702	-1.29612	Os03g0300300|1.37418692229;B1197G05.6|0.786890991938	2	293	66	21379
8	7,8	inorganic cation transmembrane transport	GO:0098662	0.23	0.24	-0.05	7.4702	-1.29612	Os04g0656100|1.23105590062;NHX2|1.41118644068	2	294	66	21379
7	5,7	cellular amino acid catabolic process	GO:0009063	0.232	0	-0.35	7.4702	-1.29612	HGO|0.618198874296	1	85	66	21379
5	5	phosphate-containing compound metabolic process	GO:0006796	0.232	1.47	1.48	7.4702	-1.29612	Os04g0656100|1.23105590062;Os07g0646100|1.21893912424;LOC_Os12g21890|0.823304680038;Os05g0301600|1.21402616279;AMPD|1.40772532189;SAPK3|1.21692769077;Os05g0519500|1.40014265335;P0705E11.7|1.3137589621;Os03g0300300|1.37418692229;Os03g0774300|1.20184392493;B1197G05.6|0.786890991938;OSJNBa0023J03.8|1.27203934922;HXK6|0.809571619813;OSJNBa0036B21.13|1.28282146473	14	3664	66	21379
4	4	ribonucleoprotein complex biogenesis	GO:0022613	0.232	0.28	0.01	7.4702	-1.29612	Os05g0519500|1.40014265335;Os03g0300300|1.37418692229	2	296	66	21379
6	6	regulation of cellular macromolecule biosynthetic process	GO:2000112	0.233	1.18	1.12	7.4702	-1.29612	Os11g0158600|0.819189360355;Os03g0733400|1.25;Os08g0276200|0.83285759594;Os02g0203000|1.23539232053;P0017G10.31|1.25564924115;LOC_Os12g42140|1.47674844379;Os10g0561400|1.33053691275;OSJNBa0084K01.13|1.50172532781;OSJNBb0014M19.7|1.78761398176	9	2193	66	21379
6	4,5,6	reproductive shoot system development	GO:0090567	0.233	-0.03	-0.39	7.4702	-1.29612	Os03g0300300|1.37418692229;B1197G05.6|0.786890991938	2	297	66	21379
4	4	heterocycle metabolic process	GO:0046483	0.233	2.63	2.93	7.4702	-1.29612	Os11g0158600|0.819189360355;Os04g0656100|1.23105590062;Os03g0733400|1.25;Os08g0276200|0.83285759594;Os02g0203000|1.23539232053;P0644B06.33|1.23288135593;P0017G10.31|1.25564924115;AMPD|1.40772532189;LOC_Os12g42140|1.47674844379;Os11g0266000|1.28199718706;P0512C01.42|1.36400541272;Os05g0519500|1.40014265335;OSJNBb0029I19.5|0.831778814124;OJ1119_B10.8|1.30402092187;Os10g0561400|1.33053691275;Os03g03…	21	5802	66	21379
6	6	nucleobase-containing compound transport	GO:0015931	0.234	0	-0.35	7.4702	-1.29612	Os05g0519500|1.40014265335	1	86	66	21379
3	3	hormone metabolic process	GO:0042445	0.236	0	-0.35	7.4702	-1.29612	Os03g0790900|1.22252653201	1	87	66	21379
5	5	regulation of defense response	GO:0031347	0.239	0	-0.35	7.4702	-1.29612	B1197G05.6|0.786890991938	1	88	66	21379
6	5,6	regulation of macromolecule biosynthetic process	GO:0010556	0.239	1.18	1.12	7.4702	-1.29612	Os11g0158600|0.819189360355;Os03g0733400|1.25;Os08g0276200|0.83285759594;Os02g0203000|1.23539232053;P0017G10.31|1.25564924115;LOC_Os12g42140|1.47674844379;Os10g0561400|1.33053691275;OSJNBa0084K01.13|1.50172532781;OSJNBb0014M19.7|1.78761398176	9	2209	66	21379
8	7,8	ncRNA processing	GO:0034470	0.24	0.28	0.01	7.4702	-1.29612	Os05g0519500|1.40014265335;Os03g0300300|1.37418692229	2	303	66	21379
4	4	nucleobase-containing compound metabolic process	GO:0006139	0.241	2.42	2.67	7.4702	-1.29612	Os11g0158600|0.819189360355;Os04g0656100|1.23105590062;Os03g0733400|1.25;Os08g0276200|0.83285759594;Os02g0203000|1.23539232053;P0644B06.33|1.23288135593;P0017G10.31|1.25564924115;AMPD|1.40772532189;LOC_Os12g42140|1.47674844379;Os11g0266000|1.28199718706;P0512C01.42|1.36400541272;Os05g0519500|1.40014265335;OSJNBb0029I19.5|0.831778814124;OJ1119_B10.8|1.30402092187;Os10g0561400|1.33053691275;Os03g03…	20	5520	66	21379
4	4	phosphorus metabolic process	GO:0006793	0.241	1.47	1.48	7.4702	-1.29612	Os04g0656100|1.23105590062;Os07g0646100|1.21893912424;LOC_Os12g21890|0.823304680038;Os05g0301600|1.21402616279;AMPD|1.40772532189;SAPK3|1.21692769077;Os05g0519500|1.40014265335;P0705E11.7|1.3137589621;Os03g0300300|1.37418692229;Os03g0774300|1.20184392493;B1197G05.6|0.786890991938;OSJNBa0023J03.8|1.27203934922;HXK6|0.809571619813;OSJNBa0036B21.13|1.28282146473	14	3693	66	21379
4	4	single-organism cellular localization	GO:1902580	0.241	0.06	-0.27	7.4702	-1.29612	Os05g0519500|1.40014265335;HGO|0.618198874296	2	304	66	21379
5	5	regulation of cellular biosynthetic process	GO:0031326	0.243	1.18	1.12	7.4702	-1.29612	Os11g0158600|0.819189360355;Os03g0733400|1.25;Os08g0276200|0.83285759594;Os02g0203000|1.23539232053;P0017G10.31|1.25564924115;LOC_Os12g42140|1.47674844379;Os10g0561400|1.33053691275;OSJNBa0084K01.13|1.50172532781;OSJNBb0014M19.7|1.78761398176	9	2218	66	21379
5	5	peptide metabolic process	GO:0006518	0.243	-0.63	-1.13	7.4702	-1.29612	Os05g0445500|0.635143769968;P0700F06.32|1.24711415135;P0470F10.11|0.634014039566;P0710E05.27|0.734160241368	4	814	66	21379
3	2,3	regulation of biological process	GO:0050789	0.243	1.99	2.13	7.4702	-1.29612	Os11g0158600|0.819189360355;Os03g0733400|1.25;Os08g0276200|0.83285759594;Os05g0301600|1.21402616279;Os02g0203000|1.23539232053;P0017G10.31|1.25564924115;Os12g0117400|1.37444037444;LOC_Os12g42140|1.47674844379;SAPK3|1.21692769077;RACK1B|1.21986699917;AGO1B|1.25955657492;Os10g0561400|1.33053691275;Os03g0300300|1.37418692229;OSJNBa0084K01.13|1.50172532781;OJ1006_A02.21-1|0.828786453434;B1197G05.6|0.…	17	4609	66	21379
7	7	cation homeostasis	GO:0055080	0.243	0	-0.35	7.4702	-1.29612	NHX2|1.41118644068	1	90	66	21379
6	6	ribonucleoside metabolic process	GO:0009119	0.244	0	-0.35	7.4702	-1.29612	Os04g0656100|1.23105590062;HXK6|0.809571619813	2	306	66	21379
6	6	cellular response to lipid	GO:0071396	0.246	0	-0.35	7.4702	-1.29612	SAPK3|1.21692769077	1	91	66	21379
4	4	regulation of primary metabolic process	GO:0080090	0.246	1.26	1.22	7.4702	-1.29612	Os11g0158600|0.819189360355;Os03g0733400|1.25;Os08g0276200|0.83285759594;Os05g0301600|1.21402616279;Os02g0203000|1.23539232053;P0017G10.31|1.25564924115;LOC_Os12g42140|1.47674844379;Os10g0561400|1.33053691275;OSJNBa0084K01.13|1.50172532781;OSJNBb0014M19.7|1.78761398176	10	2519	66	21379
4	4	regulation of biosynthetic process	GO:0009889	0.246	1.18	1.12	7.4702	-1.29612	Os11g0158600|0.819189360355;Os03g0733400|1.25;Os08g0276200|0.83285759594;Os02g0203000|1.23539232053;P0017G10.31|1.25564924115;LOC_Os12g42140|1.47674844379;Os10g0561400|1.33053691275;OSJNBa0084K01.13|1.50172532781;OSJNBb0014M19.7|1.78761398176	9	2227	66	21379
3	3	organic substance metabolic process	GO:0071704	0.249	5.28	6.23	7.4702	-1.29612	Os03g0218500|1.40628445424;Os11g0158600|0.819189360355;Os04g0656100|1.23105590062;Os07g0646100|1.21893912424;Os05g0445500|0.635143769968;LOC_Os12g21890|0.823304680038;P0700F06.32|1.24711415135;Os03g0699700|0.778135048232;P0470F10.11|0.634014039566;Os03g0733400|1.25;Os08g0276200|0.83285759594;OJ1261_A08.56|1.21442966546;Os05g0301600|1.21402616279;CAB2R|0.774314884471;Os02g0203000|1.23539232053;P06…	44	13219	66	21379
6	6	amide biosynthetic process	GO:0043604	0.25	-0.63	-1.13	7.4702	-1.29612	Os05g0445500|0.635143769968;P0700F06.32|1.24711415135;P0470F10.11|0.634014039566;P0710E05.27|0.734160241368	4	825	66	21379
3	3	cellular localization	GO:0051641	0.25	-0.54	-1.02	7.4702	-1.29612	Os05g0519500|1.40014265335;OSJNBb0021K20.18|0.7875;OJ1006_A02.21-1|0.828786453434;HGO|0.618198874296	4	825	66	21379
5	4,5	regulation of cell death	GO:0010941	0.25	0	-0.35	7.4702	-1.29612	B1197G05.6|0.786890991938	1	93	66	21379
6	4,6	chromatin organization	GO:0006325	0.252	0.39	0.13	7.4702	-1.29612	P0512C01.42|1.36400541272;OSJNBb0014M19.7|1.78761398176	2	313	66	21379
3	3	cellular metabolic process	GO:0044237	0.253	4.81	5.65	7.4702	-1.29612	Os03g0218500|1.40628445424;Os11g0158600|0.819189360355;Os04g0656100|1.23105590062;Os07g0646100|1.21893912424;Os05g0445500|0.635143769968;LOC_Os12g21890|0.823304680038;P0700F06.32|1.24711415135;Os03g0699700|0.778135048232;P0470F10.11|0.634014039566;Os03g0733400|1.25;Os08g0276200|0.83285759594;OJ1261_A08.56|1.21442966546;Os05g0301600|1.21402616279;CAB2R|0.774314884471;Os02g0203000|1.23539232053;P06…	40	11921	66	21379
5	4,5	regulation of cellular metabolic process	GO:0031323	0.253	1.26	1.22	7.4702	-1.29612	Os11g0158600|0.819189360355;Os03g0733400|1.25;Os08g0276200|0.83285759594;Os05g0301600|1.21402616279;Os02g0203000|1.23539232053;P0017G10.31|1.25564924115;LOC_Os12g42140|1.47674844379;Os10g0561400|1.33053691275;OSJNBa0084K01.13|1.50172532781;OSJNBb0014M19.7|1.78761398176	10	2537	66	21379
7	7	purine nucleoside biosynthetic process	GO:0042451	0.255	0	-0.35	7.4702	-1.29612	Os04g0656100|1.23105590062	1	95	66	21379
8	8	purine ribonucleoside biosynthetic process	GO:0046129	0.255	0	-0.35	7.4702	-1.29612	Os04g0656100|1.23105590062	1	95	66	21379
4	4	cellular metabolic compound salvage	GO:0043094	0.257	0	-0.35	7.4702	-1.29612	AMPD|1.40772532189	1	96	66	21379
4	4	regulation of nitrogen compound metabolic process	GO:0051171	0.257	1.18	1.12	7.4702	-1.29612	Os11g0158600|0.819189360355;Os03g0733400|1.25;Os08g0276200|0.83285759594;Os02g0203000|1.23539232053;P0017G10.31|1.25564924115;LOC_Os12g42140|1.47674844379;Os10g0561400|1.33053691275;OSJNBa0084K01.13|1.50172532781;OSJNBb0014M19.7|1.78761398176	9	2254	66	21379
5	5	response to light stimulus	GO:0009416	0.261	0.23	-0.07	7.4702	-1.29612	Os12g0117400|1.37444037444;P0519D04.24|1.22373540856	2	321	66	21379
4	4	cellular aromatic compound metabolic process	GO:0006725	0.262	2.63	2.93	7.4702	-1.29612	Os11g0158600|0.819189360355;Os04g0656100|1.23105590062;Os03g0733400|1.25;Os08g0276200|0.83285759594;Os02g0203000|1.23539232053;P0644B06.33|1.23288135593;P0017G10.31|1.25564924115;AMPD|1.40772532189;LOC_Os12g42140|1.47674844379;Os11g0266000|1.28199718706;P0512C01.42|1.36400541272;Os05g0519500|1.40014265335;OSJNBb0029I19.5|0.831778814124;OJ1119_B10.8|1.30402092187;Os10g0561400|1.33053691275;Os03g03…	21	5906	66	21379
4	4	organic substance catabolic process	GO:1901575	0.262	-0.59	-1.08	7.4702	-1.29612	OJ1261_A08.56|1.21442966546;HXK6|0.809571619813;HGO|0.618198874296;OJ1111_E05.19|0.798179535468;Os05g0508400|0.786968838527	5	1118	66	21379
7	6,7	inorganic ion transmembrane transport	GO:0098660	0.268	0.24	-0.05	7.4702	-1.29612	Os04g0656100|1.23105590062;NHX2|1.41118644068	2	327	66	21379
2	2	single-organism process	GO:0044699	0.27	3.73	4.3	7.4702	-1.29612	Os04g0656100|1.23105590062;Os03g0699700|0.778135048232;Os03g0733400|1.25;OJ1174_H11.9|1.22860125261;Os05g0301600|1.21402616279;Os12g0117400|1.37444037444;AMPD|1.40772532189;SAPK3|1.21692769077;Os03g0147400|1.21453050034;Os04g0502800|1.34600389864;NHX2|1.41118644068;Os05g0519500|1.40014265335;Os03g0790900|1.22252653201;RACK1B|1.21986699917;AGO1B|1.25955657492;OSJNBb0029I19.5|0.831778814124;MSRA4|1…	33	9727	66	21379
5	5	nucleoside metabolic process	GO:0009116	0.27	0	-0.35	7.4702	-1.29612	Os04g0656100|1.23105590062;HXK6|0.809571619813	2	329	66	21379
4	3,4	sexual reproduction	GO:0019953	0.273	0	-0.35	7.4702	-1.29612	Os03g0225500|0.809088226616	1	103	66	21379
7	6,7	cation transmembrane transport	GO:0098655	0.276	0.24	-0.05	7.4702	-1.29612	Os04g0656100|1.23105590062;NHX2|1.41118644068	2	334	66	21379
6	5,6	cellular chemical homeostasis	GO:0055082	0.278	0	-0.35	7.4702	-1.29612	HXK6|0.809571619813	1	105	66	21379
5	4,5	regulation of signal transduction	GO:0009966	0.278	0	-0.35	7.4702	-1.29612	Os05g0301600|1.21402616279	1	105	66	21379
3	3	regulation of signaling	GO:0023051	0.28	0	-0.35	7.4702	-1.29612	Os05g0301600|1.21402616279	1	106	66	21379
4	4	regulation of response to stress	GO:0080134	0.28	0	-0.35	7.4702	-1.29612	B1197G05.6|0.786890991938	1	106	66	21379
3	3	multicellular organismal reproductive process	GO:0048609	0.28	0	-0.35	7.4702	-1.29612	Os03g0225500|0.809088226616	1	106	66	21379
4	4	regulation of cell communication	GO:0010646	0.282	0	-0.35	7.4702	-1.29612	Os05g0301600|1.21402616279	1	107	66	21379
5	5	cellular amide metabolic process	GO:0043603	0.283	-0.63	-1.13	7.4702	-1.29612	Os05g0445500|0.635143769968;P0700F06.32|1.24711415135;P0470F10.11|0.634014039566;P0710E05.27|0.734160241368	4	872	66	21379
6	6	ion homeostasis	GO:0050801	0.284	0	-0.35	7.4702	-1.29612	NHX2|1.41118644068	1	108	66	21379
8	6,7,8	negative regulation of transcription, DNA-templated	GO:0045892	0.287	0	-0.35	7.4702	-1.29612	OSJNBa0084K01.13|1.50172532781	1	109	66	21379
5	5	response to abscisic acid	GO:0009737	0.289	0	-0.35	7.4702	-1.29612	SAPK3|1.21692769077	1	110	66	21379
7	7	monovalent inorganic cation transport	GO:0015672	0.29	0.24	-0.05	7.4702	-1.29612	Os04g0656100|1.23105590062;NHX2|1.41118644068	2	346	66	21379
7	4,7	translational initiation	GO:0006413	0.291	0	-0.35	7.4702	-1.29612	P0700F06.32|1.24711415135	1	111	66	21379
6	6	pentose-phosphate shunt	GO:0006098	0.293	0	-0.35	7.4702	-1.29612	OSJNBa0023J03.8|1.27203934922	1	112	66	21379
4	4	response to radiation	GO:0009314	0.295	0.23	-0.07	7.4702	-1.29612	Os12g0117400|1.37444037444;P0519D04.24|1.22373540856	2	351	66	21379
4	4	cell death	GO:0008219	0.296	0	-0.35	7.4702	-1.29612	B1197G05.6|0.786890991938	1	113	66	21379
False	obselete	obsolete death	GO:0016265	0.296	0	-0.35	7.4702	-1.29612	B1197G05.6|0.786890991938	1	113	66	21379
6	6	chlorophyll metabolic process	GO:0015994	0.298	0	-0.35	7.4702	-1.29612	HGO|0.618198874296	1	114	66	21379
6	6	nucleoside biosynthetic process	GO:0009163	0.3	0	-0.35	7.4702	-1.29612	Os04g0656100|1.23105590062	1	115	66	21379
7	7	ribonucleoside biosynthetic process	GO:0042455	0.3	0	-0.35	7.4702	-1.29612	Os04g0656100|1.23105590062	1	115	66	21379
3	3	primary metabolic process	GO:0044238	0.302	5.07	5.97	7.4702	-1.29612	Os03g0218500|1.40628445424;Os11g0158600|0.819189360355;Os04g0656100|1.23105590062;Os07g0646100|1.21893912424;Os05g0445500|0.635143769968;LOC_Os12g21890|0.823304680038;P0700F06.32|1.24711415135;Os03g0699700|0.778135048232;P0470F10.11|0.634014039566;Os03g0733400|1.25;Os08g0276200|0.83285759594;OJ1261_A08.56|1.21442966546;Os05g0301600|1.21402616279;CAB2R|0.774314884471;Os02g0203000|1.23539232053;P06…	42	12765	66	21379
6	6	negative regulation of RNA biosynthetic process	GO:1902679	0.304	0	-0.35	7.4702	-1.29612	OSJNBa0084K01.13|1.50172532781	1	117	66	21379
7	7	negative regulation of nucleic acid-templated transcription	GO:1903507	0.304	0	-0.35	7.4702	-1.29612	OSJNBa0084K01.13|1.50172532781	1	117	66	21379
5	5	lipid biosynthetic process	GO:0008610	0.306	-0.09	-0.46	7.4702	-1.29612	Os03g0699700|0.778135048232;Os03g0790900|1.22252653201;Smt2-1|0.794268476621	3	627	66	21379
3	3	multicellular organism reproduction	GO:0032504	0.309	0	-0.35	7.4702	-1.29612	Os03g0225500|0.809088226616	1	119	66	21379
7	5,6,7	negative regulation of RNA metabolic process	GO:0051253	0.311	0	-0.35	7.4702	-1.29612	OSJNBa0084K01.13|1.50172532781	1	120	66	21379
4	4	response to heat	GO:0009408	0.311	0	-0.35	7.4702	-1.29612	Os03g0218500|1.40628445424	1	120	66	21379
4	4	cellular macromolecule metabolic process	GO:0044260	0.313	3.79	4.37	7.4702	-1.29612	Os03g0218500|1.40628445424;Os11g0158600|0.819189360355;Os07g0646100|1.21893912424;Os05g0445500|0.635143769968;LOC_Os12g21890|0.823304680038;P0700F06.32|1.24711415135;P0470F10.11|0.634014039566;Os03g0733400|1.25;Os08g0276200|0.83285759594;OJ1261_A08.56|1.21442966546;Os05g0301600|1.21402616279;CAB2R|0.774314884471;Os02g0203000|1.23539232053;P0644B06.33|1.23288135593;P0017G10.31|1.25564924115;P0710E…	31	9252	66	21379
9	8,9	NADP metabolic process	GO:0006739	0.315	0	-0.35	7.4702	-1.29612	OSJNBa0023J03.8|1.27203934922	1	122	66	21379
6	4,5,6	negative regulation of macromolecule metabolic process	GO:0010605	0.316	0.28	0	7.4702	-1.29612	AGO1B|1.25955657492;OSJNBa0084K01.13|1.50172532781	2	369	66	21379
3	3	catabolic process	GO:0009056	0.322	-0.59	-1.08	7.4702	-1.29612	OJ1261_A08.56|1.21442966546;HXK6|0.809571619813;HGO|0.618198874296;OJ1111_E05.19|0.798179535468;Os05g0508400|0.786968838527	5	1216	66	21379
7	6,7	terpenoid biosynthetic process	GO:0016114	0.326	0	-0.35	7.4702	-1.29612	Os03g0790900|1.22252653201	1	127	66	21379
6	5,6	negative regulation of nucleobase-containing compound metabolic process	GO:0045934	0.33	0	-0.35	7.4702	-1.29612	OSJNBa0084K01.13|1.50172532781	1	129	66	21379
4	4	regulation of hormone levels	GO:0010817	0.33	0	-0.35	7.4702	-1.29612	Os03g0790900|1.22252653201	1	129	66	21379
5	5	cellular response to acid chemical	GO:0071229	0.336	0	-0.35	7.4702	-1.29612	SAPK3|1.21692769077	1	132	66	21379
7	7	transcription from RNA polymerase II promoter	GO:0006366	0.34	0	-0.35	7.4702	-1.29612	OJ1119_B10.8|1.30402092187	1	134	66	21379
4	4	homeostatic process	GO:0042592	0.342	-0.06	-0.42	7.4702	-1.29612	NHX2|1.41118644068;HXK6|0.809571619813	2	392	66	21379
5	5	lipid modification	GO:0030258	0.342	0	-0.35	7.4702	-1.29612	HGO|0.618198874296	1	135	66	21379
7	7	purine nucleoside diphosphate metabolic process	GO:0009135	0.342	0	-0.35	7.4702	-1.29612	HXK6|0.809571619813	1	135	66	21379
7	7	ribonucleoside diphosphate metabolic process	GO:0009185	0.342	0	-0.35	7.4702	-1.29612	HXK6|0.809571619813	1	135	66	21379
9	8,9	ADP metabolic process	GO:0046031	0.342	0	-0.35	7.4702	-1.29612	HXK6|0.809571619813	1	135	66	21379
8	8	purine ribonucleoside diphosphate metabolic process	GO:0009179	0.342	0	-0.35	7.4702	-1.29612	HXK6|0.809571619813	1	135	66	21379
9	6,8,9	glycolytic process	GO:0006096	0.342	0	-0.35	7.4702	-1.29612	HXK6|0.809571619813	1	135	66	21379
10	5,9,10	ATP generation from ADP	GO:0006757	0.342	0	-0.35	7.4702	-1.29612	HXK6|0.809571619813	1	135	66	21379
5	5	porphyrin-containing compound metabolic process	GO:0006778	0.346	0	-0.35	7.4702	-1.29612	HGO|0.618198874296	1	137	66	21379
3	3	response to external stimulus	GO:0009605	0.346	-0.06	-0.42	7.4702	-1.29612	Os12g0117400|1.37444037444;OJ1006_A02.21-1|0.828786453434	2	396	66	21379
4	4	system development	GO:0048731	0.346	0.1	-0.22	7.4702	-1.29612	Os03g0300300|1.37418692229;B1197G05.6|0.786890991938;P0519D04.24|1.22373540856	3	675	66	21379
7	7	nucleoside diphosphate phosphorylation	GO:0006165	0.352	0	-0.35	7.4702	-1.29612	HXK6|0.809571619813	1	140	66	21379
5	5	tetrapyrrole metabolic process	GO:0033013	0.354	0	-0.35	7.4702	-1.29612	HGO|0.618198874296	1	141	66	21379
5	5	response to alcohol	GO:0097305	0.358	0	-0.35	7.4702	-1.29612	SAPK3|1.21692769077	1	143	66	21379
6	6	terpenoid metabolic process	GO:0006721	0.36	0	-0.35	7.4702	-1.29612	Os03g0790900|1.22252653201	1	144	66	21379
6	6	nucleoside diphosphate metabolic process	GO:0009132	0.36	0	-0.35	7.4702	-1.29612	HXK6|0.809571619813	1	144	66	21379
8	5,7,8	gene silencing by RNA	GO:0031047	0.362	0	-0.35	7.4702	-1.29612	AGO1B|1.25955657492	1	145	66	21379
7	6,7	ncRNA metabolic process	GO:0034660	0.363	0.28	0.01	7.4702	-1.29612	Os05g0519500|1.40014265335;Os03g0300300|1.37418692229	2	411	66	21379
6	6	Golgi vesicle transport	GO:0048193	0.364	0	-0.35	7.4702	-1.29612	OSJNBb0021K20.18|0.7875	1	146	66	21379
4	4	floral organ development	GO:0048437	0.366	0	-0.35	7.4702	-1.29612	B1197G05.6|0.786890991938	1	147	66	21379
5	5	coenzyme metabolic process	GO:0006732	0.373	-0.01	-0.37	7.4702	-1.29612	OSJNBa0023J03.8|1.27203934922;HXK6|0.809571619813	2	420	66	21379
3	3	regulation of biological quality	GO:0065008	0.378	0.09	-0.23	7.4702	-1.29612	NHX2|1.41118644068;Os03g0790900|1.22252653201;HXK6|0.809571619813	3	712	66	21379
6	6	DNA conformation change	GO:0071103	0.378	0	-0.35	7.4702	-1.29612	OSJNBb0014M19.7|1.78761398176	1	153	66	21379
5	5	heterocycle catabolic process	GO:0046700	0.38	0	-0.35	7.4702	-1.29612	HGO|0.618198874296	1	154	66	21379
6	6	carboxylic acid catabolic process	GO:0046395	0.38	0	-0.35	7.4702	-1.29612	HGO|0.618198874296	1	154	66	21379
5	5	organic acid catabolic process	GO:0016054	0.38	0	-0.35	7.4702	-1.29612	HGO|0.618198874296	1	154	66	21379
5	5	cellular nitrogen compound catabolic process	GO:0044270	0.382	0	-0.35	7.4702	-1.29612	HGO|0.618198874296	1	155	66	21379
4	4	shoot system development	GO:0048367	0.383	-0.03	-0.39	7.4702	-1.29612	Os03g0300300|1.37418692229;B1197G05.6|0.786890991938	2	429	66	21379
6	4,5,6	vegetative to reproductive phase transition of meristem	GO:0010228	0.384	0	-0.35	7.4702	-1.29612	P0519D04.24|1.22373540856	1	156	66	21379
6	6	negative regulation of cellular macromolecule biosynthetic process	GO:2000113	0.384	0	-0.35	7.4702	-1.29612	OSJNBa0084K01.13|1.50172532781	1	156	66	21379
6	5,6	regulation of phosphorus metabolic process	GO:0051174	0.386	0	-0.35	7.4702	-1.29612	Os05g0301600|1.21402616279	1	157	66	21379
7	6,7	regulation of phosphate metabolic process	GO:0019220	0.386	0	-0.35	7.4702	-1.29612	Os05g0301600|1.21402616279	1	157	66	21379
5	5	response to organic cyclic compound	GO:0014070	0.388	0	-0.35	7.4702	-1.29612	Os10g0561400|1.33053691275	1	158	66	21379
7	7	nucleotide phosphorylation	GO:0046939	0.389	0	-0.35	7.4702	-1.29612	HXK6|0.809571619813	1	159	66	21379
4	4	single-organism biosynthetic process	GO:0044711	0.39	0.82	0.67	7.4702	-1.29612	Os04g0656100|1.23105590062;Os03g0699700|0.778135048232;AMPD|1.40772532189;Os05g0519500|1.40014265335;Os03g0790900|1.22252653201;Os03g0300300|1.37418692229;Smt2-1|0.794268476621	7	1936	66	21379
6	5,6	glycosyl compound biosynthetic process	GO:1901659	0.391	0	-0.35	7.4702	-1.29612	Os04g0656100|1.23105590062	1	160	66	21379
5	5	aromatic amino acid family metabolic process	GO:0009072	0.391	0	-0.35	7.4702	-1.29612	HGO|0.618198874296	1	160	66	21379
7	6,7	regulation of protein modification process	GO:0031399	0.397	0	-0.35	7.4702	-1.29612	Os05g0301600|1.21402616279	1	163	66	21379
5	5	single-organism carbohydrate catabolic process	GO:0044724	0.399	0	-0.35	7.4702	-1.29612	HXK6|0.809571619813	1	164	66	21379
6	5,6	negative regulation of macromolecule biosynthetic process	GO:0010558	0.399	0	-0.35	7.4702	-1.29612	OSJNBa0084K01.13|1.50172532781	1	164	66	21379
4	4	generation of precursor metabolites and energy	GO:0006091	0.402	-0.2	-0.6	7.4702	-1.29612	CAB2R|0.774314884471;HXK6|0.809571619813	2	446	66	21379
4	4	post-embryonic animal organ development	GO:0048569	0.403	0	-0.35	7.4702	-1.29612	B1197G05.6|0.786890991938	1	166	66	21379
4	4	regulation of catalytic activity	GO:0050790	0.404	0	-0.35	7.4702	-1.29612	Os05g0301600|1.21402616279;OJ1006_A02.21-1|0.828786453434	2	448	66	21379
3	3	regulation of cellular process	GO:0050794	0.407	1.67	1.74	7.4702	-1.29612	Os11g0158600|0.819189360355;Os03g0733400|1.25;Os08g0276200|0.83285759594;Os05g0301600|1.21402616279;Os02g0203000|1.23539232053;P0017G10.31|1.25564924115;Os12g0117400|1.37444037444;LOC_Os12g42140|1.47674844379;SAPK3|1.21692769077;RACK1B|1.21986699917;Os10g0561400|1.33053691275;OSJNBa0084K01.13|1.50172532781;B1197G05.6|0.786890991938;OSJNBb0014M19.7|1.78761398176	14	4160	66	21379
4	4	positive regulation of molecular function	GO:0044093	0.408	0	-0.35	7.4702	-1.29612	OJ1006_A02.21-1|0.828786453434	1	169	66	21379
7	4,6,7	gene silencing	GO:0016458	0.408	0	-0.35	7.4702	-1.29612	AGO1B|1.25955657492	1	169	66	21379
5	5	positive regulation of catalytic activity	GO:0043085	0.408	0	-0.35	7.4702	-1.29612	OJ1006_A02.21-1|0.828786453434	1	169	66	21379
5	5	negative regulation of cellular biosynthetic process	GO:0031327	0.408	0	-0.35	7.4702	-1.29612	OSJNBa0084K01.13|1.50172532781	1	169	66	21379
4	4	negative regulation of biosynthetic process	GO:0009890	0.41	0	-0.35	7.4702	-1.29612	OSJNBa0084K01.13|1.50172532781	1	170	66	21379
5	5	organonitrogen compound catabolic process	GO:1901565	0.41	0	-0.35	7.4702	-1.29612	HGO|0.618198874296	1	170	66	21379
3	3	regulation of molecular function	GO:0065009	0.411	0	-0.35	7.4702	-1.29612	Os05g0301600|1.21402616279;OJ1006_A02.21-1|0.828786453434	2	455	66	21379
5	5	small molecule biosynthetic process	GO:0044283	0.413	-0.09	-0.46	7.4702	-1.29612	Os03g0699700|0.778135048232;Os03g0790900|1.22252653201;Smt2-1|0.794268476621	3	754	66	21379
4	4	negative regulation of nitrogen compound metabolic process	GO:0051172	0.419	0	-0.35	7.4702	-1.29612	OSJNBa0084K01.13|1.50172532781	1	175	66	21379
7	5,6,7	intracellular protein transport	GO:0006886	0.423	0.06	-0.27	7.4702	-1.29612	Os05g0519500|1.40014265335;HGO|0.618198874296	2	466	66	21379
4	4	pigment metabolic process	GO:0042440	0.428	0	-0.35	7.4702	-1.29612	HGO|0.618198874296	1	180	66	21379
5	5	aromatic compound catabolic process	GO:0019439	0.432	0	-0.35	7.4702	-1.29612	HGO|0.618198874296	1	182	66	21379
5	5	organic cyclic compound catabolic process	GO:1901361	0.444	0	-0.35	7.4702	-1.29612	HGO|0.618198874296	1	189	66	21379
5	5	cellular protein metabolic process	GO:0044267	0.446	1.8	1.89	7.4702	-1.29612	Os03g0218500|1.40628445424;Os07g0646100|1.21893912424;Os05g0445500|0.635143769968;LOC_Os12g21890|0.823304680038;P0700F06.32|1.24711415135;P0470F10.11|0.634014039566;OJ1261_A08.56|1.21442966546;Os05g0301600|1.21402616279;CAB2R|0.774314884471;P0710E05.27|0.734160241368;SAPK3|1.21692769077;P0705E11.7|1.3137589621;MSRA4|1.44290657439;B1197G05.6|0.786890991938;OSJNBa0036B21.13|1.28282146473	15	4582	66	21379
5	5	oxoacid metabolic process	GO:0043436	0.447	-0.6	-1.1	7.4702	-1.29612	Os03g0699700|0.778135048232;Os03g0790900|1.22252653201;HXK6|0.809571619813;HGO|0.618198874296;Os05g0508400|0.786968838527	5	1418	66	21379
5	5	small molecule catabolic process	GO:0044282	0.447	0	-0.35	7.4702	-1.29612	HGO|0.618198874296	1	191	66	21379
4	4	organic acid metabolic process	GO:0006082	0.448	-0.6	-1.1	7.4702	-1.29612	Os03g0699700|0.778135048232;Os03g0790900|1.22252653201;HXK6|0.809571619813;HGO|0.618198874296;Os05g0508400|0.786968838527	5	1419	66	21379
4	4	cellular lipid metabolic process	GO:0044255	0.45	-0.09	-0.46	7.4702	-1.29612	Os03g0699700|0.778135048232;Os03g0790900|1.22252653201;HGO|0.618198874296	3	799	66	21379
6	6	fatty acid biosynthetic process	GO:0006633	0.451	0	-0.35	7.4702	-1.29612	Os03g0699700|0.778135048232	1	193	66	21379
5	5	cellular protein localization	GO:0034613	0.456	0.06	-0.27	7.4702	-1.29612	Os05g0519500|1.40014265335;HGO|0.618198874296	2	497	66	21379
5	5	photosynthesis, light reaction	GO:0019684	0.456	0	-0.35	7.4702	-1.29612	CAB2R|0.774314884471	1	196	66	21379
5	5	negative regulation of catalytic activity	GO:0043086	0.459	0	-0.35	7.4702	-1.29612	Os05g0301600|1.21402616279	1	198	66	21379
4	4	cellular macromolecule localization	GO:0070727	0.46	0.06	-0.27	7.4702	-1.29612	Os05g0519500|1.40014265335;HGO|0.618198874296	2	501	66	21379
2	2	positive regulation of biological process	GO:0048518	0.46	-0.19	-0.58	7.4702	-1.29612	OJ1006_A02.21-1|0.828786453434;B1197G05.6|0.786890991938	2	501	66	21379
4	4	response to inorganic substance	GO:0010035	0.461	0	-0.35	7.4702	-1.29612	Os10g0561400|1.33053691275	1	199	66	21379
4	4	negative regulation of molecular function	GO:0044092	0.466	0	-0.35	7.4702	-1.29612	Os05g0301600|1.21402616279	1	202	66	21379
5	5	chromosome organization	GO:0051276	0.469	0.39	0.13	7.4702	-1.29612	P0512C01.42|1.36400541272;OSJNBb0014M19.7|1.78761398176	2	510	66	21379
5	5	glyceraldehyde-3-phosphate metabolic process	GO:0019682	0.469	0	-0.35	7.4702	-1.29612	OSJNBa0023J03.8|1.27203934922	1	204	66	21379
6	5,6	ion transmembrane transport	GO:0034220	0.471	0.24	-0.05	7.4702	-1.29612	Os04g0656100|1.23105590062;NHX2|1.41118644068	2	512	66	21379
5	5	cellular response to oxygen-containing compound	GO:1901701	0.473	0	-0.35	7.4702	-1.29612	SAPK3|1.21692769077	1	206	66	21379
5	5	nucleic acid metabolic process	GO:0090304	0.473	1.99	2.13	7.4702	-1.29612	Os11g0158600|0.819189360355;Os03g0733400|1.25;Os08g0276200|0.83285759594;Os02g0203000|1.23539232053;P0644B06.33|1.23288135593;P0017G10.31|1.25564924115;LOC_Os12g42140|1.47674844379;Os11g0266000|1.28199718706;P0512C01.42|1.36400541272;Os05g0519500|1.40014265335;OSJNBb0029I19.5|0.831778814124;OJ1119_B10.8|1.30402092187;Os10g0561400|1.33053691275;Os03g0300300|1.37418692229;OSJNBa0084K01.13|1.5017253…	16	4975	66	21379
4	4	cell cycle	GO:0007049	0.473	-0.01	-0.36	7.4702	-1.29612	OSJNBb0029I19.5|0.831778814124;Os04g0662800|1.23483619851	2	514	66	21379
4	4	macromolecule metabolic process	GO:0043170	0.476	3.98	4.61	7.4702	-1.29612	Os03g0218500|1.40628445424;Os11g0158600|0.819189360355;Os07g0646100|1.21893912424;Os05g0445500|0.635143769968;LOC_Os12g21890|0.823304680038;P0700F06.32|1.24711415135;P0470F10.11|0.634014039566;Os03g0733400|1.25;Os08g0276200|0.83285759594;OJ1261_A08.56|1.21442966546;Os05g0301600|1.21402616279;CAB2R|0.774314884471;Os02g0203000|1.23539232053;P0644B06.33|1.23288135593;P0017G10.31|1.25564924115;P0710E…	33	10448	66	21379
2	2	multi-organism process	GO:0051704	0.49	-0.17	-0.57	7.4702	-1.29612	Os03g0225500|0.809088226616;OJ1006_A02.21-1|0.828786453434	2	530	66	21379
4	4	cell division	GO:0051301	0.497	0	-0.35	7.4702	-1.29612	Os04g0662800|1.23483619851	1	221	66	21379
2	2	reproduction	GO:0000003	0.511	0	-0.35	7.4702	-1.29612	Os03g0225500|0.809088226616	1	230	66	21379
4	4	organelle organization	GO:0006996	0.517	0.69	0.51	7.4702	-1.29612	P0512C01.42|1.36400541272;Os04g0662800|1.23483619851;HGO|0.618198874296;OSJNBb0014M19.7|1.78761398176	4	1209	66	21379
3	3	cellular component biogenesis	GO:0044085	0.518	0.54	0.32	7.4702	-1.29612	Os05g0519500|1.40014265335;Os03g0300300|1.37418692229;OSJNBb0014M19.7|1.78761398176	3	885	66	21379
5	5	macromolecule modification	GO:0043412	0.52	1.17	1.11	7.4702	-1.29612	Os07g0646100|1.21893912424;LOC_Os12g21890|0.823304680038;Os05g0301600|1.21402616279;CAB2R|0.774314884471;SAPK3|1.21692769077;Os11g0266000|1.28199718706;P0512C01.42|1.36400541272;Os05g0519500|1.40014265335;P0705E11.7|1.3137589621;B1197G05.6|0.786890991938;OSJNBa0036B21.13|1.28282146473	11	3487	66	21379
4	4	cellular catabolic process	GO:0044248	0.522	-0.08	-0.45	7.4702	-1.29612	OJ1261_A08.56|1.21442966546;HGO|0.618198874296;Os05g0508400|0.786968838527	3	890	66	21379
5	4,5	cellular homeostasis	GO:0019725	0.527	0	-0.35	7.4702	-1.29612	HXK6|0.809571619813	1	241	66	21379
4	4	response to temperature stimulus	GO:0009266	0.535	0	-0.35	7.4702	-1.29612	Os03g0218500|1.40628445424	1	246	66	21379
3	3	protein folding	GO:0006457	0.542	0	-0.35	7.4702	-1.29612	Os03g0218500|1.40628445424	1	251	66	21379
3	3	multi-organism reproductive process	GO:0044703	0.546	0	-0.35	7.4702	-1.29612	Os03g0225500|0.809088226616	1	254	66	21379
5	5	carbohydrate catabolic process	GO:0016052	0.546	0	-0.35	7.4702	-1.29612	HXK6|0.809571619813	1	254	66	21379
3	3	response to chemical	GO:0042221	0.552	0.3	0.03	7.4702	-1.29612	SAPK3|1.21692769077;Os11g0126100|1.21468739663;Os10g0561400|1.33053691275;HXK6|0.809571619813;HGO|0.618198874296	5	1594	66	21379
4	4	cellular aldehyde metabolic process	GO:0006081	0.556	0	-0.35	7.4702	-1.29612	OSJNBa0023J03.8|1.27203934922	1	261	66	21379
5	3,5	response to other organism	GO:0051707	0.559	0	-0.35	7.4702	-1.29612	OJ1006_A02.21-1|0.828786453434	1	263	66	21379
4	4	response to external biotic stimulus	GO:0043207	0.559	0	-0.35	7.4702	-1.29612	OJ1006_A02.21-1|0.828786453434	1	263	66	21379
6	5,6	isoprenoid biosynthetic process	GO:0008299	0.56	0	-0.35	7.4702	-1.29612	Os03g0790900|1.22252653201	1	264	66	21379
6	5,6	protein transport	GO:0015031	0.564	0.06	-0.27	7.4702	-1.29612	Os05g0519500|1.40014265335;HGO|0.618198874296	2	608	66	21379
5	5	nitrogen compound transport	GO:0071705	0.571	0	-0.35	7.4702	-1.29612	Os05g0519500|1.40014265335	1	272	66	21379
5	5	cell differentiation	GO:0030154	0.572	0	-0.35	7.4702	-1.29612	Os03g0225500|0.809088226616	1	273	66	21379
5	4,5	establishment of protein localization	GO:0045184	0.573	0.06	-0.27	7.4702	-1.29612	Os05g0519500|1.40014265335;HGO|0.618198874296	2	618	66	21379
6	6	carboxylic acid biosynthetic process	GO:0046394	0.574	0.02	-0.32	7.4702	-1.29612	Os03g0699700|0.778135048232;Os03g0790900|1.22252653201	2	620	66	21379
5	5	organic acid biosynthetic process	GO:0016053	0.574	0.02	-0.32	7.4702	-1.29612	Os03g0699700|0.778135048232;Os03g0790900|1.22252653201	2	620	66	21379
8	8	pyruvate metabolic process	GO:0006090	0.578	0	-0.35	7.4702	-1.29612	HXK6|0.809571619813	1	277	66	21379
6	6	cation transport	GO:0006812	0.582	0.24	-0.05	7.4702	-1.29612	Os04g0656100|1.23105590062;NHX2|1.41118644068	2	629	66	21379
5	5	isoprenoid metabolic process	GO:0006720	0.583	0	-0.35	7.4702	-1.29612	Os03g0790900|1.22252653201	1	281	66	21379
5	5	mitotic cell cycle	GO:0000278	0.584	0	-0.35	7.4702	-1.29612	Os04g0662800|1.23483619851	1	282	66	21379
3	3	response to biotic stimulus	GO:0009607	0.584	0	-0.35	7.4702	-1.29612	OJ1006_A02.21-1|0.828786453434	1	282	66	21379
4	4	protein localization	GO:0008104	0.588	0.06	-0.27	7.4702	-1.29612	Os05g0519500|1.40014265335;HGO|0.618198874296	2	635	66	21379
6	4,5,6	negative regulation of cellular metabolic process	GO:0031324	0.589	0	-0.35	7.4702	-1.29612	OSJNBa0084K01.13|1.50172532781	1	286	66	21379
4	4	response to organic substance	GO:0010033	0.609	0.09	-0.24	7.4702	-1.29612	SAPK3|1.21692769077;Os10g0561400|1.33053691275;HXK6|0.809571619813;HGO|0.618198874296	4	1355	66	21379
3	3	response to stress	GO:0006950	0.609	0.69	0.5	7.4702	-1.29612	Os03g0218500|1.40628445424;NHX2|1.41118644068;MSRA4|1.44290657439;Os10g0561400|1.33053691275;B1197G05.6|0.786890991938	5	1697	66	21379
6	6	carboxylic acid metabolic process	GO:0019752	0.615	-0.5	-0.97	7.4702	-1.29612	Os03g0699700|0.778135048232;Os03g0790900|1.22252653201;HXK6|0.809571619813;HGO|0.618198874296	4	1365	66	21379
4	4	sulfur compound metabolic process	GO:0006790	0.625	0	-0.35	7.4702	-1.29612	Os05g0508400|0.786968838527	1	315	66	21379
4	4	secondary metabolic process	GO:0019748	0.647	0	-0.35	7.4702	-1.29612	Os05g0508400|0.786968838527	1	334	66	21379
4	4	photosynthesis	GO:0015979	0.647	0	-0.35	7.4702	-1.29612	CAB2R|0.774314884471	1	334	66	21379
3	3	positive regulation of cellular process	GO:0048522	0.649	0	-0.35	7.4702	-1.29612	B1197G05.6|0.786890991938	1	336	66	21379
9	8,9	ubiquitin-dependent protein catabolic process	GO:0006511	0.65	0	-0.35	7.4702	-1.29612	OJ1261_A08.56|1.21442966546	1	337	66	21379
8	7,8	modification-dependent protein catabolic process	GO:0019941	0.656	0	-0.35	7.4702	-1.29612	OJ1261_A08.56|1.21442966546	1	342	66	21379
6	6	modification-dependent macromolecule catabolic process	GO:0043632	0.657	0	-0.35	7.4702	-1.29612	OJ1261_A08.56|1.21442966546	1	343	66	21379
4	4	response to oxidative stress	GO:0006979	0.659	0	-0.35	7.4702	-1.29612	MSRA4|1.44290657439	1	345	66	21379
4	4	cellular developmental process	GO:0048869	0.659	0	-0.35	7.4702	-1.29612	Os03g0225500|0.809088226616	1	345	66	21379
7	7	metal ion transport	GO:0030001	0.678	0	-0.35	7.4702	-1.29612	NHX2|1.41118644068	1	363	66	21379
4	3,4	signal transduction	GO:0007165	0.68	0.39	0.14	7.4702	-1.29612	Os05g0301600|1.21402616279;Os12g0117400|1.37444037444;SAPK3|1.21692769077;RACK1B|1.21986699917	4	1483	66	21379
3	3	single organism signaling	GO:0044700	0.69	0.39	0.14	7.4702	-1.29612	Os05g0301600|1.21402616279;Os12g0117400|1.37444037444;SAPK3|1.21692769077;RACK1B|1.21986699917	4	1501	66	21379
2	2	signaling	GO:0023052	0.691	0.39	0.14	7.4702	-1.29612	Os05g0301600|1.21402616279;Os12g0117400|1.37444037444;SAPK3|1.21692769077;RACK1B|1.21986699917	4	1503	66	21379
3	3	macromolecule localization	GO:0033036	0.691	0.06	-0.27	7.4702	-1.29612	Os05g0519500|1.40014265335;HGO|0.618198874296	2	768	66	21379
6	5,6	protein complex assembly	GO:0006461	0.692	0	-0.35	7.4702	-1.29612	OSJNBb0014M19.7|1.78761398176	1	377	66	21379
4	4	protein complex biogenesis	GO:0070271	0.693	0	-0.35	7.4702	-1.29612	OSJNBb0014M19.7|1.78761398176	1	379	66	21379
3	3	positive regulation of metabolic process	GO:0009893	0.695	0	-0.35	7.4702	-1.29612	OJ1006_A02.21-1|0.828786453434	1	381	66	21379
4	4	macromolecular complex subunit organization	GO:0043933	0.697	0.39	0.13	7.4702	-1.29612	P0512C01.42|1.36400541272;OSJNBb0014M19.7|1.78761398176	2	776	66	21379
2	2	cellular component organization or biogenesis	GO:0071840	0.697	0.97	0.86	7.4702	-1.29612	P0512C01.42|1.36400541272;Os05g0519500|1.40014265335;Os03g0300300|1.37418692229;Os04g0662800|1.23483619851;HGO|0.618198874296;OSJNBb0014M19.7|1.78761398176	6	2226	66	21379
7	6,7	proteolysis involved in cellular protein catabolic process	GO:0051603	0.706	0	-0.35	7.4702	-1.29612	OJ1261_A08.56|1.21442966546	1	392	66	21379
5	5	alpha-amino acid metabolic process	GO:1901605	0.708	0	-0.35	7.4702	-1.29612	HGO|0.618198874296	1	394	66	21379
6	6	cellular protein catabolic process	GO:0044257	0.713	0	-0.35	7.4702	-1.29612	OJ1261_A08.56|1.21442966546	1	400	66	21379
6	5,6	regulation of cellular protein metabolic process	GO:0032268	0.713	0	-0.35	7.4702	-1.29612	Os05g0301600|1.21402616279	1	400	66	21379
3	3	negative regulation of cellular process	GO:0048523	0.716	0	-0.35	7.4702	-1.29612	OSJNBa0084K01.13|1.50172532781	1	403	66	21379
5	5	vesicle-mediated transport	GO:0016192	0.718	0	-0.35	7.4702	-1.29612	OSJNBb0021K20.18|0.7875	1	406	66	21379
5	4,5	animal organ development	GO:0048513	0.718	0	-0.35	7.4702	-1.29612	B1197G05.6|0.786890991938	1	406	66	21379
6	6	cellular macromolecular complex assembly	GO:0034622	0.719	0	-0.35	7.4702	-1.29612	OSJNBb0014M19.7|1.78761398176	1	407	66	21379
5	5	regulation of protein metabolic process	GO:0051246	0.721	0	-0.35	7.4702	-1.29612	Os05g0301600|1.21402616279	1	409	66	21379
4	4	defense response	GO:0006952	0.739	0	-0.35	7.4702	-1.29612	B1197G05.6|0.786890991938	1	430	66	21379
4	4	protein metabolic process	GO:0019538	0.739	1.89	2	7.4702	-1.29612	Os03g0218500|1.40628445424;Os07g0646100|1.21893912424;Os05g0445500|0.635143769968;LOC_Os12g21890|0.823304680038;P0700F06.32|1.24711415135;P0470F10.11|0.634014039566;OJ1261_A08.56|1.21442966546;Os05g0301600|1.21402616279;CAB2R|0.774314884471;P0710E05.27|0.734160241368;SAPK3|1.21692769077;GEP|0.812604760308;P0705E11.7|1.3137589621;MSRA4|1.44290657439;B1197G05.6|0.786890991938;OSJNBa0036B21.13|1.282…	16	5783	66	21379
5	5	macromolecular complex assembly	GO:0065003	0.753	0	-0.35	7.4702	-1.29612	OSJNBb0014M19.7|1.78761398176	1	447	66	21379
3	3	cell communication	GO:0007154	0.757	0.39	0.14	7.4702	-1.29612	Os05g0301600|1.21402616279;Os12g0117400|1.37444037444;SAPK3|1.21692769077;RACK1B|1.21986699917	4	1643	66	21379
8	7,8	RNA phosphodiester bond hydrolysis, endonucleolytic	GO:0090502	0.757	0	-0.35	7.4702	-1.29612	Os03g0300300|1.37418692229	1	453	66	21379
5	5	protein complex subunit organization	GO:0071822	0.758	0	-0.35	7.4702	-1.29612	OSJNBb0014M19.7|1.78761398176	1	454	66	21379
7	6,7	RNA phosphodiester bond hydrolysis	GO:0090501	0.776	0	-0.35	7.4702	-1.29612	Os03g0300300|1.37418692229	1	478	66	21379
5	5	cellular macromolecule catabolic process	GO:0044265	0.776	0	-0.35	7.4702	-1.29612	OJ1261_A08.56|1.21442966546	1	478	66	21379
5	5	protein catabolic process	GO:0030163	0.782	0	-0.35	7.4702	-1.29612	OJ1261_A08.56|1.21442966546	1	487	66	21379
5	4,5	cellular carbohydrate metabolic process	GO:0044262	0.783	0	-0.35	7.4702	-1.29612	HXK6|0.809571619813	1	488	66	21379
5	5	ion transport	GO:0006811	0.799	0.24	-0.05	7.4702	-1.29612	Os04g0656100|1.23105590062;NHX2|1.41118644068	2	953	66	21379
6	6	cellular protein modification process	GO:0006464	0.809	0.78	0.62	7.4702	-1.29612	Os07g0646100|1.21893912424;LOC_Os12g21890|0.823304680038;Os05g0301600|1.21402616279;CAB2R|0.774314884471;SAPK3|1.21692769077;P0705E11.7|1.3137589621;B1197G05.6|0.786890991938;OSJNBa0036B21.13|1.28282146473	8	3263	66	21379
5	5	protein modification process	GO:0036211	0.809	0.78	0.62	7.4702	-1.29612	Os07g0646100|1.21893912424;LOC_Os12g21890|0.823304680038;Os05g0301600|1.21402616279;CAB2R|0.774314884471;SAPK3|1.21692769077;P0705E11.7|1.3137589621;B1197G05.6|0.786890991938;OSJNBa0036B21.13|1.28282146473	8	3263	66	21379
5	5	organic substance transport	GO:0071702	0.83	0.06	-0.27	7.4702	-1.29612	Os05g0519500|1.40014265335;HGO|0.618198874296	2	1021	66	21379
4	4	cellular component assembly	GO:0022607	0.844	0	-0.35	7.4702	-1.29612	OSJNBb0014M19.7|1.78761398176	1	593	66	21379
4	4	cellular amino acid metabolic process	GO:0006520	0.846	0	-0.35	7.4702	-1.29612	HGO|0.618198874296	1	597	66	21379
3	3	single-organism metabolic process	GO:0044710	0.862	-0.01	-0.36	7.4702	-1.29612	Os04g0656100|1.23105590062;Os03g0699700|0.778135048232;AMPD|1.40772532189;Os05g0519500|1.40014265335;Os03g0790900|1.22252653201;MSRA4|1.44290657439;Os03g0300300|1.37418692229;Smt2-1|0.794268476621;Os02g0581300|0.696599537801;OSJNBa0023J03.8|1.27203934922;HXK6|0.809571619813;HGO|0.618198874296;OJ1111_E05.19|0.798179535468;Os05g0508400|0.786968838527	14	5630	66	21379
4	4	response to hormone	GO:0009725	0.865	0.21	-0.09	7.4702	-1.29612	SAPK3|1.21692769077;Os10g0561400|1.33053691275	2	1113	66	21379
6	6	nucleic acid phosphodiester bond hydrolysis	GO:0090305	0.868	0	-0.35	7.4702	-1.29612	Os03g0300300|1.37418692229	1	645	66	21379
3	3	response to endogenous stimulus	GO:0009719	0.87	0.21	-0.09	7.4702	-1.29612	SAPK3|1.21692769077;Os10g0561400|1.33053691275	2	1130	66	21379
5	5	macromolecule catabolic process	GO:0009057	0.877	0	-0.35	7.4702	-1.29612	OJ1261_A08.56|1.21442966546	1	668	66	21379
3	3	cellular component organization	GO:0016043	0.885	0.69	0.51	7.4702	-1.29612	P0512C01.42|1.36400541272;Os04g0662800|1.23483619851;HGO|0.618198874296;OSJNBb0014M19.7|1.78761398176	4	2035	66	21379
3	3	cellular response to stimulus	GO:0051716	0.894	0.39	0.14	7.4702	-1.29612	Os05g0301600|1.21402616279;Os12g0117400|1.37444037444;SAPK3|1.21692769077;RACK1B|1.21986699917	4	2073	66	21379
5	4,5	single-organism organelle organization	GO:1902589	0.9	0	-0.35	7.4702	-1.29612	HGO|0.618198874296	1	732	66	21379
7	7	protein phosphorylation	GO:0006468	0.908	0.42	0.17	7.4702	-1.29612	SAPK3|1.21692769077;P0705E11.7|1.3137589621;B1197G05.6|0.786890991938;OSJNBa0036B21.13|1.28282146473	4	2141	66	21379
2	2	metabolic process	GO:0008152	0.91	6.28	7.47	7.4702	-1.29612	Os03g0827700|1.26356589147;Os03g0218500|1.40628445424;Os11g0158600|0.819189360355;Os04g0656100|1.23105590062;Os07g0646100|1.21893912424;Os05g0445500|0.635143769968;LOC_Os12g21890|0.823304680038;P0700F06.32|1.24711415135;Os03g0699700|0.778135048232;P0470F10.11|0.634014039566;Os03g0733400|1.25;Os08g0276200|0.83285759594;OJ1261_A08.56|1.21442966546;Os05g0301600|1.21402616279;CAB2R|0.774314884471;Os0…	53	18273	66	21379
6	6	phosphorylation	GO:0016310	0.93	0.2	-0.11	7.4702	-1.29612	SAPK3|1.21692769077;P0705E11.7|1.3137589621;B1197G05.6|0.786890991938;HXK6|0.809571619813;OSJNBa0036B21.13|1.28282146473	5	2688	66	21379
4	4	single-organism carbohydrate metabolic process	GO:0044723	0.933	0	-0.35	7.4702	-1.29612	HXK6|0.809571619813	1	857	66	21379
6	4,5,6	hormone-mediated signaling pathway	GO:0009755	0.95	0	-0.35	7.4702	-1.29612	SAPK3|1.21692769077	1	946	66	21379
4	4	cellular response to endogenous stimulus	GO:0071495	0.95	0	-0.35	7.4702	-1.29612	SAPK3|1.21692769077	1	949	66	21379
5	5	cellular response to hormone stimulus	GO:0032870	0.95	0	-0.35	7.4702	-1.29612	SAPK3|1.21692769077	1	949	66	21379
4	4	oxidation-reduction process	GO:0055114	0.951	0.07	-0.26	7.4702	-1.29612	Os03g0699700|0.778135048232;Os03g0790900|1.22252653201;MSRA4|1.44290657439;HGO|0.618198874296	4	2433	66	21379
5	5	cellular response to organic substance	GO:0071310	0.964	0	-0.35	7.4702	-1.29612	SAPK3|1.21692769077	1	1047	66	21379
4	4	cellular response to chemical stimulus	GO:0070887	0.969	0	-0.35	7.4702	-1.29612	SAPK3|1.21692769077	1	1091	66	21379
5	5	proteolysis	GO:0006508	0.973	0.01	-0.34	7.4702	-1.29612	OJ1261_A08.56|1.21442966546;GEP|0.812604760308	2	1717	66	21379
4	4	carbohydrate metabolic process	GO:0005975	0.992	0	-0.35	7.4702	-1.29612	HXK6|0.809571619813	1	1498	66	21379

## Sheet: ND-H VS ND-C
maxLevel	levels	GO_Name	GO_ID	Pvalue	PAS_Value	PAS_Zscore	max_zscore	min_zscore	Genes	Count	Pop_Hit	List_Total	Background_Genes			maxLevel	levels	GO_Name	GO_ID	Pvalue	Genes	Count	Pop_Hit	List_Total	Background_Genes			maxLevel	levels	GO_Name	GO_ID	Pvalue	Genes	Count	Pop_Hit	List_Total	Background_Genes
5	5	gene expression	GO:0010467	1.74e-12	6.78	4.24	8.89595	-0.936378	Os05g0494900|1.28888067972;OSJNBa0072H09.17|0.748372487971;Os12g0507300|1.21284143313;B1074C08.29|1.44325820482;Os07g0186400|0.75415282392;RSZP21|0.820867959372;P0700F06.32|1.35228730227;P0461D06.32|1.33434535104;P0684A08.27|1.2315713772;P0545E05.8|1.20183175034;PHOT2|0.821227394011;OSJNBa0001A11.17|1.24263622975;OJ1175_B01.11|1.24592707525;eif-1a-OF2|1.28079371022;OJ1119_B10.28|1.30102040816;Os0…	59	3682	138	21379			3	3	intracellular	GO:0005622	5.8e-07	Os05g0349500|1.28007181329;HSP81-3|1.46946867565;Os11g0171300|0.78541599743;OSJNBa0072H09.17|0.748372487971;Os05g0164100|0.689063817824;Os07g0186400|0.75415282392;RSZP21|0.820867959372;OJ1066_B03.125|1.37137546468;Os03g0699700|0.826723829939;Os11g0146700|1.22880116959;P0684A08.27|1.2315713772;GAPC1|1.21063829787;PHOT2|0.821227394011;PIP1-2|1.23161880719;CAB2R|0.802794196668;OSJNBa0001A11.17|1.242…	85	7699	98	11949			5	5	RNA binding	GO:0003723	3.08e-06	P0700F06.32|1.35228730227;P0461D06.32|1.33434535104;P0545E05.8|1.20183175034;Os12g15420|0.8117613145;eif-1a-OF2|1.28079371022;Os03g0350100|1.27497235533;OSJNBa0004L11.18|1.25603168887;LOC_Os12g06850|0.742053789731;U2AF35A|1.20608817355;Os08g0159900|0.82498453927;OSJNBa0020P07.8|1.32627276106;Os06g0489200|1.30059419783;OJ1116_H09.32-1|1.35436193223;P0684C01.5-1|1.597745822;OSJNBa0049H05.21-1|1.284…	18	776	148	22771
8	7,8	mRNA processing	GO:0006397	9.58e-08	1.32	0.54	8.89595	-0.936378	RSZP21|0.820867959372;OSJNBa0001A11.17|1.24263622975;OJ1175_B01.11|1.24592707525;U2AF35A|1.20608817355;Os03g0754900|1.39670041245;OSJNBa0020P07.8|1.32627276106;RSZ21A|1.636121673;Os06g0489200|1.30059419783;Os10g0115600|1.26552851435;OSJNBa0047P18.28|1.29152282317;OSJNBa0027N13.116|1.43932230102	11	205	138	21379			6	5,6	nucleus	GO:0005634	8.9e-07	Os05g0349500|1.28007181329;Os07g0186400|0.75415282392;RSZP21|0.820867959372;Os11g0146700|1.22880116959;P0684A08.27|1.2315713772;OSJNBa0001A11.17|1.24263622975;OJ1175_B01.11|1.24592707525;OJ1119_B10.28|1.30102040816;Os03g0350100|1.27497235533;P0490D09.29-2|1.23383963264;LOC_Os12g06850|0.742053789731;P0017G10.31|0.77759634226;OJ1115_D03.26|1.29524539877;U2AF35A|1.20608817355;Os09g0494300|1.39244186…	43	2615	98	11949			2	2	binding	GO:0005488	5.32e-06	Os06g0716700|1.21328671329;HSP81-3|1.46946867565;Os01g0639900|0.808782849239;Os05g0549100|0.677881619938;Os02g0301000|1.32980663991;Os03g0218500|1.72712238148;Os04g0656100|0.718633540373;Os05g0164100|0.689063817824;LOC_Os12g38430|1.35261113509;Os12g0507300|1.21284143313;B1074C08.29|1.44325820482;Os07g0186400|0.75415282392;RSZP21|0.820867959372;OJ1115_D04.2|0.789686237962;Os05g0597100|0.7799642218…	120	14627	148	22771
5	5	cellular nitrogen compound biosynthetic process	GO:0044271	3.07e-07	5.36	3.27	8.89595	-0.936378	Os05g0494900|1.28888067972;Os04g0656100|0.718633540373;Os12g0507300|1.21284143313;B1074C08.29|1.44325820482;Os07g0186400|0.75415282392;P0700F06.32|1.35228730227;P0461D06.32|1.33434535104;P0684A08.27|1.2315713772;P0545E05.8|1.20183175034;PHOT2|0.821227394011;eif-1a-OF2|1.28079371022;OJ1119_B10.28|1.30102040816;P0490D09.29-2|1.23383963264;OSJNBa0004L11.18|1.25603168887;LOC_Os12g06850|0.742053789731…	47	3511	138	21379			3	3	intracellular part	GO:0044424	4.9e-06	Os05g0349500|1.28007181329;HSP81-3|1.46946867565;Os11g0171300|0.78541599743;OSJNBa0072H09.17|0.748372487971;Os05g0164100|0.689063817824;Os07g0186400|0.75415282392;RSZP21|0.820867959372;OJ1066_B03.125|1.37137546468;Os03g0699700|0.826723829939;Os11g0146700|1.22880116959;P0684A08.27|1.2315713772;GAPC1|1.21063829787;PHOT2|0.821227394011;PIP1-2|1.23161880719;CAB2R|0.802794196668;OSJNBa0001A11.17|1.242…	80	7216	98	11949			3	3	chromatin binding	GO:0003682	8.55e-06	B1074C08.29|1.44325820482;Os07g0186400|0.75415282392;P0684A08.27|1.2315713772;P0017G10.31|0.77759634226;P0516G10.37-1|1.2618510158	5	43	148	22771
6	5,6	RNA metabolic process	GO:0016070	3.86e-07	5.41	3.31	8.89595	-0.936378	Os05g0494900|1.28888067972;OSJNBa0072H09.17|0.748372487971;Os12g0507300|1.21284143313;B1074C08.29|1.44325820482;Os07g0186400|0.75415282392;RSZP21|0.820867959372;P0684A08.27|1.2315713772;PHOT2|0.821227394011;OSJNBa0001A11.17|1.24263622975;OJ1175_B01.11|1.24592707525;OJ1119_B10.28|1.30102040816;Os03g0350100|1.27497235533;P0490D09.29-2|1.23383963264;LOC_Os12g06850|0.742053789731;P0017G10.31|0.777596…	47	3538	138	21379			5	4,5	nuclear part	GO:0044428	0.000167	Os05g0349500|1.28007181329;Os07g0186400|0.75415282392;OSJNBa0001A11.17|1.24263622975;OJ1175_B01.11|1.24592707525;Os03g0350100|1.27497235533;P0490D09.29-2|1.23383963264;OSJNBa0020P07.8|1.32627276106;Os05g0350500|1.2064186725;B1111C09.2|1.43955250812;Os01g0858500|1.45017448623;OSJNBa0027N13.116|1.43932230102;GI|1.28586206897;Os02g0796700|1.35303265941;Os07g0301200|1.25344452502	14	556	98	11949			6	6	translation factor activity, RNA binding	GO:0008135	1.28e-05	P0700F06.32|1.35228730227;P0461D06.32|1.33434535104;P0545E05.8|1.20183175034;eif-1a-OF2|1.28079371022;OSJNBa0004L11.18|1.25603168887;LOC_Os12g06850|0.742053789731;P0684C01.5-1|1.597745822;OSJNBa0049H05.21-1|1.28471411902	8	165	148	22771
8	7,8	RNA splicing	GO:0008380	4.48e-07	1.23	0.48	8.89595	-0.936378	RSZP21|0.820867959372;OSJNBa0001A11.17|1.24263622975;OJ1175_B01.11|1.24592707525;U2AF35A|1.20608817355;OSJNBa0020P07.8|1.32627276106;RSZ21A|1.636121673;Os10g0115600|1.26552851435;OSJNBa0047P18.28|1.29152282317;Os01g0858500|1.45017448623;OSJNBa0027N13.116|1.43932230102	10	190	138	21379			2	2	cell	GO:0005623	0.000414	Os05g0349500|1.28007181329;HSP81-3|1.46946867565;Os11g0171300|0.78541599743;OSJNBa0072H09.17|0.748372487971;Os04g0656100|0.718633540373;Os05g0164100|0.689063817824;Os07g0186400|0.75415282392;RSZP21|0.820867959372;OJ1115_D04.2|0.789686237962;OJ1066_B03.125|1.37137546468;Os03g0699700|0.826723829939;Os11g0146700|1.22880116959;P0684A08.27|1.2315713772;GAPC1|1.21063829787;PHOT2|0.821227394011;PIP1-2|1…	88	9080	98	11949			4	4	nucleic acid binding	GO:0003676	2.36e-05	Os02g0301000|1.32980663991;LOC_Os12g38430|1.35261113509;Os12g0507300|1.21284143313;Os07g0186400|0.75415282392;RSZP21|0.820867959372;OJ1066_B03.125|1.37137546468;P0700F06.32|1.35228730227;Os06g0724600|1.35212298682;P0461D06.32|1.33434535104;P0684A08.27|1.2315713772;P0011G08.21|0.83088005011;P0545E05.8|1.20183175034;Os12g15420|0.8117613145;eif-1a-OF2|1.28079371022;Os03g0350100|1.27497235533;P0490D0…	60	5702	148	22771
7	6,7	RNA processing	GO:0006396	6.33e-07	2.11	1.08	8.89595	-0.936378	OSJNBa0072H09.17|0.748372487971;RSZP21|0.820867959372;PHOT2|0.821227394011;OSJNBa0001A11.17|1.24263622975;OJ1175_B01.11|1.24592707525;Os03g0350100|1.27497235533;U2AF35A|1.20608817355;Os03g0754900|1.39670041245;OSJNBa0020P07.8|1.32627276106;RSZ21A|1.636121673;OSJNBb0011E04.121|1.20788409704;Os06g0489200|1.30059419783;Os10g0115600|1.26552851435;OSJNBa0047P18.28|1.29152282317;Os01g0858500|1.45017448…	18	701	138	21379			2	2	cell part	GO:0044464	0.000545	Os05g0349500|1.28007181329;HSP81-3|1.46946867565;Os11g0171300|0.78541599743;OSJNBa0072H09.17|0.748372487971;Os04g0656100|0.718633540373;Os05g0164100|0.689063817824;Os07g0186400|0.75415282392;RSZP21|0.820867959372;OJ1115_D04.2|0.789686237962;OJ1066_B03.125|1.37137546468;Os03g0699700|0.826723829939;Os11g0146700|1.22880116959;P0684A08.27|1.2315713772;GAPC1|1.21063829787;PHOT2|0.821227394011;PIP1-2|1…	87	8964	98	11949			3	3	organic cyclic compound binding	GO:0097159	0.000422	Os06g0716700|1.21328671329;HSP81-3|1.46946867565;Os05g0549100|0.677881619938;Os02g0301000|1.32980663991;Os03g0218500|1.72712238148;Os04g0656100|0.718633540373;Os05g0164100|0.689063817824;LOC_Os12g38430|1.35261113509;Os12g0507300|1.21284143313;Os07g0186400|0.75415282392;RSZP21|0.820867959372;OJ1115_D04.2|0.789686237962;OJ1066_B03.125|1.37137546468;Os07g0497000|1.28081949841;P0700F06.32|1.352287302…	91	10819	148	22771
4	4	cellular nitrogen compound metabolic process	GO:0034641	6.81e-07	7.94	5.02	8.89595	-0.936378	Os11g0171300|0.78541599743;Os05g0494900|1.28888067972;Os05g0549100|0.677881619938;OSJNBa0072H09.17|0.748372487971;Os04g0656100|0.718633540373;Os12g0507300|1.21284143313;B1074C08.29|1.44325820482;Os07g0186400|0.75415282392;RSZP21|0.820867959372;OJ1066_B03.125|1.37137546468;P0700F06.32|1.35228730227;P0461D06.32|1.33434535104;P0684A08.27|1.2315713772;GAPC1|1.21063829787;P0545E05.8|1.20183175034;PHOT…	69	6425	138	21379			5	4,5	intracellular membrane-bounded organelle	GO:0043231	0.00101	Os05g0349500|1.28007181329;Os11g0171300|0.78541599743;OSJNBa0072H09.17|0.748372487971;Os07g0186400|0.75415282392;RSZP21|0.820867959372;Os11g0146700|1.22880116959;P0684A08.27|1.2315713772;PHOT2|0.821227394011;PIP1-2|1.23161880719;CAB2R|0.802794196668;OSJNBa0001A11.17|1.24263622975;OJ1175_B01.11|1.24592707525;OJ1119_B10.28|1.30102040816;Os03g0350100|1.27497235533;P0490D09.29-2|1.23383963264;LOC_Os1…	58	5162	98	11949			3	3	heterocyclic compound binding	GO:1901363	0.000422	Os06g0716700|1.21328671329;HSP81-3|1.46946867565;Os05g0549100|0.677881619938;Os02g0301000|1.32980663991;Os03g0218500|1.72712238148;Os04g0656100|0.718633540373;Os05g0164100|0.689063817824;LOC_Os12g38430|1.35261113509;Os12g0507300|1.21284143313;Os07g0186400|0.75415282392;RSZP21|0.820867959372;OJ1115_D04.2|0.789686237962;OJ1066_B03.125|1.37137546468;Os07g0497000|1.28081949841;P0700F06.32|1.352287302…	91	10819	148	22771
7	6,7	mRNA metabolic process	GO:0016071	7.8e-07	1.41	0.6	8.89595	-0.936378	RSZP21|0.820867959372;PHOT2|0.821227394011;OSJNBa0001A11.17|1.24263622975;OJ1175_B01.11|1.24592707525;U2AF35A|1.20608817355;Os03g0754900|1.39670041245;OSJNBa0020P07.8|1.32627276106;RSZ21A|1.636121673;Os06g0489200|1.30059419783;Os10g0115600|1.26552851435;OSJNBa0047P18.28|1.29152282317;OSJNBa0027N13.116|1.43932230102	12	308	138	21379			3	3	membrane-bounded organelle	GO:0043227	0.00113	Os05g0349500|1.28007181329;Os11g0171300|0.78541599743;OSJNBa0072H09.17|0.748372487971;Os07g0186400|0.75415282392;RSZP21|0.820867959372;Os11g0146700|1.22880116959;P0684A08.27|1.2315713772;PHOT2|0.821227394011;PIP1-2|1.23161880719;CAB2R|0.802794196668;OSJNBa0001A11.17|1.24263622975;OJ1175_B01.11|1.24592707525;OJ1119_B10.28|1.30102040816;Os03g0350100|1.27497235533;P0490D09.29-2|1.23383963264;LOC_Os1…	58	5183	98	11949			7	7	translation initiation factor activity	GO:0003743	0.000595	P0700F06.32|1.35228730227;P0545E05.8|1.20183175034;eif-1a-OF2|1.28079371022;P0684C01.5-1|1.597745822;OSJNBa0049H05.21-1|1.28471411902	5	104	148	22771
5	5	nucleobase-containing compound biosynthetic process	GO:0034654	4.86e-06	4.08	2.41	8.89595	-0.936378	Os05g0494900|1.28888067972;Os04g0656100|0.718633540373;Os12g0507300|1.21284143313;B1074C08.29|1.44325820482;Os07g0186400|0.75415282392;P0684A08.27|1.2315713772;PHOT2|0.821227394011;OJ1119_B10.28|1.30102040816;P0490D09.29-2|1.23383963264;LOC_Os12g06850|0.742053789731;AMPD|1.20745920746;P0017G10.31|0.77759634226;OJ1115_D03.26|1.29524539877;Os09g0533100|1.338996139;Os05g0350500|1.2064186725;OJ1493_H…	36	2578	138	21379			6	5,6	cytosol	GO:0005829	0.00158	Os05g0164100|0.689063817824;Os05g0490000|1.44484629295;PPDK1|1.32631578947;P0026H03.19|1.26752072344;ACC1|1.20013386881;OSJNBa0081C13.5|1.27748691099;OJ1006_A02.21-1|0.712135465663;P0684C01.5-1|1.597745822;OSJNBa0049H05.21-1|1.28471411902;Os07g0301200|1.25344452502;HGO|1.23389929742	11	470	98	11949			4	4	nucleoside phosphate binding	GO:1901265	0.000797	Os06g0716700|1.21328671329;HSP81-3|1.46946867565;Os05g0549100|0.677881619938;Os03g0218500|1.72712238148;Os04g0656100|0.718633540373;Os05g0164100|0.689063817824;LOC_Os12g38430|1.35261113509;RSZP21|0.820867959372;OJ1115_D04.2|0.789686237962;Os07g0497000|1.28081949841;Os06g0724600|1.35212298682;P0461D06.32|1.33434535104;GAPC1|1.21063829787;P0011G08.21|0.83088005011;PHOT2|0.821227394011;LOC_Os12g3880…	48	4792	148	22771
3	3	nitrogen compound metabolic process	GO:0006807	8.25e-06	7.94	5.02	8.89595	-0.936378	Os11g0171300|0.78541599743;Os05g0494900|1.28888067972;Os05g0549100|0.677881619938;OSJNBa0072H09.17|0.748372487971;Os04g0656100|0.718633540373;Os12g0507300|1.21284143313;B1074C08.29|1.44325820482;Os07g0186400|0.75415282392;RSZP21|0.820867959372;OJ1066_B03.125|1.37137546468;P0700F06.32|1.35228730227;P0461D06.32|1.33434535104;P0684A08.27|1.2315713772;GAPC1|1.21063829787;P0545E05.8|1.20183175034;PHOT…	69	6846	138	21379			4	3,4	intracellular organelle	GO:0043229	0.00321	Os05g0349500|1.28007181329;Os11g0171300|0.78541599743;OSJNBa0072H09.17|0.748372487971;Os07g0186400|0.75415282392;RSZP21|0.820867959372;OJ1066_B03.125|1.37137546468;Os11g0146700|1.22880116959;P0684A08.27|1.2315713772;PHOT2|0.821227394011;PIP1-2|1.23161880719;CAB2R|0.802794196668;OSJNBa0001A11.17|1.24263622975;OJ1175_B01.11|1.24592707525;OJ1119_B10.28|1.30102040816;Os03g0350100|1.27497235533;P0490D…	62	5867	98	11949			4	4	nucleotide binding	GO:0000166	0.000797	Os06g0716700|1.21328671329;HSP81-3|1.46946867565;Os05g0549100|0.677881619938;Os03g0218500|1.72712238148;Os04g0656100|0.718633540373;Os05g0164100|0.689063817824;LOC_Os12g38430|1.35261113509;RSZP21|0.820867959372;OJ1115_D04.2|0.789686237962;Os07g0497000|1.28081949841;Os06g0724600|1.35212298682;P0461D06.32|1.33434535104;GAPC1|1.21063829787;P0011G08.21|0.83088005011;PHOT2|0.821227394011;LOC_Os12g3880…	48	4792	148	22771
5	5	cellular macromolecule biosynthetic process	GO:0034645	1.11e-05	5.06	3.07	8.89595	-0.936378	Os05g0494900|1.28888067972;OSJNBa0072H09.17|0.748372487971;Os12g0507300|1.21284143313;B1074C08.29|1.44325820482;Os07g0186400|0.75415282392;P0700F06.32|1.35228730227;P0461D06.32|1.33434535104;P0684A08.27|1.2315713772;P0545E05.8|1.20183175034;PHOT2|0.821227394011;eif-1a-OF2|1.28079371022;OJ1119_B10.28|1.30102040816;P0490D09.29-2|1.23383963264;OSJNBa0004L11.18|1.25603168887;LOC_Os12g06850|0.74205378…	44	3611	138	21379			2	2	organelle	GO:0043226	0.00358	Os05g0349500|1.28007181329;Os11g0171300|0.78541599743;OSJNBa0072H09.17|0.748372487971;Os07g0186400|0.75415282392;RSZP21|0.820867959372;OJ1066_B03.125|1.37137546468;Os11g0146700|1.22880116959;P0684A08.27|1.2315713772;PHOT2|0.821227394011;PIP1-2|1.23161880719;CAB2R|0.802794196668;OSJNBa0001A11.17|1.24263622975;OJ1175_B01.11|1.24592707525;OJ1119_B10.28|1.30102040816;Os03g0350100|1.27497235533;P0490D…	62	5889	98	11949			3	3	small molecule binding	GO:0036094	0.00124	Os06g0716700|1.21328671329;HSP81-3|1.46946867565;Os05g0549100|0.677881619938;Os03g0218500|1.72712238148;Os04g0656100|0.718633540373;Os05g0164100|0.689063817824;LOC_Os12g38430|1.35261113509;RSZP21|0.820867959372;OJ1115_D04.2|0.789686237962;Os07g0497000|1.28081949841;Os06g0724600|1.35212298682;P0461D06.32|1.33434535104;GAPC1|1.21063829787;P0011G08.21|0.83088005011;PHOT2|0.821227394011;LOC_Os12g3880…	48	4887	148	22771
6	6	transcription, DNA-templated	GO:0006351	1.48e-05	3.65	2.12	8.89595	-0.936378	Os05g0494900|1.28888067972;Os12g0507300|1.21284143313;B1074C08.29|1.44325820482;Os07g0186400|0.75415282392;P0684A08.27|1.2315713772;PHOT2|0.821227394011;OJ1119_B10.28|1.30102040816;P0490D09.29-2|1.23383963264;LOC_Os12g06850|0.742053789731;P0017G10.31|0.77759634226;OJ1115_D03.26|1.29524539877;Os05g0350500|1.2064186725;OJ1493_H11.12|1.21527077027;P0705D01.10-1|0.830065359477;OSJNBa0057M23.124|1.251…	32	2263	138	21379			7	6,7	spliceosomal snRNP complex	GO:0097525	0.0115	OSJNBa0001A11.17|1.24263622975;OSJNBa0027N13.116|1.43932230102	2	20	98	11949			3	3	macromolecular complex binding	GO:0044877	0.00181	B1074C08.29|1.44325820482;Os07g0186400|0.75415282392;P0684A08.27|1.2315713772;P0017G10.31|0.77759634226;P0516G10.37-1|1.2618510158;B1047G05.32|1.66379984363	6	196	148	22771
5	5	macromolecule biosynthetic process	GO:0009059	1.68e-05	5.06	3.07	8.89595	-0.936378	Os05g0494900|1.28888067972;OSJNBa0072H09.17|0.748372487971;Os12g0507300|1.21284143313;B1074C08.29|1.44325820482;Os07g0186400|0.75415282392;P0700F06.32|1.35228730227;P0461D06.32|1.33434535104;P0684A08.27|1.2315713772;P0545E05.8|1.20183175034;PHOT2|0.821227394011;eif-1a-OF2|1.28079371022;OJ1119_B10.28|1.30102040816;P0490D09.29-2|1.23383963264;OSJNBa0004L11.18|1.25603168887;LOC_Os12g06850|0.74205378…	44	3670	138	21379			6	5,6	small nuclear ribonucleoprotein complex	GO:0030532	0.0151	OSJNBa0001A11.17|1.24263622975;OSJNBa0027N13.116|1.43932230102	2	23	98	11949			5	5	metal ion binding	GO:0046872	0.00446	Os01g0639900|0.808782849239;Os02g0301000|1.32980663991;Os04g0656100|0.718633540373;Os07g0186400|0.75415282392;RSZP21|0.820867959372;Os05g0597100|0.779964221825;Os03g0699700|0.826723829939;Os07g0618600|1.26742857143;P0017G10.35|1.35520628684;P0011G08.21|0.83088005011;OJ1261_A08.56|1.32849657396;P0683E12.22-2|1.20414402174;OSJNBb0086G17.13|0.734120292299;CAB2R|0.802794196668;AMPD|1.20745920746;OSJN…	48	5190	148	22771
8	7,8	nucleic acid-templated transcription	GO:0097659	1.72e-05	3.65	2.12	8.89595	-0.936378	Os05g0494900|1.28888067972;Os12g0507300|1.21284143313;B1074C08.29|1.44325820482;Os07g0186400|0.75415282392;P0684A08.27|1.2315713772;PHOT2|0.821227394011;OJ1119_B10.28|1.30102040816;P0490D09.29-2|1.23383963264;LOC_Os12g06850|0.742053789731;P0017G10.31|0.77759634226;OJ1115_D03.26|1.29524539877;Os05g0350500|1.2064186725;OJ1493_H11.12|1.21527077027;P0705D01.10-1|0.830065359477;OSJNBa0057M23.124|1.251…	32	2280	138	21379			6	5,6	nuclear lumen	GO:0031981	0.0151	Os07g0186400|0.75415282392;Os03g0350100|1.27497235533;P0490D09.29-2|1.23383963264;Os05g0350500|1.2064186725;B1111C09.2|1.43955250812;Os01g0858500|1.45017448623;GI|1.28586206897;Os07g0301200|1.25344452502	8	392	98	11949			4	4	cation binding	GO:0043169	0.00484	Os01g0639900|0.808782849239;Os02g0301000|1.32980663991;Os04g0656100|0.718633540373;Os07g0186400|0.75415282392;RSZP21|0.820867959372;Os05g0597100|0.779964221825;Os03g0699700|0.826723829939;Os07g0618600|1.26742857143;P0017G10.35|1.35520628684;P0011G08.21|0.83088005011;OJ1261_A08.56|1.32849657396;P0683E12.22-2|1.20414402174;OSJNBb0086G17.13|0.734120292299;CAB2R|0.802794196668;AMPD|1.20745920746;OSJN…	48	5211	148	22771
7	6,7	RNA biosynthetic process	GO:0032774	1.82e-05	3.65	2.12	8.89595	-0.936378	Os05g0494900|1.28888067972;Os12g0507300|1.21284143313;B1074C08.29|1.44325820482;Os07g0186400|0.75415282392;P0684A08.27|1.2315713772;PHOT2|0.821227394011;OJ1119_B10.28|1.30102040816;P0490D09.29-2|1.23383963264;LOC_Os12g06850|0.742053789731;P0017G10.31|0.77759634226;OJ1115_D03.26|1.29524539877;Os05g0350500|1.2064186725;OJ1493_H11.12|1.21527077027;P0705D01.10-1|0.830065359477;OSJNBa0057M23.124|1.251…	32	2286	138	21379			3	3	organelle membrane contact site	GO:0044232	0.0163	Os02g0796700|1.35303265941	1	2	98	11949			6	6	nitrate reductase (NADH) activity	GO:0009703	0.0065	NIA1|1.24940523394	1	1	148	22771
5	5	heterocycle biosynthetic process	GO:0018130	3.27e-05	4.08	2.41	8.89595	-0.936378	Os05g0494900|1.28888067972;Os04g0656100|0.718633540373;Os12g0507300|1.21284143313;B1074C08.29|1.44325820482;Os07g0186400|0.75415282392;P0684A08.27|1.2315713772;PHOT2|0.821227394011;OJ1119_B10.28|1.30102040816;P0490D09.29-2|1.23383963264;LOC_Os12g06850|0.742053789731;AMPD|1.20745920746;P0017G10.31|0.77759634226;OJ1115_D03.26|1.29524539877;Os09g0533100|1.338996139;Os05g0350500|1.2064186725;OJ1493_H…	36	2809	138	21379			4	4	TORC1 complex	GO:0031931	0.0163	RAPTOR1|1.26981450253	1	2	98	11949			6	6	primary miRNA binding	GO:0070878	0.0065	Os06g0489200|1.30059419783	1	1	148	22771
5	5	aromatic compound biosynthetic process	GO:0019438	5.09e-05	4.08	2.41	8.89595	-0.936378	Os05g0494900|1.28888067972;Os04g0656100|0.718633540373;Os12g0507300|1.21284143313;B1074C08.29|1.44325820482;Os07g0186400|0.75415282392;P0684A08.27|1.2315713772;PHOT2|0.821227394011;OJ1119_B10.28|1.30102040816;P0490D09.29-2|1.23383963264;LOC_Os12g06850|0.742053789731;AMPD|1.20745920746;P0017G10.31|0.77759634226;OJ1115_D03.26|1.29524539877;Os09g0533100|1.338996139;Os05g0350500|1.2064186725;OJ1493_H…	36	2868	138	21379			4	4	TOR complex	GO:0038201	0.0163	RAPTOR1|1.26981450253	1	2	98	11949			6	6	polyubiquitin binding	GO:0031593	0.0065	P0026H03.19|1.26752072344	1	1	148	22771
11	8,9,10,11	mRNA splicing, via spliceosome	GO:0000398	6.87e-05	0.68	0.11	8.89595	-0.936378	OSJNBa0001A11.17|1.24263622975;OJ1175_B01.11|1.24592707525;OSJNBa0020P07.8|1.32627276106;Os10g0115600|1.26552851435;OSJNBa0047P18.28|1.29152282317;OSJNBa0027N13.116|1.43932230102	6	107	138	21379			4	4	nucleus-vacuole junction	GO:0071561	0.0163	Os02g0796700|1.35303265941	1	2	98	11949			6	6	pre-miRNA binding	GO:0070883	0.0065	Os06g0489200|1.30059419783	1	1	148	22771
10	9,10	RNA splicing, via transesterification reactions with bulged adenosine as nucleophile	GO:0000377	9.77e-05	0.68	0.11	8.89595	-0.936378	OSJNBa0001A11.17|1.24263622975;OJ1175_B01.11|1.24592707525;OSJNBa0020P07.8|1.32627276106;Os10g0115600|1.26552851435;OSJNBa0047P18.28|1.29152282317;OSJNBa0027N13.116|1.43932230102	6	114	138	21379			4	4	nuclear pore	GO:0005643	0.0177	Os05g0349500|1.28007181329;Os02g0796700|1.35303265941	2	25	98	11949			6	6	allantoinase activity	GO:0004038	0.0065	ALN|0.741602067183	1	1	148	22771
9	8,9	RNA splicing, via transesterification reactions	GO:0000375	9.77e-05	0.68	0.11	8.89595	-0.936378	OSJNBa0001A11.17|1.24263622975;OJ1175_B01.11|1.24592707525;OSJNBa0020P07.8|1.32627276106;Os10g0115600|1.26552851435;OSJNBa0047P18.28|1.29152282317;OSJNBa0027N13.116|1.43932230102	6	114	138	21379			8	5,7,8	chromatin silencing complex	GO:0005677	0.0244	Os07g0186400|0.75415282392	1	3	98	11949			6	6	pantothenate kinase activity	GO:0004594	0.013	Os09g0533100|1.338996139	1	2	148	22771
4	4	cellular biosynthetic process	GO:0044249	9.78e-05	5.92	3.65	8.89595	-0.936378	SPS4|1.31604120677;Os05g0494900|1.28888067972;OSJNBa0072H09.17|0.748372487971;Os04g0656100|0.718633540373;Os12g0507300|1.21284143313;B1074C08.29|1.44325820482;Os07g0186400|0.75415282392;P0700F06.32|1.35228730227;Os03g0699700|0.826723829939;P0461D06.32|1.33434535104;P0684A08.27|1.2315713772;P0545E05.8|1.20183175034;PHOT2|0.821227394011;eif-1a-OF2|1.28079371022;OJ1119_B10.28|1.30102040816;P0490D09.…	52	4975	138	21379			5	4,5	pore complex	GO:0046930	0.0298	Os05g0349500|1.28007181329;Os02g0796700|1.35303265941	2	33	98	11949			6	6	acetyl-CoA carboxylase activity	GO:0003989	0.013	ACC1|1.20013386881	1	2	148	22771
4	4	nucleobase-containing compound metabolic process	GO:0006139	0.000103	6.4	3.98	8.89595	-0.936378	Os11g0171300|0.78541599743;Os05g0494900|1.28888067972;OSJNBa0072H09.17|0.748372487971;Os04g0656100|0.718633540373;Os12g0507300|1.21284143313;B1074C08.29|1.44325820482;Os07g0186400|0.75415282392;RSZP21|0.820867959372;OJ1066_B03.125|1.37137546468;P0684A08.27|1.2315713772;GAPC1|1.21063829787;PHOT2|0.821227394011;OSJNBa0001A11.17|1.24263622975;OJ1175_B01.11|1.24592707525;OJ1119_B10.28|1.30102040816;O…	56	5520	138	21379			3	3	transcriptional repressor complex	GO:0017053	0.0324	OSJNBb0029I19.5|1.20186542305	1	4	98	11949			6	6	homogentisate 1,2-dioxygenase activity	GO:0004411	0.013	HGO|1.23389929742	1	2	148	22771
4	4	heterocycle metabolic process	GO:0046483	0.000108	6.66	4.16	8.89595	-0.936378	Os11g0171300|0.78541599743;Os05g0494900|1.28888067972;Os05g0549100|0.677881619938;OSJNBa0072H09.17|0.748372487971;Os04g0656100|0.718633540373;Os12g0507300|1.21284143313;B1074C08.29|1.44325820482;Os07g0186400|0.75415282392;RSZP21|0.820867959372;OJ1066_B03.125|1.37137546468;P0684A08.27|1.2315713772;GAPC1|1.21063829787;PHOT2|0.821227394011;OSJNBa0001A11.17|1.24263622975;OJ1175_B01.11|1.24592707525;O…	58	5802	138	21379			5	5	phosphatidylinositol 3-kinase complex, class III, type II	GO:0034272	0.0324	Os02g0796700|1.35303265941	1	4	98	11949			7	7	glyceraldehyde-3-phosphate dehydrogenase (NAD+) (phosphorylating) activity	GO:0004365	0.0194	GAPC1|1.21063829787	1	3	148	22771
5	5	organic cyclic compound biosynthetic process	GO:1901362	0.000112	4.08	2.41	8.89595	-0.936378	Os05g0494900|1.28888067972;Os04g0656100|0.718633540373;Os12g0507300|1.21284143313;B1074C08.29|1.44325820482;Os07g0186400|0.75415282392;P0684A08.27|1.2315713772;PHOT2|0.821227394011;OJ1119_B10.28|1.30102040816;P0490D09.29-2|1.23383963264;LOC_Os12g06850|0.742053789731;AMPD|1.20745920746;P0017G10.31|0.77759634226;OJ1115_D03.26|1.29524539877;Os09g0533100|1.338996139;Os05g0350500|1.2064186725;OJ1493_H…	36	2979	138	21379			5	5	phosphatidylinositol 3-kinase complex, class III, type I	GO:0034271	0.0324	Os02g0796700|1.35303265941	1	4	98	11949			4	4	ligase activity, forming carbon-carbon bonds	GO:0016885	0.0194	ACC1|1.20013386881	1	3	148	22771
6	5,6	single-organism membrane budding	GO:1902591	0.000124	0	-0.35	8.89595	-0.936378	Os02g0105100|1.20904836193;Os10g0412000|0.827099938688	2	3	138	21379			5	4,5	intracellular organelle lumen	GO:0070013	0.0328	Os07g0186400|0.75415282392;Os03g0350100|1.27497235533;P0490D09.29-2|1.23383963264;Os05g0350500|1.2064186725;B1111C09.2|1.43955250812;Os01g0858500|1.45017448623;GI|1.28586206897;Os07g0301200|1.25344452502	8	454	98	11949			6	6	pyruvate, phosphate dikinase activity	GO:0050242	0.0194	PPDK1|1.32631578947	1	3	148	22771
4	4	localization within membrane	GO:0051668	0.000124	0	-0.35	8.89595	-0.936378	Os02g0105100|1.20904836193;Os10g0412000|0.827099938688	2	3	138	21379			3	3	organelle lumen	GO:0043233	0.0328	Os07g0186400|0.75415282392;Os03g0350100|1.27497235533;P0490D09.29-2|1.23383963264;Os05g0350500|1.2064186725;B1111C09.2|1.43955250812;Os01g0858500|1.45017448623;GI|1.28586206897;Os07g0301200|1.25344452502	8	454	98	11949			5	5	biotin carboxylase activity	GO:0004075	0.0194	ACC1|1.20013386881	1	3	148	22771
4	4	ribonucleoprotein complex biogenesis	GO:0022613	0.000133	1.14	0.42	8.89595	-0.936378	OSJNBa0072H09.17|0.748372487971;PHOT2|0.821227394011;OSJNBa0001A11.17|1.24263622975;Os03g0350100|1.27497235533;B1111C09.2|1.43955250812;OSJNBa0047P18.28|1.29152282317;P0684C01.5-1|1.597745822;OSJNBa0027N13.116|1.43932230102;Os07g0301200|1.25344452502	9	296	138	21379			2	2	membrane-enclosed lumen	GO:0031974	0.035	Os07g0186400|0.75415282392;Os03g0350100|1.27497235533;P0490D09.29-2|1.23383963264;Os05g0350500|1.2064186725;B1111C09.2|1.43955250812;Os01g0858500|1.45017448623;GI|1.28586206897;Os07g0301200|1.25344452502	8	460	98	11949			5	5	CoA carboxylase activity	GO:0016421	0.0194	ACC1|1.20013386881	1	3	148	22771
4	4	macromolecular complex subunit organization	GO:0043933	0.000151	1.87	0.92	8.89595	-0.936378	OSJNBa0072H09.17|0.748372487971;Os07g0186400|0.75415282392;PHOT2|0.821227394011;OSJNBa0001A11.17|1.24263622975;OJ1119_B10.28|1.30102040816;P0490D09.29-2|1.23383963264;OSJNBa0004L11.18|1.25603168887;Os02g0105100|1.20904836193;OSJNBa0057M23.124|1.25148367953;OSJNBb0014M19.7|1.27981293843;ADA2|1.47989066771;OSJNBa0011L14.5|0.795307917889;P0684C01.5-1|1.597745822;B1047G05.32|1.66379984363;OSJNBa0027N…	15	776	138	21379			6	4,5,6	nuclear envelope	GO:0005635	0.035	Os05g0349500|1.28007181329;Os02g0796700|1.35303265941	2	36	98	11949			5	5	AMP deaminase activity	GO:0003876	0.0194	AMPD|1.20745920746	1	3	148	22771
4	4	cellular aromatic compound metabolic process	GO:0006725	0.000182	6.66	4.16	8.89595	-0.936378	Os11g0171300|0.78541599743;Os05g0494900|1.28888067972;Os05g0549100|0.677881619938;OSJNBa0072H09.17|0.748372487971;Os04g0656100|0.718633540373;Os12g0507300|1.21284143313;B1074C08.29|1.44325820482;Os07g0186400|0.75415282392;RSZP21|0.820867959372;OJ1066_B03.125|1.37137546468;P0684A08.27|1.2315713772;GAPC1|1.21063829787;PHOT2|0.821227394011;OSJNBa0001A11.17|1.24263622975;OJ1175_B01.11|1.24592707525;O…	58	5906	138	21379			3	3	viral capsid	GO:0019028	0.0368	OJ1012B02.15|2.40799561884;P0686H11.12|0.781267846945	2	37	98	11949			4	4	adenosine-phosphate deaminase activity	GO:0047623	0.0194	AMPD|1.20745920746	1	3	148	22771
5	4,5	intracellular transport	GO:0046907	0.000264	1.33	0.55	8.89595	-0.936378	Os05g0349500|1.28007181329;Os05g0350500|1.2064186725;Os02g0105100|1.20904836193;Os03g0740700|1.27427536232;B1100F03.101|1.21526772793;P0700F06.14|1.20111927247;OSJNBa0015G09.19|0.742840613248;B1045F02.27|1.26167883212;OJ1006_A02.21-1|0.712135465663;Os10g0412000|0.827099938688;OSJNBa0049H05.21-1|1.28471411902;Os02g0796700|1.35303265941;HGO|1.23389929742	13	640	138	21379			4	3,4	viral nucleocapsid	GO:0019013	0.0368	OJ1012B02.15|2.40799561884;P0686H11.12|0.781267846945	2	37	98	11949			6	6	glyceraldehyde-3-phosphate dehydrogenase (NAD(P)+) (phosphorylating) activity	GO:0043891	0.0194	GAPC1|1.21063829787	1	3	148	22771
4	4	organic cyclic compound metabolic process	GO:1901360	0.000275	6.66	4.16	8.89595	-0.936378	Os11g0171300|0.78541599743;Os05g0494900|1.28888067972;Os05g0549100|0.677881619938;OSJNBa0072H09.17|0.748372487971;Os04g0656100|0.718633540373;Os12g0507300|1.21284143313;B1074C08.29|1.44325820482;Os07g0186400|0.75415282392;RSZP21|0.820867959372;OJ1066_B03.125|1.37137546468;P0684A08.27|1.2315713772;GAPC1|1.21063829787;PHOT2|0.821227394011;OSJNBa0001A11.17|1.24263622975;OJ1175_B01.11|1.24592707525;O…	58	5991	138	21379			6	5,6	nucleolus	GO:0005730	0.037	Os03g0350100|1.27497235533;Os05g0350500|1.2064186725;B1111C09.2|1.43955250812;Os07g0301200|1.25344452502	4	153	98	11949			7	7	6-phosphofructo-2-kinase activity	GO:0003873	0.0194	Os05g0164100|0.689063817824	1	3	148	22771
6	5,6	regulation of gene expression	GO:0010468	0.000289	3.31	1.89	8.89595	-0.936378	Os05g0494900|1.28888067972;Os12g0507300|1.21284143313;Os07g0186400|0.75415282392;P0684A08.27|1.2315713772;PHOT2|0.821227394011;OJ1119_B10.28|1.30102040816;P0490D09.29-2|1.23383963264;P0017G10.31|0.77759634226;OJ1115_D03.26|1.29524539877;Os05g0350500|1.2064186725;OJ1493_H11.12|1.21527077027;P0705D01.10-1|0.830065359477;OSJNBa0057M23.124|1.25148367953;OSJNBb0014M19.7|1.27981293843;AGO1B|1.216743119…	29	2292	138	21379			6	6	box C/D snoRNP complex	GO:0031428	0.0403	Os03g0350100|1.27497235533	1	5	98	11949			5	5	DNA binding	GO:0003677	0.0206	Os02g0301000|1.32980663991;Os12g0507300|1.21284143313;Os07g0186400|0.75415282392;OJ1066_B03.125|1.37137546468;P0684A08.27|1.2315713772;P0490D09.29-2|1.23383963264;LOC_Os12g06850|0.742053789731;P0017G10.31|0.77759634226;OJ1115_D03.26|1.29524539877;U2AF35A|1.20608817355;Os09g0494300|1.39244186047;Os05g0350500|1.2064186725;Os01g0257400|1.60040983607;P0025F03.25|1.44535743632;OSJNBb0014M19.7|1.279812…	24	2391	148	22771
2	2	cellular process	GO:0009987	0.000313	13.64	8.88	8.89595	-0.936378	OSJNBb0064P21.3|0.781493225713;Os06g0716700|1.21328671329;SPS4|1.31604120677;HSP81-3|1.46946867565;Os11g0171300|0.78541599743;Os05g0494900|1.28888067972;Os05g0549100|0.677881619938;OSJNBa0072H09.17|0.748372487971;Os03g0218500|1.72712238148;Os04g0656100|0.718633540373;Os05g0164100|0.689063817824;Os12g0507300|1.21284143313;B1074C08.29|1.44325820482;Os07g0186400|0.75415282392;RSZP21|0.820867959372;O…	112	14494	138	21379			4	4	intracellular ribonucleoprotein complex	GO:0030529	0.0422	OSJNBa0001A11.17|1.24263622975;OJ1175_B01.11|1.24592707525;Os03g0350100|1.27497235533;OSJNBa0020P07.8|1.32627276106;OSJNBa0078O01.7|0.780363404527;P0431F01.21|1.20174165457;OJ1012B02.15|2.40799561884;OSJNBa0017N12.10|1.37665298678;P0684C01.5-1|1.597745822;OSJNBa0027N13.116|1.43932230102;P0686H11.12|0.781267846945	11	748	98	11949			4	4	hydrolase activity, acting on carbon-nitrogen (but not peptide) bonds	GO:0016810	0.0255	OJ1119_B10.28|1.30102040816;AMPD|1.20745920746;ALN|0.741602067183	3	97	148	22771
6	6	response to blue light	GO:0009637	0.000381	-0.24	-0.51	8.89595	-0.936378	OSJNBa0072H09.17|0.748372487971;PHOT2|0.821227394011;Os12g0117400|2.20390720391;GI|1.28586206897	4	53	138	21379			3	3	phosphatidylinositol 3-kinase complex	GO:0005942	0.0482	Os02g0796700|1.35303265941	1	6	98	11949			15	8,9,10,15	hydrogen-exporting ATPase activity, phosphorylative mechanism	GO:0008553	0.0257	Os04g0656100|0.718633540373	1	4	148	22771
6	5,6	cytosolic transport	GO:0016482	0.000397	0.93	0.28	8.89595	-0.936378	Os05g0350500|1.2064186725;Os02g0105100|1.20904836193;Os03g0740700|1.27427536232;P0700F06.14|1.20111927247;B1045F02.27|1.26167883212;OJ1006_A02.21-1|0.712135465663;OSJNBa0049H05.21-1|1.28471411902;Os02g0796700|1.35303265941;HGO|1.23389929742	9	343	138	21379			4	4	Golgi transport complex	GO:0017119	0.0482	LOC_Os12g35290|1.22242647059	1	6	98	11949			6	5,6	blue light photoreceptor activity	GO:0009882	0.0257	PHOT2|0.821227394011	1	4	148	22771
3	3	carbon utilization	GO:0015976	0.000408	-0.25	-0.52	8.89595	-0.936378	Os01g0639900|0.808782849239;Os05g0164100|0.689063817824	2	5	138	21379			4	4	phosphatidylinositol 3-kinase complex, class III	GO:0035032	0.0482	Os02g0796700|1.35303265941	1	6	98	11949			5	5	oxidoreductase activity, acting on the aldehyde or oxo group of donors, oxygen as acceptor	GO:0016623	0.0257	Os03g0790900|0.743238616912	1	4	148	22771
4	4	tropism	GO:0009606	0.000439	0.67	0.1	8.89595	-0.936378	PHOT2|0.821227394011;Os12g0117400|2.20390720391;OSJNBa0049H05.21-1|1.28471411902;Os02g0796700|1.35303265941	4	55	138	21379			2	2	virion	GO:0019012	0.0484	OJ1012B02.15|2.40799561884;P0686H11.12|0.781267846945	2	43	98	11949			6	6	nitrate reductase (NADPH) activity	GO:0050464	0.0257	NIA1|1.24940523394	1	4	148	22771
3	3	response to abiotic stimulus	GO:0009628	0.00047	2.61	1.42	8.89595	-0.936378	OSJNBa0072H09.17|0.748372487971;Os03g0218500|1.72712238148;P0684A08.9-2|1.95147772386;PHOT2|0.821227394011;Os12g0117400|2.20390720391;HSP24.1|4.48746238716;Os05g0350500|1.2064186725;MSRA4|1.61097380129;Os03g0740700|1.27427536232;OSJNBa0049H05.21-1|1.28471411902;P0519D04.24|1.35719844358;GI|1.28586206897;Os02g0796700|1.35303265941	13	680	138	21379			2	2	virion part	GO:0044423	0.0484	OJ1012B02.15|2.40799561884;P0686H11.12|0.781267846945	2	43	98	11949			5	5	phosphotransferase activity, paired acceptors	GO:0016781	0.0257	PPDK1|1.32631578947	1	4	148	22771
4	4	organic substance biosynthetic process	GO:1901576	0.00048	5.82	3.59	8.89595	-0.936378	SPS4|1.31604120677;Os05g0494900|1.28888067972;OSJNBa0072H09.17|0.748372487971;Os04g0656100|0.718633540373;Os12g0507300|1.21284143313;B1074C08.29|1.44325820482;Os07g0186400|0.75415282392;P0700F06.32|1.35228730227;Os03g0699700|0.826723829939;P0461D06.32|1.33434535104;P0684A08.27|1.2315713772;P0545E05.8|1.20183175034;PHOT2|0.821227394011;eif-1a-OF2|1.28079371022;OJ1119_B10.28|1.30102040816;P0490D09.…	51	5150	138	21379			6	5,6	spliceosomal complex	GO:0005681	0.0546	OJ1175_B01.11|1.24592707525;OSJNBa0020P07.8|1.32627276106	2	46	98	11949			5	5	oxidoreductase activity, acting on other nitrogenous compounds as donors, with NAD or NADP as acceptor	GO:0046857	0.0257	NIA1|1.24940523394	1	4	148	22771
2	2	biological regulation	GO:0065007	0.000548	6.13	3.8	8.89595	-0.936378	Os05g0494900|1.28888067972;Os05g0549100|0.677881619938;OSJNBa0072H09.17|0.748372487971;Os05g0164100|0.689063817824;Os12g0507300|1.21284143313;Os07g0186400|0.75415282392;OJ1115_D04.2|0.789686237962;P0684A08.27|1.2315713772;PHOT2|0.821227394011;PIP1-2|1.23161880719;OJ1119_B10.28|1.30102040816;P0490D09.29-2|1.23383963264;Os12g0117400|2.20390720391;P0017G10.31|0.77759634226;OJ1115_D03.26|1.2952453987…	49	4908	138	21379			6	6	transferase complex, transferring phosphorus-containing groups	GO:0061695	0.0551	P0490D09.29-2|1.23383963264;Os01g0858500|1.45017448623;Os02g0796700|1.35303265941	3	105	98	11949			6	6	aldehyde oxidase activity	GO:0004031	0.0257	Os03g0790900|0.743238616912	1	4	148	22771
4	4	establishment of localization in cell	GO:0051649	0.000595	1.42	0.61	8.89595	-0.936378	Os05g0349500|1.28007181329;PHOT2|0.821227394011;Os05g0350500|1.2064186725;Os02g0105100|1.20904836193;Os03g0740700|1.27427536232;B1100F03.101|1.21526772793;P0700F06.14|1.20111927247;OSJNBa0015G09.19|0.742840613248;B1045F02.27|1.26167883212;OJ1006_A02.21-1|0.712135465663;Os10g0412000|0.827099938688;OSJNBa0049H05.21-1|1.28471411902;Os02g0796700|1.35303265941;HGO|1.23389929742	14	789	138	21379			8	7,8	U1 snRNP	GO:0005685	0.0715	OSJNBa0027N13.116|1.43932230102	1	9	98	11949			5	5	nitrate reductase activity	GO:0008940	0.0257	NIA1|1.24940523394	1	4	148	22771
7	6,7	regulation of transcription, DNA-templated	GO:0006355	0.0006	2.91	1.62	8.89595	-0.936378	Os05g0494900|1.28888067972;Os12g0507300|1.21284143313;Os07g0186400|0.75415282392;P0684A08.27|1.2315713772;PHOT2|0.821227394011;OJ1119_B10.28|1.30102040816;P0490D09.29-2|1.23383963264;P0017G10.31|0.77759634226;OJ1115_D03.26|1.29524539877;Os05g0350500|1.2064186725;OJ1493_H11.12|1.21527077027;P0705D01.10-1|0.830065359477;OSJNBa0057M23.124|1.25148367953;OSJNBb0014M19.7|1.27981293843;Os09g0555700|1.22…	26	2048	138	21379			6	5,6	nucleoplasm	GO:0005654	0.0752	Os07g0186400|0.75415282392;P0490D09.29-2|1.23383963264;Os01g0858500|1.45017448623;GI|1.28586206897	4	194	98	11949			5	5	hydrolase activity, acting on carbon-nitrogen (but not peptide) bonds, in cyclic amides	GO:0016812	0.0257	ALN|0.741602067183	1	4	148	22771
9	7,8,9	regulation of nucleic acid-templated transcription	GO:1903506	0.000674	2.91	1.62	8.89595	-0.936378	Os05g0494900|1.28888067972;Os12g0507300|1.21284143313;Os07g0186400|0.75415282392;P0684A08.27|1.2315713772;PHOT2|0.821227394011;OJ1119_B10.28|1.30102040816;P0490D09.29-2|1.23383963264;P0017G10.31|0.77759634226;OJ1115_D03.26|1.29524539877;Os05g0350500|1.2064186725;OJ1493_H11.12|1.21527077027;P0705D01.10-1|0.830065359477;OSJNBa0057M23.124|1.25148367953;OSJNBb0014M19.7|1.27981293843;Os09g0555700|1.22…	26	2064	138	21379			8	7,8	spliceosomal tri-snRNP complex	GO:0097526	0.0791	OSJNBa0001A11.17|1.24263622975	1	10	98	11949			3	3	ion binding	GO:0043167	0.0261	Os06g0716700|1.21328671329;HSP81-3|1.46946867565;Os01g0639900|0.808782849239;Os05g0549100|0.677881619938;Os02g0301000|1.32980663991;Os03g0218500|1.72712238148;Os04g0656100|0.718633540373;Os05g0164100|0.689063817824;Os07g0186400|0.75415282392;RSZP21|0.820867959372;OJ1115_D04.2|0.789686237962;Os05g0597100|0.779964221825;Os07g0497000|1.28081949841;Os03g0699700|0.826723829939;Os07g0618600|1.267428571…	73	9363	148	22771
6	6	regulation of RNA biosynthetic process	GO:2001141	0.000674	2.91	1.62	8.89595	-0.936378	Os05g0494900|1.28888067972;Os12g0507300|1.21284143313;Os07g0186400|0.75415282392;P0684A08.27|1.2315713772;PHOT2|0.821227394011;OJ1119_B10.28|1.30102040816;P0490D09.29-2|1.23383963264;P0017G10.31|0.77759634226;OJ1115_D03.26|1.29524539877;Os05g0350500|1.2064186725;OJ1493_H11.12|1.21527077027;P0705D01.10-1|0.830065359477;OSJNBa0057M23.124|1.25148367953;OSJNBb0014M19.7|1.27981293843;Os09g0555700|1.22…	26	2064	138	21379			9	8,9	U4/U6 x U5 tri-snRNP complex	GO:0046540	0.0791	OSJNBa0001A11.17|1.24263622975	1	10	98	11949			8	7,8	sucrose-phosphate synthase activity	GO:0046524	0.0321	SPS4|1.31604120677	1	5	148	22771
7	5,6,7	regulation of RNA metabolic process	GO:0051252	0.00073	2.91	1.62	8.89595	-0.936378	Os05g0494900|1.28888067972;Os12g0507300|1.21284143313;Os07g0186400|0.75415282392;P0684A08.27|1.2315713772;PHOT2|0.821227394011;OJ1119_B10.28|1.30102040816;P0490D09.29-2|1.23383963264;P0017G10.31|0.77759634226;OJ1115_D03.26|1.29524539877;Os05g0350500|1.2064186725;OJ1493_H11.12|1.21527077027;P0705D01.10-1|0.830065359477;OSJNBa0057M23.124|1.25148367953;OSJNBb0014M19.7|1.27981293843;Os09g0555700|1.22…	26	2075	138	21379			9	5,7,8,9	Cdc73/Paf1 complex	GO:0016593	0.0866	P0490D09.29-2|1.23383963264	1	11	98	11949			6	6	peptide-methionine (S)-S-oxide reductase activity	GO:0008113	0.0321	MSRA4|1.61097380129	1	5	148	22771
6	6	regulation of cellular macromolecule biosynthetic process	GO:2000112	0.000743	3.11	1.76	8.89595	-0.936378	Os05g0494900|1.28888067972;Os12g0507300|1.21284143313;Os07g0186400|0.75415282392;P0684A08.27|1.2315713772;PHOT2|0.821227394011;OJ1119_B10.28|1.30102040816;P0490D09.29-2|1.23383963264;P0017G10.31|0.77759634226;OJ1115_D03.26|1.29524539877;Os05g0350500|1.2064186725;OJ1493_H11.12|1.21527077027;P0705D01.10-1|0.830065359477;OSJNBa0057M23.124|1.25148367953;OSJNBb0014M19.7|1.27981293843;Os09g0555700|1.22…	27	2193	138	21379			9	6,7,8,9	transcription factor TFIID complex	GO:0005669	0.102	Os01g0858500|1.45017448623	1	13	98	11949			5	4,5	FMN binding	GO:0010181	0.0332	PHOT2|0.821227394011;OSJNBa0017K09.5|1.40456273764	2	44	148	22771
5	5	nucleic acid metabolic process	GO:0090304	0.000756	5.65	3.47	8.89595	-0.936378	Os05g0494900|1.28888067972;OSJNBa0072H09.17|0.748372487971;Os12g0507300|1.21284143313;B1074C08.29|1.44325820482;Os07g0186400|0.75415282392;RSZP21|0.820867959372;OJ1066_B03.125|1.37137546468;P0684A08.27|1.2315713772;PHOT2|0.821227394011;OSJNBa0001A11.17|1.24263622975;OJ1175_B01.11|1.24592707525;OJ1119_B10.28|1.30102040816;Os03g0350100|1.27497235533;P0490D09.29-2|1.23383963264;LOC_Os12g06850|0.7420…	49	4975	138	21379			8	5,7,8	late endosome	GO:0005770	0.102	Os02g0796700|1.35303265941	1	13	98	11949			5	5	DNA topoisomerase type I activity	GO:0003917	0.0384	OJ1066_B03.125|1.37137546468	1	6	148	22771
7	4,7	translational initiation	GO:0006413	0.000772	0.63	0.08	8.89595	-0.936378	P0700F06.32|1.35228730227;P0545E05.8|1.20183175034;eif-1a-OF2|1.28079371022;P0684C01.5-1|1.597745822;OSJNBa0049H05.21-1|1.28471411902	5	111	138	21379			8	6,7,8	DNA-directed RNA polymerase II, holoenzyme	GO:0016591	0.102	P0490D09.29-2|1.23383963264;Os01g0858500|1.45017448623	2	66	98	11949			5	5	ubiquitin binding	GO:0043130	0.0384	P0026H03.19|1.26752072344	1	6	148	22771
7	7	purine nucleotide biosynthetic process	GO:0006164	0.000804	0.51	0	8.89595	-0.936378	Os04g0656100|0.718633540373;AMPD|1.20745920746;Os09g0533100|1.338996139;Os05g0350500|1.2064186725;ACC1|1.20013386881	5	112	138	21379			5	5	small nucleolar ribonucleoprotein complex	GO:0005732	0.138	Os03g0350100|1.27497235533	1	18	98	11949			4	4	ubiquitin-like protein binding	GO:0032182	0.0384	P0026H03.19|1.26752072344	1	6	148	22771
4	4	single-organism cellular localization	GO:1902580	0.00082	0.76	0.16	8.89595	-0.936378	Os05g0350500|1.2064186725;Os02g0105100|1.20904836193;P0700F06.14|1.20111927247;B1045F02.27|1.26167883212;Os10g0412000|0.827099938688;OSJNBa0049H05.21-1|1.28471411902;Os02g0796700|1.35303265941;HGO|1.23389929742	8	304	138	21379			6	5,6	nuclear DNA-directed RNA polymerase complex	GO:0055029	0.154	P0490D09.29-2|1.23383963264;Os01g0858500|1.45017448623	2	85	98	11949			7	7	translation elongation factor activity	GO:0003746	0.0435	P0461D06.32|1.33434535104;LOC_Os12g06850|0.742053789731	2	51	148	22771
6	5,6	regulation of macromolecule biosynthetic process	GO:0010556	0.00083	3.11	1.76	8.89595	-0.936378	Os05g0494900|1.28888067972;Os12g0507300|1.21284143313;Os07g0186400|0.75415282392;P0684A08.27|1.2315713772;PHOT2|0.821227394011;OJ1119_B10.28|1.30102040816;P0490D09.29-2|1.23383963264;P0017G10.31|0.77759634226;OJ1115_D03.26|1.29524539877;Os05g0350500|1.2064186725;OJ1493_H11.12|1.21527077027;P0705D01.10-1|0.830065359477;OSJNBa0057M23.124|1.25148367953;OSJNBb0014M19.7|1.27981293843;Os09g0555700|1.22…	27	2209	138	21379			4	4	RNA polymerase complex	GO:0030880	0.16	P0490D09.29-2|1.23383963264;Os01g0858500|1.45017448623	2	87	98	11949			4	4	oxidoreductase activity, acting on other nitrogenous compounds as donors	GO:0016661	0.0446	NIA1|1.24940523394	1	7	148	22771
7	7	response to far red light	GO:0010218	0.00085	-0.11	-0.42	8.89595	-0.936378	OSJNBa0072H09.17|0.748372487971;PHOT2|0.821227394011;GI|1.28586206897	3	29	138	21379			5	5	DNA-directed RNA polymerase complex	GO:0000428	0.16	P0490D09.29-2|1.23383963264;Os01g0858500|1.45017448623	2	87	98	11949			5	5	oxidoreductase activity, acting on single donors with incorporation of molecular oxygen, incorporation of two atoms of oxygen	GO:0016702	0.045	Os03g0699700|0.826723829939;HGO|1.23389929742	2	52	148	22771
6	6	response to red or far red light	GO:0009639	0.000871	0.21	-0.21	8.89595	-0.936378	OSJNBa0072H09.17|0.748372487971;PHOT2|0.821227394011;Os05g0350500|1.2064186725;Os03g0740700|1.27427536232;GI|1.28586206897	5	114	138	21379			6	5,6	chromatin	GO:0000785	0.163	Os07g0186400|0.75415282392;OSJNBb0014M19.7|1.27981293843	2	88	98	11949			7	7	histone deacetylase activity (H3-K14 specific)	GO:0031078	0.0508	OJ1119_B10.28|1.30102040816	1	8	148	22771
5	5	regulation of cellular biosynthetic process	GO:0031326	0.000882	3.11	1.76	8.89595	-0.936378	Os05g0494900|1.28888067972;Os12g0507300|1.21284143313;Os07g0186400|0.75415282392;P0684A08.27|1.2315713772;PHOT2|0.821227394011;OJ1119_B10.28|1.30102040816;P0490D09.29-2|1.23383963264;P0017G10.31|0.77759634226;OJ1115_D03.26|1.29524539877;Os05g0350500|1.2064186725;OJ1493_H11.12|1.21527077027;P0705D01.10-1|0.830065359477;OSJNBa0057M23.124|1.25148367953;OSJNBb0014M19.7|1.27981293843;Os09g0555700|1.22…	27	2218	138	21379			7	6,7	eukaryotic 48S preinitiation complex	GO:0033290	0.173	P0684C01.5-1|1.597745822	1	23	98	11949			7	7	phosphoenolpyruvate carboxylase activity	GO:0008964	0.0508	OSJNBa0057D11.22|1.59029968454	1	8	148	22771
7	5,6,7	protein import	GO:0017038	0.000906	0.51	0	8.89595	-0.936378	Os05g0350500|1.2064186725;B1045F02.27|1.26167883212;OSJNBa0049H05.21-1|1.28471411902;Os02g0796700|1.35303265941;HGO|1.23389929742	5	115	138	21379			6	5,6	translation preinitiation complex	GO:0070993	0.173	P0684C01.5-1|1.597745822	1	23	98	11949			7	7	NAD-dependent histone deacetylase activity	GO:0017136	0.0508	OJ1119_B10.28|1.30102040816	1	8	148	22771
[truncated: 906 more rows]
